# Supplementary material for: Genome-wide SNP Genotyping Resolves Signatures of Selection and Tetrasomic Recombination in Peanut
Source: Mol Plant. 2017 Feb 13;10(2):309–22. doi: 10.1016/j.molp.2016.11.015 (PMC5315502; doi:10.1016/j.molp.2016.11.015)
Supplement: Supplemental Table 2. Re-sequencing Stats for 20 Tetraploid A. hypogaea Genotypes [file mmc3.xlsx]

## Sheet: Reads summary
Table S2: Re-sequencing stats for 20 tetraploid A. hypogaea genotypes						Overall alignment rate
Sample	Trait of Interest	Country/Continent of interest	Coverage (x)	Total Raw Paired Mates Reads (Mb)	Total HQ reads %	A. duranensis	A. ipaensis	SRA accession	Bioproject accession	Biosample accession
Florida07	High oleic acid, TSWV Resistant, White mold moderately resistant	US	10.7	228.708	0.890946	0.9673	0.9687	SRR4124062	PRJNA340877	SAMN05721179
Tifrunner	TSWV Resistant, Early and Late leaf spot Moderately resistant	US	8.4	n/a	n/a	0.9623	0.9681
NC3033	Early leaf spot Moderately resistant, White mold Resistant, CBR Higly resistant	US	11.2	244.393	0.871458	0.9693	0.9711	SRR4124063	PRJNA340877	SAMN05721180
Florunner	Large seeded. Good yield under different types of environmental conditions	US	12.7	276.161	0.865229	0.9701	0.9715	SRR4124074	PRJNA340877	SAMN05721181
C76-16	TSWV Moderately resistant	US	7.1	152.542	0.891071	0.9667	0.9682	SRR4124075	PRJNA340877	SAMN05721182
SPT06-06	Early and late lead spot Highly resistant. A. cardenasii in its pedigree	US	11.3	241.903	0.886138	0.9677	0.9689	SRR4124076	PRJNA340877	SAMN05721183
SSD6-2	Highly resistant to TSWV	US	8.5	186.455	0.868924	0.9674	0.9691	SRR4124077	PRJNA340877	SAMN05721184
NMValenciaA	Large fruit size, compact bunch growth habit, large pods	US	11.9	261.22	0.860582	0.9683	0.9695	SRR4124078	PRJNA340877	SAMN05721185
OLin	High oleic acid, sclerotinia resistant	US	8	171.853	0.888907	0.9696	0.9704	SRR4124079	PRJNA340877	SAMN05721186
A72	Aflatoxin susceptible	US	11.3	242.454	0.897231	0.9721	0.9729	SRR4124080	PRJNA340877	SAMN05721187
394CC	PI203396 - TSWV resistance	US	11.2	237.982	0.88961	0.9693	0.9708	SRR4124081	PRJNA340877	SAMN05721188
ICG1471	Aflatoxin resistant	India/Africa	8.3	179.834	0.881229	0.9692	0.9705	SRR4124064	PRJNA340877	SAMN05721189
N080820IJCT	High oleic acid, TSWV and sclerotinia moderately resistant	US	6	128.636	0.893584	0.9697	0.9716	SRR4124065	PRJNA340877	SAMN05721190
TxL054520-27	Peanut Productivity and Mycotoxin Control project	Africa	7.9	172.996	0.873194	0.9661	0.9662	SRR4124066	PRJNA340877	SAMN05721191
TxL080243-06	Peanut Productivity and Mycotoxin Control project	Africa	13.9	303.177	0.865743	0.9647	0.9647	SRR4124067	PRJNA340877	SAMN05721192
230CC	Peanut Productivity and Mycotoxin Control project. Drought and heat tolerant	Africa	5.9	127.524	0.889373	0.9655	0.9657	SRR4124068	PRJNA340877	SAMN05721193
KatieSARI	Peanut Productivity and Mycotoxin Control project	Africa	7.9	171.477	0.889916	0.9663	0.9666	SRR4124069	PRJNA340877	SAMN05721194
53	Pod filling	Israel	12.1	265.198	0.852485	0.963	0.9653	SRR4124070	PRJNA340877	SAMN05721195
111	Pod traits project. Low oil and bitter taste	Israel	8.8	190.635	0.883054	0.969	0.9714	SRR4124071	PRJNA340877	SAMN05721196
Hanoch	Tolerant to drought, high oil content and good phenotypic pod traits	Israel	9.4	201.655	0.885725	0.9647	0.9676	SRR4124072	PRJNA340877	SAMN05721197
Harari	Incomplete pod filling under drought	Israel	9.3	198.612	0.885265	0.9593	0.9617	SRR4124073	PRJNA340877	SAMN05721198
Mean			9.60952	209.171	0.880483	0.967029	0.968595
