# Supplementary material for: Genome-wide SNP Genotyping Resolves Signatures of Selection and Tetrasomic Recombination in Peanut
Source: Mol Plant. 2017 Feb 13;10(2):309–22. doi: 10.1016/j.molp.2016.11.015 (PMC5315502; doi:10.1016/j.molp.2016.11.015)
Supplement: Supplemental Table 3. Stats for Sequence Reads for Diploid SNP Identification [file mmc4.xlsx]

## Sheet: Sheet1
Table S3: stats for sequence reads for diploid SNP identification
Species	Accession	paired reads	coverage	mapped to genome	% mapped	SNPs after filtering
Arachis cardenasii	GKP10017	14814738	2.46912	1.43414e+07	0.96805	349782
Arachis stenosperma	V10309	13808686	2.30145	1.09993e+07	0.796548	86621
Arachis duranensis	PI475845	693211092	115.535	6.03526e+08	0.870624	25556
Arachis duranensis	ICGV 8138	6.55494e+06	1.09249	6469888	0.987025
Arachis duranensis	ICGV 8123	15200916	2.53349	14854159	0.977188
Arachis magna	KG30097	68710439	9.81578	67298811	0.979455	1847934
Arachis batizocoi	K9484	12431536	1.77593	9.37942e+06	0.754486	108495
