# Supplementary material for: Genome-wide SNP Genotyping Resolves Signatures of Selection and Tetrasomic Recombination in Peanut
Source: Mol Plant. 2017 Feb 13;10(2):309–22. doi: 10.1016/j.molp.2016.11.015 (PMC5315502; doi:10.1016/j.molp.2016.11.015)
Supplement: Supplemental Table 4. Genotype Calls for Tetrasomic Markers in All Tetraploid A. hypogaea Genotypes Assayed, Related to Figure 3 and Figure 4 [file mmc5.xlsx]

## Sheet: Sheet1
Table S4 - genotype calls for tetrasomic markers in all tetraploid A hypogaea genotypes assayed, related to Figure 3 and Figure 4
Axiom ID	Chr_id	Start	PI 259785	Dixie Giant	Spanish 18-38	PI 331334	Sunrunner	Virginia Bunch 67	Florigiant	Florunner	Sunbelt Runner	Florispan	C-99R	Coan_102	Georgia-02C	SunOleic97R	Hull	Georgia Geener	Georgia-10T	Georgia 07W	Georganic	Georgia-09B	Southern Runner	Georgia-13M	Georgia-01R	Georgia-14N	GT-C20	NC94022_82	GG_90	Tifrunner	C76-16	SPT06-06	Florida 07	NM Valencia A	ICG1471	PI203396/394	N080820IJCT	Florunner	Florida MDR 98	F435	SSD6-2	NC3033	A72	COC230	TxL054520-27	Katie SARI	Hanoch	Olin	Harari
AX-147209428	Aradu.A01	9154456	D	D	B	tetrasomic	B	D	D	B	D	D	B	B	D	B	D	D	B	B	B	B	B	B	B	B	B	tetrasomic	B	B	B	B	B	B	B	B	D	B	D	D	tetrasomic	D	B	D	B	B	D	B	D
AX-147209429	Aradu.A01	9155638	A	A	B	tetrasomic	B	A	A	B	A	A	B	B	A	B	A	A	B	B	B	B	B	B	B	B	B	tetrasomic	B	B	B	B	B	B	B	B	A	B	A	A	tetrasomic	A	B	A	B	B	A	B	A
AX-147209432	Aradu.A01	9205209	D	D	B	tetrasomic	B	D	D	B	D	D	B	B	D	B	D	B	B	B	B	B	B	B	B	B	B	tetrasomic	B	B	B	B	B	B	B	B	D	B	D	D	tetrasomic	D	B	D	B	B	D	B	D
AX-147209877	Aradu.A01	10935987	D	D	B	D	D	D	B	D	D	B	D	D	D	D	D	D	D	D	D	D	D	D	D	D	B	B	D	D	B	D	D	B	B	B	D	NoCall	D	B	B	D	B	D	B	B	B	B	D
AX-147209886	Aradu.A01	10940781	B	B	D	B	B	B	D	B	B	D	B	B	B	B	B	B	B	B	B	B	B	B	B	B	D	B	B	B	D	B	B	D	D	D	B	B	B	D	B	B	D	B	D	D	D	D	B
AX-147209956	Aradu.A01	11382044	D	D	D	D	D	D	D	D	D	D	D	D	D	D	D	D	D	D	D	D	D	D	D	D	B	D	D	D	D	D	D	D	D	D	D	D	D	D	D	D	D	D	D	D	D	D	D
AX-147210250	Aradu.A01	15986133	A	A	C	A	A	A	A	A	A	A	A	A	A	A	A	A	A	A	A	A	A	A	A	A	A	A	A	A	A	A	A	C	C	A	A	A	A	A	A	A	A	A	C	C	A	C	A
AX-147210292	Aradu.A01	17103249	C	C	C	C	C	C	C	C	C	C	C	C	C	C	A	C	C	C	C	C	C	C	C	C	C	C	C	C	C	A	C	C	C	C	C	C	C	C	C	C	C	C	C	C	C	C	C
AX-147210650	Aradu.A01	29731018	B	B	D	D	D	B	B	D	B	B	D	D	B	D	B	D	D	D	D	D	D	D	D	D	D	D	D	D	D	D	D	D	D	B	B	D	B	B	D	B	D	B	D	D	B	D	B
AX-147211244	Aradu.A01	51865441	D	D	B	B	B	D	D	B	D	D	B	B	D	B	D	NoCall	B	B	B	B	B	B	B	B	B	B	B	B	B	B	B	B	B	D	D	B	D	D	B	D	B	D	B	B	D	B	D
AX-147211474	Aradu.A01	66033517	A	A	A	A	A	A	A	A	A	A	A	A	A	A	A	A	A	A	A	A	A	A	A	A	A	A	A	A	A	A	A	A	A	A	A	A	A	A	A	A	A	A	A	A	A	A	A
AX-147212098	Aradu.A02	28959	D	D	D	D	D	D	D	D	D	D	D	D	D	D	D	D	D	D	D	D	D	D	D	D	D	D	D	D	D	D	D	D	D	D	B	D	D	D	D	D	D	D	D	B	D	D	D
AX-147212099	Aradu.A02	29242	A	A	A	A	A	A	A	A	A	A	A	A	A	A	A	A	A	A	A	A	A	A	A	A	A	A	A	A	A	A	A	A	A	A	B	A	A	A	A	A	A	A	A	B	A	A	A
AX-147212116	Aradu.A02	111064	A	A	A	A	A	A	A	A	A	A	A	A	A	A	A	A	A	A	A	A	A	A	A	A	A	A	A	A	A	A	A	A	A	A	B	A	A	A	A	A	A	A	A	H	A	A	A
AX-147212161	Aradu.A02	222671	B	B	B	B	B	B	B	B	B	B	B	B	B	B	B	B	B	B	B	B	B	B	B	B	B	B	B	B	B	B	B	B	B	B	A	B	B	B	B	B	B	B	B	A	B	B	B
AX-147212163	Aradu.A02	238122	A	A	A	A	A	A	A	A	A	A	A	A	A	A	A	A	A	A	A	A	A	A	A	A	A	A	A	A	A	A	A	A	A	A	B	A	A	A	A	A	A	A	A	B	A	A	A
AX-147212187	Aradu.A02	396160	D	D	D	D	D	D	D	D	D	D	D	D	D	D	D	D	D	D	D	D	D	D	D	D	D	D	D	D	D	D	D	D	D	D	B	D	D	D	D	D	D	D	D	B	D	D	D
AX-147212195	Aradu.A02	436838	D	D	D	D	D	D	D	D	D	D	D	D	D	D	D	D	D	D	D	D	D	D	D	D	D	D	D	D	D	D	D	B	D	D	tetrasomic	D	D	D	D	D	D	D	B	tetrasomic	D	B	D
AX-147212201	Aradu.A02	444321	C	C	C	C	C	C	C	C	C	C	C	C	C	C	C	C	C	C	C	C	C	C	C	C	C	C	C	C	C	C	C	NoCall	C	C	C	C	C	C	C	C	C	C	A	tetrasomic	C	A	C
AX-147212205	Aradu.A02	452976	B	B	B	B	B	B	B	B	B	B	B	B	B	B	B	B	B	B	B	B	B	B	B	B	B	B	B	B	B	B	B	D	B	B	B	B	B	B	B	B	B	B	D	B	B	D	B
AX-147212206	Aradu.A02	453115	D	D	D	D	D	D	D	D	D	D	D	D	D	D	D	D	D	D	D	D	D	D	D	D	D	D	D	D	D	D	D	B	D	D	D	D	D	D	D	D	D	D	B	D	D	B	D
AX-147212208	Aradu.A02	453216	C	C	C	C	C	C	C	C	C	C	C	C	C	C	C	C	C	C	C	C	C	C	C	C	C	C	C	C	C	C	C	A	C	C	NoCall	C	C	C	C	C	C	C	A	tetrasomic	C	A	C
AX-147212209	Aradu.A02	453265	D	D	D	D	D	D	D	D	D	D	D	D	D	D	D	D	D	D	D	D	D	D	D	D	D	D	D	D	D	D	D	B	D	D	D	D	D	D	D	D	D	D	B	D	D	B	D
AX-147212295	Aradu.A02	762289	A	A	A	A	A	A	A	A	A	A	A	A	A	A	A	A	A	A	A	A	A	A	A	A	A	A	A	A	A	A	A	A	A	A	C	A	A	A	A	A	A	A	A	C	A	A	A
AX-147212418	Aradu.A02	1213912	B	B	B	B	B	B	B	B	B	B	B	B	B	B	B	B	B	B	B	B	B	B	B	B	B	B	B	B	B	B	B	B	B	B	D	B	B	B	B	B	B	B	B	D	B	B	B
AX-147212491	Aradu.A02	1448633	B	B	B	B	B	B	B	B	B	B	B	B	B	B	B	B	B	B	B	B	B	B	B	B	B	B	B	B	B	B	B	B	B	B	A	B	B	B	B	B	B	B	B	A	B	B	B
AX-147212493	Aradu.A02	1448823	C	C	C	C	C	C	C	C	C	C	C	C	C	C	C	C	C	C	tetrasomic	C	tetrasomic	C	C	C	C	C	C	C	C	C	C	C	C	C	A	C	C	C	C	C	C	C	C	A	C	C	C
AX-147212498	Aradu.A02	1484958	D	D	D	D	D	D	D	D	D	D	D	D	D	D	D	D	D	D	D	D	D	D	D	D	D	D	D	D	D	D	D	D	D	D	B	D	D	D	D	D	D	D	D	B	D	D	D
AX-147212499	Aradu.A02	1516288	A	A	A	A	A	A	A	A	A	A	A	A	A	A	A	A	A	A	A	A	A	A	A	A	A	A	A	A	A	A	A	A	A	A	C	A	A	A	A	A	A	A	A	C	A	A	A
AX-147212501	Aradu.A02	1518974	A	A	A	A	A	A	A	A	A	A	A	A	A	A	A	A	A	A	A	A	A	A	A	A	A	A	A	A	A	A	A	A	A	A	C	A	A	A	A	A	A	A	A	C	A	A	A
AX-147212512	Aradu.A02	1614948	B	B	B	B	B	B	B	B	B	B	B	B	B	B	B	B	B	B	B	B	B	B	B	B	B	B	B	B	B	B	B	B	B	B	D	B	B	B	B	B	B	B	B	D	B	B	B
AX-147212513	Aradu.A02	1615081	A	A	A	A	A	A	A	A	A	A	A	A	A	A	A	A	A	A	A	A	A	A	A	A	A	A	A	A	A	A	A	A	A	A	C	A	A	A	A	A	A	A	A	C	A	A	A
AX-147212524	Aradu.A02	1657212	C	C	C	tetrasomic	C	C	C	C	C	C	C	C	C	C	C	C	C	C	C	C	C	C	C	C	C	C	C	C	C	C	C	C	C	C	A	C	C	C	tetrasomic	C	C	C	C	A	C	C	C
AX-147212540	Aradu.A02	1744377	C	C	A	tetrasomic	C	C	C	C	C	C	C	C	C	C	C	C	C	C	C	C	C	C	C	C	A	C	C	C	C	C	C	A	A	C	C	C	C	C	tetrasomic	C	C	C	A	C	C	A	C
AX-147212571	Aradu.A02	1993694	C	C	A	A	C	C	C	C	C	C	C	C	C	C	C	C	C	C	C	C	C	C	C	C	A	A	C	C	C	C	NoCall	A	A	C	tetrasomic	C	C	C	A	C	C	C	A	tetrasomic	C	A	C
AX-147212589	Aradu.A02	2049791	A	A	A	A	A	A	A	A	A	A	A	A	A	A	A	A	A	A	A	A	A	A	A	A	A	A	A	A	A	A	A	A	A	A	tetrasomic	A	A	A	A	A	A	A	A	tetrasomic	A	A	A
AX-147212591	Aradu.A02	2055693	A	A	A	A	A	A	A	A	A	A	A	A	A	A	A	A	A	A	A	A	A	A	A	A	A	A	A	A	A	A	A	A	A	A	C	A	A	A	A	A	A	A	A	C	A	A	A
AX-147212598	Aradu.A02	2071909	B	B	B	B	B	B	B	B	B	B	B	B	B	B	B	B	B	B	B	B	B	B	B	B	B	B	B	B	B	B	B	B	B	B	D	B	B	B	B	B	B	B	B	D	B	B	B
AX-147212601	Aradu.A02	2072596	A	A	A	A	A	A	A	A	A	A	A	A	A	A	A	A	A	A	A	A	A	A	A	A	A	A	A	A	A	A	A	A	A	A	C	A	A	A	A	A	A	A	A	C	A	A	A
AX-147212630	Aradu.A02	2401463	A	A	A	A	A	A	A	A	A	A	A	A	A	A	A	A	A	A	A	A	A	A	A	A	A	A	A	A	A	A	A	A	A	A	C	NoCall	A	A	A	A	A	A	A	C	A	A	A
AX-147212646	Aradu.A02	2483211	B	B	B	B	B	B	B	B	B	B	B	B	B	B	B	B	B	B	B	B	B	B	B	B	B	B	B	B	B	B	B	B	B	B	D	B	B	B	B	B	B	B	B	D	B	B	B
AX-147212647	Aradu.A02	2485026	A	A	A	A	A	A	A	A	A	A	A	A	A	A	A	A	A	A	A	A	A	A	A	A	A	A	A	A	A	A	A	A	A	A	B	A	A	A	A	A	A	A	A	B	A	A	A
AX-147212654	Aradu.A02	2529837	B	B	B	B	B	B	B	B	B	B	B	B	B	B	B	B	B	B	B	B	B	B	B	B	B	B	B	B	B	B	B	B	B	B	A	B	B	B	B	B	B	B	B	H	B	B	B
AX-147212660	Aradu.A02	2570695	A	A	A	A	A	A	A	A	A	A	A	A	A	A	A	A	A	A	A	A	A	A	A	A	A	A	A	A	A	A	A	A	A	A	B	A	A	A	A	A	A	A	A	H	A	A	A
AX-147212684	Aradu.A02	2621335	A	A	A	A	A	A	A	A	A	A	A	A	A	A	A	A	A	A	A	A	A	A	A	A	A	A	A	A	A	A	A	A	A	A	B	A	A	A	A	A	A	A	A	B	A	A	A
AX-147212755	Aradu.A02	2901305	A	A	A	A	A	A	A	A	A	A	A	A	A	A	A	A	A	A	A	A	A	A	A	A	A	A	A	A	A	A	A	A	A	A	C	A	A	A	A	A	A	A	A	C	A	A	A
AX-147212759	Aradu.A02	2902223	A	A	A	A	A	A	A	A	A	A	A	A	A	A	A	A	A	A	A	A	A	A	A	A	A	A	A	A	A	A	A	A	A	A	C	A	A	A	A	A	A	A	A	C	A	A	A
AX-147212762	Aradu.A02	2922527	C	C	C	C	C	C	C	C	C	C	C	C	C	C	C	C	C	C	C	C	C	C	C	C	C	C	C	C	C	C	C	A	C	C	tetrasomic	C	C	C	C	C	C	C	A	tetrasomic	C	C	C
AX-147212768	Aradu.A02	2937660	D	D	B	D	D	D	D	D	D	D	D	D	D	D	D	D	D	D	D	D	D	D	D	D	B	D	D	D	D	D	D	B	B	D	D	D	D	D	D	D	D	D	B	D	D	B	D
AX-147212769	Aradu.A02	2938148	NoCall	D	B	D	D	D	D	D	D	D	D	D	D	D	D	NoCall	D	D	D	D	D	D	D	D	B	D	D	D	D	D	D	B	B	D	D	D	D	D	D	D	D	D	B	D	D	B	D
AX-147212831	Aradu.A02	3398494	A	A	A	A	A	A	A	A	A	A	A	A	A	A	A	A	A	A	A	A	A	A	A	A	A	A	A	A	A	A	A	A	A	A	C	A	A	A	A	A	A	A	A	C	A	A	A
AX-147212872	Aradu.A02	3958604	B	B	B	B	B	B	B	B	B	B	B	B	B	B	B	B	B	B	B	B	B	B	B	B	B	B	B	B	B	B	B	B	B	D	B	B	B	B	B	B	B	B	B	B	B	B	B
AX-147212895	Aradu.A02	4223823	A	A	A	A	A	A	A	A	A	A	A	A	A	A	A	A	A	A	A	A	A	A	A	A	A	A	A	A	A	A	A	A	A	A	C	A	A	A	A	A	A	A	A	C	A	A	A
AX-147212902	Aradu.A02	4341479	A	A	A	A	A	A	A	A	A	A	A	A	A	A	A	A	A	A	A	A	A	A	A	A	A	A	A	A	A	A	A	A	A	A	B	A	A	A	A	A	A	A	A	B	A	A	A
AX-147212945	Aradu.A02	4870992	B	B	B	B	B	B	B	B	B	B	B	B	B	B	B	B	B	B	B	B	B	B	B	B	B	B	B	B	B	B	B	B	B	B	A	B	B	B	B	B	B	B	B	B	B	B	B
AX-147212959	Aradu.A02	4891186	D	D	D	D	D	D	D	D	D	D	D	D	D	D	D	D	D	D	D	D	D	D	D	D	D	D	D	D	D	D	D	B	D	D	tetrasomic	D	D	D	D	D	D	D	D	D	D	D	D
AX-147212979	Aradu.A02	5192187	D	D	B	B	D	D	D	D	D	D	D	D	D	D	B	D	B	D	D	D	D	D	B	D	B	D	D	B	B	D	D	B	B	B	tetrasomic	D	B	D	B	D	D	D	B	B	D	B	D
AX-147212983	Aradu.A02	5239375	A	A	A	A	A	A	A	A	A	A	A	A	A	A	A	A	A	A	A	A	A	A	A	A	A	A	A	A	A	A	A	A	A	A	C	A	A	A	A	A	A	A	A	A	A	A	A
AX-147212999	Aradu.A02	5455781	A	A	A	A	A	A	A	tetrasomic	A	A	A	A	A	A	A	A	A	A	A	A	A	A	A	A	A	A	A	A	A	A	A	A	A	A	C	A	A	A	A	A	A	A	A	A	A	A	A
AX-147213089	Aradu.A02	6013115	B	B	B	B	B	B	B	B	B	B	B	B	B	B	B	B	B	B	B	B	B	B	B	B	B	B	B	B	B	B	B	B	B	B	D	B	B	B	B	B	B	B	B	B	B	B	B
AX-147213142	Aradu.A02	6591629	D	D	B	tetrasomic	D	D	D	D	D	D	D	D	D	D	D	D	D	D	D	D	D	D	D	D	B	tetrasomic	D	D	D	D	D	D	B	D	D	D	D	D	tetrasomic	B	D	D	D	D	D	B	D
AX-147213263	Aradu.A02	8459610	D	D	B	D	B	D	D	B	D	D	D	D	D	B	D	D	D	D	D	D	D	D	D	D	B	D	D	D	D	D	D	B	B	D	D	B	D	D	D	B	D	D	B	D	D	B	D
AX-147213279	Aradu.A02	8469049	A	A	A	A	A	A	A	A	A	A	A	A	A	A	A	A	A	A	A	A	A	A	A	A	A	A	A	A	A	A	A	A	A	A	A	A	A	A	A	A	A	A	A	A	A	A	A
AX-147213281	Aradu.A02	8472798	A	A	A	A	A	A	A	A	A	A	A	A	A	A	A	A	A	A	A	A	A	A	A	A	A	A	A	A	A	A	A	A	A	A	A	A	A	A	A	A	A	A	A	A	A	A	A
AX-147213712	Aradu.A02	40761413	B	A	A	B	A	B	A	A	A	A	A	A	A	A	A	A	B	A	A	A	A	A	B	A	A	A	A	A	A	A	A	H	A	B	A	A	A	A	B	A	A	B	A	B	A	A	NoCall
AX-147213859	Aradu.A02	60180463	B	D	D	B	D	B	D	D	D	D	D	D	D	D	D	D	B	D	D	D	D	D	B	D	D	D	D	D	D	D	D	B	D	B	D	D	D	D	B	D	D	B	D	B	D	D	D
AX-147213861	Aradu.A02	60292965	B	B	B	B	B	B	B	B	B	B	B	B	B	B	B	B	B	B	B	B	B	B	B	B	B	B	B	B	B	B	B	B	B	B	B	B	B	B	B	B	B	B	B	B	B	B	B
AX-147213869	Aradu.A02	60403413	A	A	A	A	A	A	A	A	A	A	A	A	A	A	A	A	A	A	A	A	A	A	A	A	A	A	A	A	A	A	A	A	A	A	A	A	A	A	A	A	A	A	A	A	A	A	A
AX-147213896	Aradu.A02	61366991	A	A	A	A	A	A	A	A	A	A	A	A	A	A	A	A	A	A	A	A	A	A	A	A	A	A	A	A	A	A	A	A	A	A	A	A	A	A	A	A	A	A	A	A	A	A	A
AX-147213995	Aradu.A02	67418390	D	D	B	D	D	D	D	D	D	D	D	D	D	D	D	D	D	D	D	D	D	D	D	D	B	D	D	D	D	D	D	D	B	D	D	D	D	D	D	D	D	D	B	D	D	B	D
AX-147213996	Aradu.A02	67418417	D	D	B	D	D	D	D	D	D	D	D	D	D	D	D	D	D	D	D	D	D	D	D	D	B	D	D	D	D	D	D	D	B	D	D	D	D	D	D	D	D	D	B	D	D	B	D
AX-147214000	Aradu.A02	67418862	D	D	D	D	D	D	D	D	D	D	D	D	D	D	D	D	D	D	D	D	D	D	D	D	D	D	D	D	D	D	D	D	D	D	D	D	D	D	D	D	D	D	B	D	D	D	D
AX-147214002	Aradu.A02	67419236	C	A	A	C	A	C	A	A	A	A	A	A	A	A	A	A	C	A	A	A	A	A	C	A	A	A	A	A	A	A	A	C	A	C	A	A	A	A	C	A	A	C	NoCall	C	A	A	A
AX-147214003	Aradu.A02	67420486	C	A	A	C	A	C	A	A	A	A	A	A	A	A	A	A	C	A	A	A	A	A	C	A	A	A	A	A	A	A	A	C	A	C	A	A	A	A	C	A	A	C	A	C	A	A	A
AX-147214004	Aradu.A02	67420580	H	A	A	H	A	H	A	A	A	A	A	A	A	A	A	A	H	A	A	A	A	A	H	A	A	A	A	A	A	A	A	H	A	H	A	A	A	A	H	A	A	H	A	H	A	A	A
AX-147214286	Aradu.A02	79176747	D	D	D	B	D	D	D	D	D	D	D	D	D	D	D	D	D	D	D	D	D	D	D	D	D	B	D	D	D	D	D	B	D	D	tetrasomic	D	D	D	B	tetrasomic	D	D	B	D	D	D	D
AX-147214305	Aradu.A02	79187808	D	D	D	tetrasomic	D	D	D	D	D	D	D	D	D	D	D	D	D	D	D	D	D	D	D	D	D	tetrasomic	D	D	D	D	D	B	D	D	D	D	D	D	tetrasomic	D	D	D	B	D	D	D	D
AX-147214307	Aradu.A02	79194220	D	D	B	tetrasomic	D	D	B	D	B	B	D	D	B	D	D	D	D	D	D	D	D	D	D	B	B	tetrasomic	D	D	D	D	D	B	B	D	D	D	D	B	tetrasomic	B	D	D	B	D	B	B	D
AX-147214360	Aradu.A02	79586056	D	D	D	D	D	D	D	D	D	D	D	D	D	D	D	D	D	D	D	D	D	D	D	D	D	D	D	D	D	D	D	D	D	D	D	D	D	D	D	D	D	D	D	tetrasomic	D	D	D
AX-147214363	Aradu.A02	79650343	A	A	A	A	A	A	A	A	A	A	A	A	A	A	A	A	A	A	A	A	A	A	A	A	A	A	A	A	A	A	A	A	A	A	A	A	A	A	A	A	A	A	A	tetrasomic	A	A	A
AX-147214439	Aradu.A02	80696399	C	C	C	C	C	C	C	C	C	C	C	C	C	C	C	C	C	C	C	C	C	C	C	C	C	C	C	C	C	C	C	C	C	C	C	C	C	C	C	C	C	C	C	tetrasomic	C	C	C
AX-147214441	Aradu.A02	80696767	B	B	B	B	B	B	B	B	B	B	B	B	B	B	B	B	B	B	B	B	B	B	B	B	B	B	B	B	B	B	B	B	B	B	B	B	B	B	B	B	B	B	B	tetrasomic	B	B	B
AX-147214448	Aradu.A02	80708401	D	D	D	D	D	D	D	D	D	D	D	D	D	D	D	D	D	D	D	D	D	D	D	D	D	D	D	D	D	D	D	D	D	D	D	D	D	D	D	D	D	D	D	tetrasomic	D	D	D
AX-147214739	Aradu.A02	84441525	B	B	B	B	B	B	B	B	B	B	B	B	B	B	B	B	B	B	B	B	B	B	B	B	B	B	B	B	B	B	B	D	B	B	B	B	B	B	B	B	B	B	D	tetrasomic	B	D	B
AX-147214810	Aradu.A02	85315618	B	B	B	B	B	B	B	B	B	B	B	B	B	B	B	B	B	B	B	B	B	B	B	B	B	B	B	B	B	B	B	B	B	B	B	B	B	B	B	B	B	B	B	A	B	B	B
AX-147214849	Aradu.A02	85968856	B	B	A	B	B	B	B	B	B	B	B	B	B	B	B	B	B	B	B	B	B	B	B	B	A	B	B	B	B	B	B	B	A	B	B	B	B	B	B	A	B	B	B	A	B	A	B
AX-147214882	Aradu.A02	86664528	D	D	D	D	D	D	D	D	D	D	D	D	D	D	B	D	D	D	B	D	D	D	B	D	D	D	D	B	D	B	D	D	D	B	D	D	B	D	D	D	D	D	D	D	D	D	D
AX-147214986	Aradu.A02	88589791	D	D	B	D	D	D	D	D	D	D	D	D	B	D	D	D	D	D	D	D	D	D	D	B	B	D	D	D	D	D	D	B	B	D	D	D	D	B	D	B	D	D	B	B	D	B	D
AX-147215163	Aradu.A02	91576979	D	D	B	tetrasomic	D	D	D	D	D	D	D	D	B	D	B	D	D	D	D	D	D	D	D	B	B	tetrasomic	D	D	D	D	D	D	B	NoCall	D	D	D	B	tetrasomic	B	D	D	tetrasomic	B	D	B	D
AX-147215164	Aradu.A02	91577007	D	D	B	tetrasomic	D	D	D	D	D	D	D	D	B	D	B	D	D	D	D	D	D	D	D	B	B	tetrasomic	D	D	D	D	D	D	B	D	D	D	D	B	tetrasomic	B	D	D	tetrasomic	B	D	B	D
AX-147215170	Aradu.A02	91592152	D	D	B	tetrasomic	D	D	D	D	D	D	D	D	B	D	B	D	D	D	D	D	D	D	D	B	B	tetrasomic	D	D	D	D	D	D	B	D	D	D	D	B	tetrasomic	B	D	D	tetrasomic	B	D	B	D
AX-147215175	Aradu.A02	91594898	C	C	A	tetrasomic	C	C	C	C	C	C	C	C	A	C	A	C	C	C	C	C	C	C	C	A	A	tetrasomic	C	C	C	C	C	C	A	C	C	C	C	A	tetrasomic	A	C	C	tetrasomic	A	C	A	C
AX-147215180	Aradu.A02	91633585	B	B	B	B	B	B	B	B	B	B	B	B	B	B	B	B	B	B	B	B	B	B	B	B	B	B	B	B	B	B	B	A	B	B	B	B	B	B	B	B	B	B	A	B	B	B	B
AX-147215185	Aradu.A02	91661020	D	D	D	D	D	D	D	D	D	D	D	D	B	D	B	D	B	D	D	D	D	D	D	B	B	D	D	D	D	D	D	D	D	D	D	D	D	B	D	B	D	D	D	D	D	D	D
AX-147215186	Aradu.A02	91665668	B	B	NoCall	B	B	B	B	B	B	B	B	B	A	B	A	B	H	B	B	B	B	B	B	A	A	B	B	B	B	B	B	B	B	B	B	B	B	A	B	A	B	B	B	B	B	B	B
AX-147215188	Aradu.A02	91666148	A	A	H	A	A	A	A	A	A	A	A	A	B	A	B	H	H	A	A	A	A	A	A	B	B	A	A	A	A	A	A	A	A	A	A	A	A	B	A	B	A	A	A	A	A	A	A
AX-147215189	Aradu.A02	91666255	A	A	NoCall	A	A	A	A	A	A	A	A	A	B	A	B	NoCall	H	A	A	A	A	A	A	B	B	A	A	A	A	A	A	A	A	A	A	A	A	B	A	B	A	A	A	A	A	A	A
AX-147215190	Aradu.A02	91666407	D	D	D	D	D	D	D	D	D	D	D	D	B	D	B	D	B	D	D	D	D	D	D	B	B	D	D	D	D	D	D	D	D	D	D	D	D	B	D	B	D	D	D	D	D	D	D
AX-147215192	Aradu.A02	91666727	A	A	A	A	A	A	A	A	A	A	A	A	NoCall	A	C	A	C	A	A	A	A	A	A	C	C	A	A	A	A	A	A	A	A	A	A	A	A	C	A	C	A	A	A	A	A	A	A
AX-147215193	Aradu.A02	91667152	B	B	B	B	B	B	B	B	B	B	B	B	A	B	A	B	H	B	B	B	B	B	B	A	A	B	B	B	B	B	B	B	B	B	B	B	B	A	B	A	B	B	B	B	B	B	B
AX-147215194	Aradu.A02	91667548	D	D	D	D	D	D	D	D	D	D	D	D	B	D	B	D	D	D	D	D	D	D	D	B	B	D	D	D	D	D	D	D	D	D	D	D	D	B	D	B	D	D	D	D	D	D	D
AX-147215197	Aradu.A02	91678865	A	A	H	A	A	A	A	A	A	A	A	A	B	A	B	H	H	A	A	A	A	A	A	B	B	A	A	A	A	A	A	A	A	A	A	A	A	B	A	B	A	A	A	A	A	A	A
AX-147215198	Aradu.A02	91710531	D	D	D	D	D	D	D	D	D	D	D	D	B	D	B	D	B	D	D	D	D	D	D	B	B	D	D	D	D	D	D	D	D	D	D	D	D	B	D	B	D	D	D	D	D	D	D
AX-147215203	Aradu.A02	91904824	D	D	D	D	D	D	D	D	D	D	D	D	B	D	B	D	B	D	D	D	D	D	D	B	B	D	D	D	D	D	D	D	D	D	D	D	D	B	D	B	D	D	D	D	D	D	D
AX-147215204	Aradu.A02	91905149	D	D	D	D	D	D	D	D	D	D	D	D	B	D	B	D	D	D	D	D	D	D	D	B	B	D	D	D	D	D	D	D	D	D	D	D	D	B	D	B	D	D	D	D	D	D	D
AX-147215206	Aradu.A02	91955158	D	D	D	D	D	D	D	D	D	D	D	D	B	D	B	D	D	D	D	D	D	D	D	B	B	D	D	D	D	D	D	D	D	D	D	D	D	B	D	B	D	D	D	D	D	D	D
AX-147215281	Aradu.A03	215290	B	B	B	B	B	B	B	B	B	B	B	B	B	B	B	B	B	B	B	B	B	B	B	B	B	B	B	B	B	B	B	B	B	B	B	B	B	B	B	B	B	B	B	B	B	B	B
AX-147215330	Aradu.A03	923995	B	B	B	B	B	B	B	B	B	B	B	B	B	B	B	B	B	B	B	B	B	B	B	B	B	B	B	B	B	B	B	B	B	B	B	B	B	B	B	B	B	B	B	B	B	B	B
AX-147215472	Aradu.A03	2603927	B	B	B	B	B	B	B	B	B	B	D	B	B	B	B	B	B	B	B	B	B	D	B	B	B	B	B	B	B	B	B	B	B	B	B	B	B	B	B	B	B	B	B	tetrasomic	B	B	B
AX-147215502	Aradu.A03	2864603	D	D	D	D	D	D	D	D	D	D	D	D	D	D	D	D	D	D	D	D	D	D	D	D	D	D	D	D	D	D	D	D	D	D	D	D	D	D	D	D	D	D	D	D	D	D	D
AX-147215503	Aradu.A03	2864686	A	A	A	A	A	A	A	A	A	A	A	A	A	A	A	A	A	A	A	A	A	A	A	A	A	A	A	A	A	A	A	A	A	A	A	A	A	A	A	A	A	A	A	A	A	A	A
AX-147215531	Aradu.A03	3220730	B	B	B	B	B	B	B	B	B	B	B	B	B	B	B	B	B	B	B	B	B	B	B	B	B	B	B	B	B	B	B	B	B	B	B	B	B	B	B	B	B	B	B	B	B	B	B
AX-147215792	Aradu.A03	7595885	B	B	B	B	B	B	B	B	B	B	B	B	B	B	B	B	B	B	B	B	B	B	B	B	B	B	B	B	B	B	B	B	B	B	B	B	B	B	B	B	B	B	B	B	B	B	B
AX-147215793	Aradu.A03	7604417	B	B	B	B	B	B	B	B	B	B	B	B	B	B	B	B	B	B	B	B	B	B	B	B	B	B	B	B	B	B	B	B	B	B	B	B	B	B	B	B	B	B	B	B	B	B	B
AX-147216001	Aradu.A03	12018538	A	A	A	A	A	A	A	A	A	A	A	A	A	A	A	A	A	A	A	A	A	A	A	A	A	A	A	A	A	A	A	A	A	A	A	A	A	A	A	A	A	A	A	A	A	A	A
AX-147216009	Aradu.A03	12141004	C	C	C	C	C	C	C	C	C	C	C	C	C	C	C	C	C	C	C	C	C	C	C	C	C	C	C	C	C	C	C	C	C	C	C	C	C	C	C	C	C	C	C	C	C	C	C
AX-147216012	Aradu.A03	12229857	B	B	B	B	B	B	B	B	B	B	B	B	B	B	B	B	B	B	B	B	B	B	B	B	B	B	B	B	B	B	B	B	B	B	B	B	B	B	B	B	B	B	B	B	B	B	B
AX-147216021	Aradu.A03	12311077	B	B	B	B	B	B	B	B	B	B	B	B	B	B	B	B	B	B	B	B	B	B	B	B	B	B	B	B	B	B	B	B	B	B	B	B	B	B	B	B	B	B	B	B	B	B	B
AX-147216100	Aradu.A03	14453006	D	D	B	D	B	D	B	B	B	B	D	B	B	B	D	B	B	D	B	B	B	NoCall	B	B	B	D	B	D	D	B	D	D	B	D	B	NoCall	D	B	D	B	B	D	D	D	B	B	B
AX-147216336	Aradu.A03	22626000	A	A	A	A	A	A	A	A	A	A	A	A	A	A	A	A	A	A	A	A	A	A	A	A	A	A	A	A	A	A	A	A	A	A	A	A	A	A	A	A	A	A	A	A	A	A	A
AX-147216409	Aradu.A03	25188106	B	B	B	B	B	B	B	B	B	B	B	B	B	B	B	B	B	B	B	B	B	B	B	B	B	B	B	B	B	B	B	B	B	B	B	B	B	B	B	B	B	B	B	B	B	B	B
AX-147216491	Aradu.A03	27431490	B	B	B	B	B	B	B	B	B	B	B	B	B	B	B	B	B	B	B	B	B	B	B	B	B	B	B	B	B	B	B	B	B	B	B	B	B	B	B	B	B	A	B	B	B	B	B
AX-147216497	Aradu.A03	27434672	A	A	A	A	A	A	A	A	A	A	A	A	A	A	A	A	A	A	A	A	A	A	A	A	A	A	A	A	A	A	A	A	A	A	A	A	A	A	A	A	A	C	A	A	A	A	A
AX-147216501	Aradu.A03	27608746	B	B	D	D	B	B	B	B	B	B	B	B	B	B	D	B	D	B	B	B	B	B	D	B	tetrasomic	B	B	tetrasomic	D	B	B	D	D	tetrasomic	B	B	D	B	D	B	B	B	D	D	B	D	B
AX-147216502	Aradu.A03	27608767	A	A	C	C	A	A	A	A	A	A	A	A	A	A	C	A	C	A	A	A	A	A	C	A	tetrasomic	A	A	tetrasomic	C	A	A	C	C	tetrasomic	A	A	C	A	C	A	A	A	C	C	A	C	A
AX-147216681	Aradu.A03	34588885	B	B	B	B	B	B	B	B	B	B	B	B	B	B	B	B	B	B	B	B	B	B	B	B	B	B	B	B	B	B	B	B	B	B	B	B	B	B	B	B	B	B	B	B	B	B	B
AX-147216696	Aradu.A03	35145516	C	C	C	C	C	C	C	C	C	C	C	C	C	C	C	C	C	C	C	C	C	C	C	C	C	C	C	C	C	C	C	A	C	C	C	C	C	C	C	C	C	C	C	C	C	C	C
AX-147216698	Aradu.A03	35222935	A	A	A	A	A	A	A	A	A	A	A	A	A	A	A	A	A	A	A	A	A	A	A	A	A	A	A	A	A	A	A	A	A	A	A	A	A	A	A	A	A	A	A	A	A	A	A
AX-147216712	Aradu.A03	35997407	A	A	A	A	A	A	A	A	A	A	A	A	A	A	A	A	A	A	A	A	A	A	A	A	A	A	A	A	A	A	A	B	A	A	A	A	A	A	A	A	A	A	A	A	A	A	A
AX-147216760	Aradu.A03	39552836	B	B	B	B	B	B	B	B	B	B	B	B	B	B	B	B	B	B	B	B	B	B	B	B	B	B	B	B	B	B	B	B	B	B	B	B	B	B	B	B	B	B	B	B	B	B	B
AX-147216762	Aradu.A03	39554907	A	A	A	A	A	A	A	A	A	A	A	A	A	A	A	A	A	A	A	A	A	A	A	A	A	A	A	A	A	A	A	A	A	A	A	A	A	A	A	A	A	A	A	A	A	A	A
AX-147216768	Aradu.A03	39621816	B	B	B	B	B	B	B	B	B	B	B	B	B	B	B	B	B	B	B	B	B	B	B	B	B	B	B	B	B	B	B	B	B	B	B	B	B	B	B	B	B	B	B	B	B	B	B
AX-147216831	Aradu.A03	40012767	B	B	B	B	B	B	B	B	B	B	B	B	B	B	D	B	B	B	B	B	B	B	B	B	B	B	B	B	B	D	B	D	B	D	B	B	B	B	B	B	B	B	B	D	B	B	B
AX-147216833	Aradu.A03	40012913	B	B	B	B	B	B	B	B	B	B	B	B	B	B	D	B	B	B	B	B	B	B	B	B	B	B	B	B	B	D	B	D	B	D	B	B	B	B	B	B	B	B	B	D	B	B	B
AX-147216835	Aradu.A03	40013211	B	B	B	B	B	B	B	B	B	B	B	B	B	B	D	B	B	B	B	B	B	B	B	B	B	B	B	B	B	D	B	D	B	D	B	B	B	B	B	B	B	B	B	D	B	B	B
AX-147217037	Aradu.A03	70866533	B	B	B	B	B	B	B	B	B	B	B	B	B	B	B	B	B	B	B	B	B	B	B	B	B	B	B	B	B	B	B	D	B	B	B	B	B	B	B	B	B	B	B	D	B	NoCall	B
AX-147217114	Aradu.A03	87036466	A	A	A	A	A	A	A	A	A	A	A	A	A	A	A	A	A	A	A	A	A	A	A	A	A	A	A	A	A	A	A	A	A	A	A	A	A	A	A	A	A	A	A	A	A	A	A
AX-147217121	Aradu.A03	89333751	A	C	C	A	A	A	A	A	A	A	A	A	A	A	A	A	A	A	A	A	A	A	A	A	C	A	A	A	A	A	A	A	C	A	C	A	A	C	A	C	A	A	C	A	A	C	A
AX-147217251	Aradu.A03	105192213	D	D	D	D	D	D	D	D	D	D	D	D	D	D	D	D	D	D	D	D	D	D	D	D	D	D	D	D	D	D	D	B	D	D	D	D	D	D	D	D	D	D	D	D	D	D	D
AX-147217357	Aradu.A03	110873138	B	D	D	B	B	B	B	B	B	B	B	B	B	B	B	B	B	B	B	D	B	B	B	B	D	B	B	B	B	B	B	B	D	B	D	B	B	D	B	D	B	B	tetrasomic	D	B	D	B
AX-147217604	Aradu.A03	118031873	A	A	A	A	A	A	A	A	A	A	A	A	A	A	A	A	A	A	A	A	A	A	A	A	A	A	A	A	A	A	A	A	A	A	A	A	A	A	A	A	A	A	A	A	A	A	A
AX-147217606	Aradu.A03	118074546	A	A	A	A	A	A	A	A	A	A	A	A	A	A	A	A	A	A	A	A	A	A	A	A	A	A	A	A	A	A	A	A	A	A	A	A	A	A	A	A	A	A	A	A	A	A	A
AX-147217609	Aradu.A03	118219313	A	A	A	A	A	A	A	A	A	A	A	A	A	A	A	A	A	A	A	A	A	A	A	A	A	A	A	A	A	A	A	B	A	A	A	A	A	A	A	A	A	A	A	A	A	A	A
AX-147217641	Aradu.A03	118955235	B	B	B	B	B	B	B	B	B	B	B	B	B	B	B	B	B	B	B	B	B	B	B	B	B	B	B	B	B	B	B	NoCall	B	B	B	B	B	B	B	B	B	B	B	B	B	B	B
AX-147217669	Aradu.A03	119317832	B	B	B	B	B	B	B	B	B	B	B	B	B	B	B	B	B	B	B	B	B	B	B	B	B	B	B	B	B	B	B	B	B	D	B	B	B	B	B	B	B	B	B	B	B	D	B
AX-147217672	Aradu.A03	119344311	C	A	A	A	C	C	C	C	C	A	A	C	A	C	A	A	C	A	C	A	A	A	A	A	A	A	C	A	A	C	A	A	A	A	C	C	A	A	A	A	C	C	A	A	C	A	C
AX-147217749	Aradu.A03	121122016	A	A	A	C	A	A	A	A	A	A	A	A	A	A	A	A	A	A	A	A	A	A	A	A	A	A	A	A	A	A	A	A	A	A	A	A	A	A	C	A	A	A	A	A	A	A	A
AX-147217750	Aradu.A03	121123865	A	A	A	B	A	A	A	A	A	A	A	A	A	A	A	A	A	A	A	A	A	A	A	A	A	A	A	A	A	A	A	A	A	A	A	A	A	A	B	A	A	A	A	A	A	A	A
AX-147217753	Aradu.A03	121170695	A	A	A	B	A	A	A	A	A	A	A	A	A	A	A	A	A	A	A	A	A	A	A	A	A	A	A	A	A	A	A	A	A	A	A	A	A	A	B	A	A	A	A	A	A	A	A
AX-147217754	Aradu.A03	121171426	B	B	B	A	B	B	B	B	B	B	B	B	B	B	B	B	B	B	B	B	B	B	B	B	B	B	B	B	B	B	B	B	B	B	B	B	B	B	A	B	B	B	B	B	B	B	B
AX-147217755	Aradu.A03	121172992	B	B	B	A	B	B	B	B	B	B	B	B	B	B	B	B	B	B	B	B	B	B	B	B	B	B	B	B	B	B	B	B	B	B	B	B	B	B	A	B	B	B	B	B	B	B	B
AX-147217771	Aradu.A03	121816921	B	B	A	B	B	B	B	B	B	B	B	B	B	B	B	B	B	B	B	B	B	B	B	B	A	B	B	B	B	B	B	A	A	B	B	B	B	B	B	B	B	B	A	B	B	A	B
AX-147217797	Aradu.A03	122558875	A	A	A	A	A	A	A	A	A	A	A	A	A	A	A	A	A	A	A	A	A	A	A	A	A	A	A	A	A	A	A	A	A	A	A	A	A	A	A	A	A	C	A	A	A	A	A
AX-147218023	Aradu.A03	126001846	C	C	C	C	C	C	C	C	C	C	C	C	C	C	C	C	C	C	C	C	C	C	C	C	C	C	C	C	C	C	C	A	C	C	C	C	C	C	C	C	C	C	C	C	C	C	C
AX-147218025	Aradu.A03	126010360	B	B	B	B	B	B	B	B	B	B	B	B	B	B	B	B	B	B	B	B	B	B	B	B	B	B	B	B	B	B	B	B	B	B	B	B	B	B	B	B	B	B	B	B	B	B	B
AX-147218106	Aradu.A03	127531104	A	A	A	A	A	A	A	A	A	A	A	A	A	A	A	A	A	A	A	A	A	A	A	A	A	A	A	A	A	A	A	A	A	A	A	A	A	A	A	A	A	A	A	A	A	A	A
AX-147218214	Aradu.A03	128731622	B	B	B	B	B	B	B	B	B	B	B	B	B	B	B	B	B	B	B	B	B	B	B	B	B	B	B	B	B	B	B	B	B	B	B	B	B	B	B	B	B	B	B	B	B	B	B
AX-147218333	Aradu.A03	129974333	C	C	C	C	C	C	C	C	C	C	C	C	C	C	C	C	C	C	C	C	C	C	C	C	C	C	C	C	C	C	C	C	A	C	C	C	C	C	C	C	C	C	A	C	C	C	C
AX-147218335	Aradu.A03	129974614	C	C	A	C	C	C	C	C	C	C	C	C	C	C	C	C	C	C	C	C	C	C	C	C	C	C	C	C	C	C	C	C	C	C	C	C	C	C	C	C	C	C	A	C	C	C	C
AX-147218341	Aradu.A03	130175586	C	C	C	C	C	C	C	C	C	C	C	C	C	C	C	C	C	C	C	C	C	C	C	C	C	C	C	C	C	C	C	C	C	C	C	C	C	C	C	C	C	C	A	C	C	C	C
AX-147218435	Aradu.A03	131416821	B	B	B	B	B	B	B	B	B	B	B	B	B	B	B	B	B	B	B	B	B	B	B	B	B	B	B	B	B	B	B	D	B	B	B	B	B	B	B	B	B	B	B	B	B	B	B
AX-147218575	Aradu.A03	133040931	B	B	B	NoCall	B	B	B	B	B	B	B	D	B	B	D	D	B	B	D	B	B	D	NoCall	B	B	B	D	D	D	B	B	B	B	D	D	B	D	B	B	B	D	B	B	B	B	B	B
AX-147218729	Aradu.A03	134517060	D	D	B	D	D	D	D	D	D	D	D	D	B	D	D	D	D	D	D	D	D	D	D	B	B	D	D	D	D	D	D	B	B	D	D	D	D	B	D	B	D	D	B	D	D	B	D
AX-147218738	Aradu.A03	134659717	C	C	C	C	C	C	C	C	C	C	C	C	C	C	C	C	C	C	C	C	C	C	C	C	C	C	C	C	C	C	C	A	C	C	C	C	C	C	C	C	C	C	A	C	C	A	C
AX-147219410	Aradu.A04	9307072	D	D	D	D	D	D	D	D	D	D	D	D	D	D	D	D	D	D	D	D	D	D	D	D	D	D	D	D	D	D	D	D	D	D	D	D	D	D	D	D	D	D	D	D	D	D	D
AX-147219537	Aradu.A04	13911912	D	D	D	D	D	D	D	D	D	D	D	D	D	D	D	D	D	D	D	D	D	D	D	D	D	D	D	D	D	D	D	D	D	D	D	D	D	D	D	D	B	D	tetrasomic	D	D	D	D
AX-147219539	Aradu.A04	13911993	D	D	D	D	D	D	D	D	D	D	D	D	D	D	D	D	D	D	D	D	D	D	D	D	D	D	D	D	D	D	D	B	D	D	D	D	D	D	D	D	B	D	D	D	D	D	D
AX-147219702	Aradu.A04	21557559	C	A	A	A	NoCall	C	C	C	NoCall	NoCall	A	C	C	C	A	NoCall	A	A	C	C	A	C	A	A	A	A	C	A	A	A	A	A	A	NoCall	A	C	C	A	A	A	A	NoCall	A	A	NoCall	A	C
AX-147219784	Aradu.A04	27963468	C	C	C	C	C	C	C	C	C	C	C	C	C	C	C	C	C	C	C	C	C	C	C	C	A	C	C	C	C	C	C	C	C	C	C	C	C	C	C	C	C	C	C	C	C	C	C
AX-147219923	Aradu.A04	39354594	B	B	B	B	B	B	B	B	B	B	B	B	B	B	B	B	B	B	B	B	B	B	B	B	B	B	B	B	B	B	B	B	B	B	B	B	B	B	B	B	B	B	B	B	B	B	B
AX-147219972	Aradu.A04	43911278	A	A	B	B	A	A	A	A	A	B	A	A	A	A	B	A	B	A	B	A	A	A	B	A	B	B	A	B	A	B	A	B	B	B	A	A	A	B	B	A	A	A	B	B	A	B	A
AX-147219974	Aradu.A04	43911481	D	D	B	B	D	D	D	D	D	B	D	D	D	D	B	D	B	D	B	D	D	D	B	D	B	B	D	B	D	B	D	B	B	B	D	D	D	B	B	D	D	D	B	B	D	B	D
AX-147219975	Aradu.A04	43911643	A	A	C	C	A	A	A	A	A	C	A	A	A	A	C	A	C	A	C	A	A	A	C	C	C	C	A	C	A	C	A	C	C	C	A	A	A	C	C	A	A	A	C	C	A	C	A
AX-147219980	Aradu.A04	43912335	B	B	A	A	B	B	B	B	B	A	B	B	B	B	A	B	A	B	A	B	B	B	A	B	A	A	B	A	B	A	B	A	A	A	B	B	B	A	A	B	B	B	A	A	B	A	B
AX-147219989	Aradu.A04	43913521	D	D	B	B	D	NoCall	NoCall	D	B	B	D	NoCall	D	D	B	B	B	D	B	D	D	D	B	D	B	B	D	B	NoCall	B	D	B	B	B	D	D	D	B	B	D	NoCall	D	B	B	D	NoCall	D
AX-147220002	Aradu.A04	45711211	A	A	C	tetrasomic	A	A	A	A	A	C	A	A	A	A	C	A	C	A	C	A	A	A	C	A	C	C	A	C	A	C	A	C	C	C	A	A	A	C	tetrasomic	A	A	A	C	C	A	C	A
AX-147220003	Aradu.A04	45711310	B	B	D	tetrasomic	B	B	B	B	B	D	B	B	B	B	D	B	D	B	D	B	B	B	D	B	D	D	B	D	B	D	B	D	D	D	B	B	B	D	tetrasomic	B	B	B	D	D	B	D	B
AX-147220004	Aradu.A04	45712256	B	B	A	tetrasomic	B	B	B	B	B	A	B	B	B	B	A	B	A	B	A	B	H	B	A	B	A	A	B	A	B	A	B	A	A	A	B	B	B	A	tetrasomic	B	B	B	A	A	B	A	B
AX-147220005	Aradu.A04	45712411	A	A	C	tetrasomic	A	A	A	A	A	C	A	A	A	A	C	A	C	A	C	A	A	A	C	A	C	C	A	C	A	C	A	C	C	C	A	A	A	C	tetrasomic	A	A	A	C	C	A	C	A
AX-147220085	Aradu.A04	67860409	B	B	B	B	B	B	B	B	B	B	B	B	B	B	B	B	B	B	B	B	B	B	B	B	B	B	B	B	B	B	B	B	B	B	B	B	B	B	B	B	B	B	tetrasomic	B	B	tetrasomic	B
AX-147220701	Aradu.A04	110124936	B	D	D	D	B	B	B	B	B	B	D	B	B	B	D	D	D	D	D	B	D	B	D	D	D	B	B	D	D	D	D	D	tetrasomic	D	B	B	B	D	D	D	D	B	D	D	B	D	B
AX-147220898	Aradu.A04	115123733	C	C	A	C	C	C	C	C	C	C	C	C	C	C	A	C	C	C	C	C	C	C	C	C	tetrasomic	C	C	C	C	C	C	C	A	C	C	C	C	A	C	C	C	C	C	A	C	C	C
AX-147220901	Aradu.A04	115128013	C	C	A	C	C	C	C	C	C	C	C	C	C	C	A	C	C	C	NoCall	C	C	C	C	C	C	C	NoCall	C	C	C	C	C	A	C	C	C	C	A	C	C	C	C	C	A	C	C	C
AX-147220902	Aradu.A04	115128091	B	B	B	B	B	B	B	B	B	B	B	B	B	B	B	B	B	B	B	B	B	B	B	B	B	B	B	B	B	B	B	B	B	B	B	B	B	B	B	B	B	B	B	B	B	B	B
AX-147220925	Aradu.A04	115645873	B	B	B	B	B	B	B	B	B	B	B	B	B	B	B	B	B	B	B	B	B	B	B	B	B	B	B	B	B	B	B	A	B	B	B	B	B	B	B	B	B	B	B	B	B	B	B
AX-147220926	Aradu.A04	115648648	B	D	D	D	B	B	B	B	B	B	B	B	B	B	B	B	B	B	B	B	B	B	B	B	D	D	B	B	B	B	B	D	D	B	B	B	B	D	D	D	B	B	D	D	B	D	B
AX-147220934	Aradu.A04	115677054	B	B	D	D	B	B	B	B	B	B	B	B	B	B	D	B	B	B	D	B	D	B	B	B	D	D	B	D	B	B	B	D	D	D	B	NoCall	B	D	D	B	B	B	D	D	B	D	B
AX-147220938	Aradu.A04	115678133	A	A	C	C	A	A	A	A	A	A	A	A	A	A	C	A	A	A	C	A	C	A	A	A	C	C	A	C	A	A	A	C	C	C	A	A	A	C	C	A	A	A	tetrasomic	C	A	C	A
AX-147220948	Aradu.A04	115689676	A	A	C	C	A	A	A	A	A	A	A	A	A	A	C	A	A	A	C	A	C	A	A	A	tetrasomic	C	A	C	A	A	A	C	C	C	A	A	A	C	C	A	A	A	C	C	A	C	A
AX-147220980	Aradu.A04	116552313	A	A	C	A	A	A	A	A	A	A	A	A	A	A	C	A	A	A	A	A	A	A	A	A	C	A	A	A	A	A	A	C	C	A	A	A	A	C	A	A	A	A	C	C	A	C	A
AX-147221014	Aradu.A04	117402617	A	A	C	A	A	A	A	A	A	A	A	A	A	C	C	A	A	A	A	A	A	A	A	A	C	A	A	A	A	A	A	C	C	A	A	A	A	C	A	A	A	A	C	C	A	C	A
AX-147221015	Aradu.A04	117441611	A	A	A	A	A	A	A	A	A	A	A	A	A	A	A	A	A	A	A	A	A	A	A	A	A	A	A	A	A	A	A	A	A	A	A	A	A	A	A	A	A	A	A	A	A	A	A
AX-147221016	Aradu.A04	117444004	A	A	C	A	A	A	A	A	A	A	A	A	A	C	C	A	A	A	A	A	A	A	A	A	C	A	A	A	A	A	A	C	C	A	A	C	A	C	A	A	A	A	C	C	A	C	A
AX-147221020	Aradu.A04	117572109	C	C	C	C	C	C	C	C	C	C	C	C	C	C	C	C	C	C	C	C	C	C	C	C	C	C	C	C	C	C	C	C	C	C	C	C	C	C	C	C	C	C	C	C	C	C	C
AX-147221025	Aradu.A04	117758578	D	D	D	D	D	D	D	D	D	D	D	D	D	D	D	D	D	D	D	D	D	D	D	D	tetrasomic	D	D	D	D	D	D	D	B	D	D	D	D	D	D	D	D	D	D	B	D	D	D
AX-147221034	Aradu.A04	117856961	C	C	A	C	C	C	C	C	C	C	C	C	C	C	C	C	C	C	C	C	C	C	C	C	C	C	C	C	C	C	C	C	A	C	C	C	C	C	C	C	A	C	C	A	C	C	C
AX-147221061	Aradu.A04	118073264	A	A	A	A	A	A	A	A	A	A	A	A	A	A	A	A	A	A	A	A	A	A	A	A	A	A	A	A	A	A	A	A	A	A	A	A	A	A	A	A	A	A	A	A	A	A	A
AX-147221062	Aradu.A04	118075821	A	A	A	A	A	A	A	A	A	A	A	A	A	A	A	A	A	A	A	A	A	A	A	A	A	A	A	A	A	A	A	A	A	A	A	A	A	A	A	A	A	A	A	A	A	A	A
AX-147221064	Aradu.A04	118102441	D	D	D	D	D	D	D	D	D	D	D	D	D	D	D	D	D	D	D	D	D	D	D	D	D	D	D	D	D	D	D	D	D	D	D	D	D	D	D	D	D	D	D	D	D	D	D
AX-147221070	Aradu.A04	118116403	C	C	C	C	C	C	C	C	C	C	C	C	C	C	C	C	C	C	C	C	C	C	C	C	C	C	C	C	C	C	C	C	C	C	C	C	C	C	C	C	C	C	C	C	C	C	C
AX-147221071	Aradu.A04	118131717	D	D	D	D	D	D	D	D	D	D	D	D	D	D	D	D	D	D	D	D	D	D	D	D	D	D	D	D	D	D	D	D	D	D	D	D	D	D	D	D	D	D	D	D	D	B	D
AX-147221075	Aradu.A04	118255727	B	B	D	B	B	B	B	B	B	B	B	B	B	B	B	B	B	B	B	B	B	B	B	B	D	B	B	B	B	B	B	B	D	B	B	B	B	B	B	B	D	B	B	NoCall	B	B	B
AX-147221078	Aradu.A04	118257365	C	C	A	C	C	C	C	C	C	C	C	C	C	C	C	C	C	C	C	C	C	C	C	C	A	C	C	C	C	C	C	C	A	C	C	C	C	C	C	C	A	C	C	A	C	C	C
AX-147221146	Aradu.A04	119347334	D	D	B	D	D	D	D	D	D	D	D	D	D	D	D	D	D	D	D	D	D	D	D	D	B	D	D	D	D	D	D	tetrasomic	B	D	D	D	D	D	D	D	NoCall	D	tetrasomic	B	D	D	D
AX-147221247	Aradu.A04	120249731	D	D	D	D	D	D	D	D	D	D	D	D	D	D	D	D	D	D	D	D	D	D	D	D	D	D	D	D	D	D	D	D	D	D	D	D	D	D	D	D	D	D	D	D	D	D	D
AX-147221264	Aradu.A04	120538129	C	C	C	C	C	C	C	C	C	C	C	C	C	C	C	C	C	C	C	C	C	C	C	C	C	C	C	C	C	C	C	A	C	C	C	C	C	C	C	C	C	C	A	C	C	C	C
AX-147221265	Aradu.A04	120556937	C	C	C	C	C	C	C	C	C	C	C	C	C	C	C	C	C	C	C	C	C	C	C	C	C	C	C	C	C	C	C	C	C	C	C	C	C	C	C	C	C	C	C	C	C	C	C
AX-147221266	Aradu.A04	120693692	C	C	A	C	C	C	C	C	C	C	C	C	C	C	tetrasomic	C	A	C	C	C	C	C	A	C	C	C	C	C	tetrasomic	C	C	C	A	tetrasomic	C	C	tetrasomic	C	C	C	C	C	C	C	C	A	C
AX-147221268	Aradu.A04	120696723	A	A	A	A	A	A	A	A	A	A	A	A	A	A	C	A	A	A	A	A	A	A	A	A	C	A	A	C	C	A	A	A	A	C	A	A	A	A	A	A	A	A	A	A	A	A	A
AX-147221270	Aradu.A04	120697576	C	C	C	C	C	C	C	C	C	C	C	C	C	C	A	C	C	C	C	C	C	C	C	C	A	C	C	A	A	C	C	C	C	A	C	C	A	C	C	C	C	C	C	C	C	C	C
AX-147221271	Aradu.A04	120701562	A	A	C	NoCall	A	A	A	A	A	A	A	A	A	A	C	A	C	A	A	A	A	A	C	A	tetrasomic	A	A	tetrasomic	C	A	A	C	C	tetrasomic	A	A	C	A	C	A	A	A	C	C	A	C	A
AX-147221272	Aradu.A04	120701591	H	H	B	B	B	H	B	B	B	H	B	B	B	B	A	B	B	B	B	B	B	B	B	B	tetrasomic	B	B	tetrasomic	B	B	B	B	B	tetrasomic	H	B	B	H	B	B	B	H	B	B	B	B	H
AX-147221275	Aradu.A04	120714254	A	A	C	NoCall	A	A	A	A	A	A	A	A	A	A	C	A	C	A	A	A	A	A	C	A	tetrasomic	A	A	tetrasomic	C	NoCall	A	C	C	tetrasomic	A	A	C	A	C	A	A	A	C	C	A	C	A
AX-147221276	Aradu.A04	120753748	A	A	C	C	A	A	A	A	A	A	A	A	A	A	C	A	C	A	A	A	A	A	C	A	tetrasomic	A	A	tetrasomic	C	A	A	C	C	tetrasomic	A	A	C	A	C	A	A	A	C	C	A	C	A
AX-147221277	Aradu.A04	120754095	A	A	A	C	A	A	A	A	A	A	A	A	A	A	C	A	C	A	A	A	A	A	C	A	C	A	A	tetrasomic	C	A	A	C	A	tetrasomic	A	A	C	A	C	A	A	A	C	C	A	A	A
AX-147221280	Aradu.A04	120785664	B	B	D	D	B	B	B	B	B	B	B	B	B	B	D	B	D	B	B	B	B	B	D	B	tetrasomic	B	B	tetrasomic	D	B	B	D	D	tetrasomic	B	B	D	B	D	B	B	B	D	D	B	D	B
AX-147221281	Aradu.A04	120820477	B	B	D	D	B	B	B	B	B	B	B	B	B	B	D	B	D	B	B	B	B	B	D	B	tetrasomic	B	B	D	D	B	B	NoCall	D	D	B	B	D	B	D	B	B	B	D	NoCall	NoCall	D	B
AX-147221282	Aradu.A04	120822049	A	A	A	A	A	A	A	A	A	A	A	A	A	A	A	A	A	A	A	A	A	A	A	A	tetrasomic	A	A	tetrasomic	A	A	A	A	A	tetrasomic	A	A	A	A	B	A	A	A	A	A	A	A	A
AX-147221283	Aradu.A04	120825324	A	A	C	C	A	A	A	A	A	A	A	A	A	A	C	A	C	A	A	A	A	A	C	A	tetrasomic	A	A	tetrasomic	C	A	A	C	C	tetrasomic	A	A	C	A	C	A	A	A	C	C	A	C	A
AX-147221287	Aradu.A04	120855143	A	A	C	C	A	A	A	A	A	A	A	A	A	A	C	A	C	A	A	A	A	A	C	A	tetrasomic	A	A	tetrasomic	C	A	A	C	C	C	A	A	C	A	C	A	A	A	C	C	A	C	A
AX-147221290	Aradu.A04	120864978	B	B	D	D	B	B	B	B	B	B	B	B	B	B	D	B	D	B	B	B	B	B	D	B	tetrasomic	B	B	tetrasomic	D	B	B	D	D	tetrasomic	B	B	D	B	D	B	B	B	D	D	B	D	B
AX-147221292	Aradu.A04	120877843	B	B	D	D	B	B	B	B	B	B	B	B	B	B	D	B	D	NoCall	B	B	B	B	D	B	tetrasomic	B	B	tetrasomic	D	B	B	D	D	tetrasomic	B	D	D	B	D	B	D	B	D	D	B	D	B
AX-147221294	Aradu.A04	120887912	A	A	C	C	A	A	A	A	A	A	A	A	A	A	C	A	C	A	A	A	A	A	C	A	tetrasomic	A	A	tetrasomic	C	A	A	C	C	tetrasomic	A	A	C	A	C	A	A	A	C	C	A	C	A
AX-147221296	Aradu.A04	120888056	A	A	C	C	A	A	A	A	A	A	A	A	A	A	C	A	C	A	A	A	A	A	C	A	tetrasomic	A	A	tetrasomic	C	A	A	A	C	tetrasomic	A	A	C	A	C	A	A	A	C	C	A	C	A
AX-147221298	Aradu.A04	120888202	A	A	C	C	A	A	A	A	A	A	A	A	A	A	C	A	C	A	A	A	A	A	C	A	tetrasomic	A	A	tetrasomic	C	A	A	C	C	C	A	A	C	A	C	A	A	A	C	C	A	C	A
AX-147221301	Aradu.A04	120888870	B	B	D	D	B	B	B	B	B	B	B	B	B	B	D	B	D	B	B	B	B	B	D	B	tetrasomic	B	B	tetrasomic	D	B	B	D	D	tetrasomic	B	B	D	B	D	B	B	B	D	D	B	D	B
AX-147221304	Aradu.A04	120920433	A	A	C	C	A	A	A	A	A	A	A	A	A	A	C	A	C	A	A	A	A	A	C	A	tetrasomic	A	A	tetrasomic	C	A	A	C	C	tetrasomic	A	A	C	A	C	A	A	A	C	C	A	C	A
AX-147221305	Aradu.A04	120927787	A	A	C	C	A	A	A	A	A	A	A	A	A	A	C	A	C	A	A	A	A	A	C	A	tetrasomic	A	A	tetrasomic	C	A	A	C	C	tetrasomic	A	A	C	A	C	A	A	A	C	C	A	C	A
AX-147221306	Aradu.A04	120928202	A	A	C	A	A	A	A	A	A	A	A	A	A	A	C	A	C	A	A	A	A	A	C	A	tetrasomic	A	A	tetrasomic	C	NoCall	A	C	C	tetrasomic	A	A	C	A	C	A	A	A	NoCall	C	A	C	A
AX-147221308	Aradu.A04	120928326	B	B	D	D	B	B	B	B	B	B	B	B	B	B	D	B	D	B	B	B	B	B	D	B	tetrasomic	B	B	tetrasomic	D	B	B	D	D	tetrasomic	B	B	D	B	D	B	B	B	D	D	B	D	B
AX-147221309	Aradu.A04	120928421	A	A	C	C	A	A	A	A	A	A	A	A	A	A	C	A	C	A	A	A	A	A	C	A	tetrasomic	A	A	tetrasomic	C	A	A	C	C	tetrasomic	A	A	C	A	C	A	A	A	C	C	A	C	A
AX-147221310	Aradu.A04	120928690	B	B	D	D	B	B	B	B	B	B	B	B	B	B	D	B	D	B	B	B	B	B	D	B	tetrasomic	B	B	tetrasomic	D	B	B	D	D	tetrasomic	B	B	D	B	D	B	B	B	D	D	B	D	B
AX-147221311	Aradu.A04	120928737	A	A	C	C	A	A	A	A	A	A	A	A	A	A	C	A	C	A	A	A	A	A	C	A	tetrasomic	A	A	tetrasomic	C	A	A	C	C	tetrasomic	A	A	C	A	C	A	A	A	C	C	A	C	A
AX-147221312	Aradu.A04	120928865	A	A	C	C	A	A	A	A	A	A	A	A	A	A	C	A	C	A	A	A	A	A	C	A	tetrasomic	A	A	tetrasomic	C	A	A	C	C	tetrasomic	A	A	C	A	C	A	A	A	C	C	A	C	A
AX-147221314	Aradu.A04	120929244	A	A	C	C	A	A	A	A	A	A	A	A	A	A	C	A	C	A	A	A	A	A	C	A	tetrasomic	A	A	tetrasomic	C	A	A	C	C	tetrasomic	A	A	C	A	C	A	A	A	C	C	A	C	A
AX-147221315	Aradu.A04	120929339	B	B	D	D	B	B	B	B	B	B	B	B	B	B	D	B	D	B	B	B	B	B	D	B	tetrasomic	B	B	tetrasomic	D	B	B	D	D	tetrasomic	B	B	D	B	D	B	B	B	D	D	B	D	B
AX-147221316	Aradu.A04	120929564	A	A	C	C	A	A	A	A	A	A	A	A	A	A	C	A	C	A	A	A	A	A	C	A	tetrasomic	A	A	tetrasomic	C	A	A	C	C	tetrasomic	A	A	C	A	C	A	A	A	C	C	A	C	A
AX-147221321	Aradu.A04	121021624	B	B	B	B	B	B	B	B	B	B	B	B	B	B	B	B	B	B	B	B	B	B	B	B	B	B	B	D	B	B	B	B	B	D	B	B	B	B	B	B	B	B	B	tetrasomic	B	B	B
AX-147221323	Aradu.A04	121023959	B	B	D	D	B	B	B	B	B	B	B	B	B	B	D	B	D	B	D	B	B	B	D	B	tetrasomic	B	B	tetrasomic	D	B	B	D	D	tetrasomic	B	B	D	B	D	B	B	B	D	D	B	D	B
AX-147221325	Aradu.A04	121039078	B	B	D	D	B	B	B	B	B	B	B	B	B	B	D	B	D	B	B	B	B	B	D	B	tetrasomic	B	B	tetrasomic	D	B	B	D	D	tetrasomic	B	B	D	B	D	B	B	B	D	D	B	D	B
AX-147221326	Aradu.A04	121040266	B	B	D	D	B	B	B	B	B	B	B	B	B	B	D	B	D	B	B	B	B	B	D	B	tetrasomic	B	B	tetrasomic	D	B	B	D	D	tetrasomic	B	B	D	B	D	B	B	B	D	D	B	D	B
AX-147221327	Aradu.A04	121040577	B	B	D	D	B	B	B	B	B	B	B	B	B	B	D	B	D	B	B	B	B	B	D	B	tetrasomic	B	B	tetrasomic	D	B	B	D	D	tetrasomic	B	B	D	B	D	B	B	B	D	D	B	D	B
AX-147221328	Aradu.A04	121040580	B	B	D	D	B	B	B	B	B	B	B	B	B	B	D	B	D	B	B	B	B	B	D	B	tetrasomic	B	B	tetrasomic	D	B	B	NoCall	D	tetrasomic	B	B	D	B	D	B	B	B	D	D	B	D	B
AX-147221330	Aradu.A04	121041531	B	B	D	D	B	B	B	B	B	B	B	B	B	B	D	B	D	B	B	B	B	B	D	B	tetrasomic	B	B	tetrasomic	D	B	B	D	D	tetrasomic	B	B	D	B	D	B	B	B	D	D	B	D	B
AX-147221331	Aradu.A04	121067694	A	A	C	C	A	A	A	A	A	A	A	A	A	A	C	A	C	A	A	A	A	A	C	A	C	A	A	tetrasomic	C	A	A	C	C	tetrasomic	A	A	C	A	C	A	A	A	C	C	A	C	A
AX-147221332	Aradu.A04	121110175	A	A	C	C	A	A	A	A	A	A	A	A	A	A	C	A	C	A	A	A	A	A	C	A	C	A	A	tetrasomic	C	A	A	C	C	tetrasomic	A	A	C	A	C	A	A	A	C	C	A	C	A
AX-147221333	Aradu.A04	121110746	B	B	D	D	B	B	B	B	B	B	B	B	B	B	D	B	D	B	B	B	B	B	D	B	D	B	B	tetrasomic	D	B	B	D	D	tetrasomic	B	B	D	B	D	B	B	B	D	D	B	D	B
AX-147221334	Aradu.A04	121111105	B	B	D	D	B	B	B	B	B	B	B	B	B	B	D	B	D	B	B	B	B	B	D	B	D	B	B	tetrasomic	D	B	B	D	D	tetrasomic	B	B	D	B	D	B	B	B	D	D	B	D	B
AX-147221335	Aradu.A04	121111431	A	A	C	C	A	A	A	A	A	A	A	A	A	A	C	A	C	A	A	A	A	A	C	A	C	A	A	tetrasomic	C	A	A	C	C	tetrasomic	A	A	C	A	C	A	A	A	C	C	A	C	A
AX-147221336	Aradu.A04	121114651	B	B	D	D	B	B	B	B	B	B	B	B	B	B	D	B	D	B	B	B	B	B	D	B	D	B	B	tetrasomic	D	B	B	D	D	D	B	B	D	B	D	B	B	B	D	D	B	D	B
AX-147221337	Aradu.A04	121114840	B	B	D	D	B	B	B	B	B	B	B	B	B	B	D	B	D	B	B	B	B	B	D	B	D	B	B	tetrasomic	D	B	B	D	D	tetrasomic	B	B	D	B	D	B	B	B	D	D	B	D	B
AX-147221339	Aradu.A04	121121083	B	B	D	D	B	B	B	B	B	B	B	B	B	B	D	B	D	B	B	B	B	B	D	B	D	B	B	tetrasomic	D	B	B	D	D	tetrasomic	B	B	D	B	D	B	B	B	D	D	B	D	B
AX-147221340	Aradu.A04	121123731	B	B	D	D	B	B	B	B	B	B	B	B	B	B	D	B	D	B	B	B	B	B	D	B	D	B	B	tetrasomic	D	B	B	D	D	tetrasomic	B	B	D	B	D	B	B	B	D	D	B	D	B
AX-147221345	Aradu.A04	121137876	B	B	D	tetrasomic	B	B	B	B	B	B	B	B	B	B	D	B	D	B	B	B	B	B	tetrasomic	B	D	B	B	tetrasomic	D	B	B	D	D	tetrasomic	B	B	D	B	tetrasomic	B	B	B	D	D	B	D	B
AX-147221346	Aradu.A04	121138001	B	B	D	tetrasomic	B	B	B	B	B	B	B	B	B	B	D	B	D	B	B	B	B	B	D	B	D	B	B	tetrasomic	D	B	B	D	D	tetrasomic	B	B	D	B	tetrasomic	B	B	B	D	D	B	D	B
AX-147221347	Aradu.A04	121138469	B	B	D	tetrasomic	B	B	B	B	B	B	B	B	B	B	D	B	D	B	B	B	B	B	D	B	D	B	B	tetrasomic	D	B	B	NoCall	D	tetrasomic	B	B	D	B	tetrasomic	B	B	B	D	D	B	D	B
AX-147221348	Aradu.A04	121138663	A	A	C	tetrasomic	A	A	A	A	A	A	A	A	A	A	C	A	C	A	A	A	A	A	C	A	C	A	A	tetrasomic	C	A	A	C	C	tetrasomic	A	A	C	A	tetrasomic	A	A	A	C	C	A	C	A
AX-147221349	Aradu.A04	121139020	B	B	D	tetrasomic	B	B	B	B	B	B	B	B	B	B	D	B	D	B	B	B	B	B	D	B	D	B	B	tetrasomic	D	B	B	D	D	tetrasomic	B	B	D	B	tetrasomic	B	B	B	D	D	B	D	B
AX-147221351	Aradu.A04	121139537	B	B	D	tetrasomic	B	B	B	B	B	B	B	B	B	B	D	B	D	B	B	B	B	B	D	B	D	B	B	tetrasomic	D	B	B	D	D	tetrasomic	B	B	D	B	tetrasomic	B	B	B	D	D	B	D	B
AX-147221353	Aradu.A04	121149895	A	A	C	tetrasomic	A	A	A	A	A	A	A	A	A	A	C	A	C	A	A	A	A	A	C	A	C	A	A	tetrasomic	C	A	A	C	C	tetrasomic	A	A	C	A	tetrasomic	A	A	A	C	C	A	C	A
AX-147221354	Aradu.A04	121149943	A	A	C	tetrasomic	A	A	A	A	A	A	A	A	A	A	C	A	C	A	A	A	A	A	C	A	C	A	A	tetrasomic	C	A	A	C	C	tetrasomic	A	A	C	A	tetrasomic	A	A	A	C	C	A	C	A
AX-147221357	Aradu.A04	121155485	B	B	D	tetrasomic	B	B	B	B	B	B	B	B	B	B	D	B	D	B	B	B	B	B	D	B	D	B	B	tetrasomic	D	B	B	D	D	tetrasomic	B	B	D	B	tetrasomic	B	B	B	D	D	B	D	B
AX-147221359	Aradu.A04	121159302	B	B	D	tetrasomic	B	B	B	B	B	B	B	B	B	B	D	B	D	B	B	B	B	B	D	B	D	B	B	tetrasomic	D	B	B	D	D	tetrasomic	B	B	D	B	tetrasomic	B	B	B	D	D	B	D	B
AX-147221361	Aradu.A04	121182715	A	A	C	tetrasomic	A	A	A	A	A	A	A	A	A	A	C	A	C	A	A	A	A	A	C	A	tetrasomic	A	A	tetrasomic	C	A	A	C	C	tetrasomic	A	A	C	A	tetrasomic	A	A	A	C	C	A	C	A
AX-147221363	Aradu.A04	121205425	B	B	D	tetrasomic	B	B	B	B	B	B	B	B	B	B	D	B	D	B	B	B	B	B	D	B	tetrasomic	B	B	tetrasomic	D	B	B	D	D	tetrasomic	B	B	D	B	tetrasomic	B	B	B	D	D	B	D	B
AX-147221364	Aradu.A04	121205892	A	A	C	tetrasomic	A	A	A	A	A	A	A	A	A	A	C	A	C	A	A	A	A	A	C	A	tetrasomic	A	A	tetrasomic	C	A	A	C	C	tetrasomic	A	A	C	A	tetrasomic	A	A	A	C	C	A	C	A
AX-147221365	Aradu.A04	121206568	A	A	C	tetrasomic	A	A	A	A	A	A	A	A	C	A	C	A	C	A	A	A	A	C	C	A	tetrasomic	C	A	tetrasomic	C	A	A	A	C	tetrasomic	A	A	C	NoCall	tetrasomic	A	A	A	C	C	A	C	NoCall
AX-147221367	Aradu.A04	121209491	B	B	tetrasomic	D	B	B	B	B	B	B	B	B	B	B	D	B	D	B	B	B	B	B	D	B	tetrasomic	B	B	D	D	D	B	D	tetrasomic	NoCall	B	B	D	B	D	B	B	B	D	D	B	tetrasomic	B
AX-147221369	Aradu.A04	121228311	A	A	C	tetrasomic	A	A	A	A	A	A	A	A	A	A	C	A	C	A	A	A	A	A	C	A	tetrasomic	A	A	tetrasomic	C	A	A	C	C	tetrasomic	A	A	C	A	tetrasomic	A	A	A	C	C	A	C	A
AX-147221370	Aradu.A04	121228385	A	A	C	tetrasomic	A	NoCall	A	A	A	A	A	A	A	A	C	A	C	A	A	A	A	A	C	A	tetrasomic	A	A	tetrasomic	C	A	A	C	C	tetrasomic	A	A	C	A	tetrasomic	A	A	A	C	C	A	C	A
AX-147221371	Aradu.A04	121229498	A	A	C	tetrasomic	A	A	A	A	A	A	A	A	A	A	C	A	C	A	A	A	A	A	C	A	tetrasomic	A	A	tetrasomic	C	A	A	C	C	tetrasomic	A	A	C	A	tetrasomic	A	A	A	C	C	A	C	A
AX-147221373	Aradu.A04	121229677	A	A	C	tetrasomic	A	A	A	A	A	A	A	A	A	A	C	A	C	A	A	A	A	A	C	A	tetrasomic	A	A	tetrasomic	C	A	A	C	C	tetrasomic	A	A	C	A	tetrasomic	A	A	A	C	C	A	C	A
AX-147221377	Aradu.A04	121236330	B	B	D	tetrasomic	B	B	B	B	B	B	B	B	B	B	D	B	D	B	B	B	B	B	D	B	tetrasomic	B	B	tetrasomic	D	B	B	D	D	tetrasomic	B	B	D	B	tetrasomic	B	B	B	D	D	B	D	B
AX-147221378	Aradu.A04	121243975	B	B	D	tetrasomic	B	B	B	B	B	B	B	B	B	B	D	B	D	B	B	B	B	B	D	B	tetrasomic	B	B	tetrasomic	D	B	B	D	D	tetrasomic	B	B	D	B	tetrasomic	B	B	B	D	D	B	D	B
AX-147221382	Aradu.A04	121312866	A	A	C	tetrasomic	A	A	A	A	A	A	A	A	A	A	C	A	C	A	A	A	A	A	C	A	C	A	A	tetrasomic	C	A	A	A	C	tetrasomic	A	A	C	A	tetrasomic	A	A	A	A	C	A	C	A
AX-147221383	Aradu.A04	121315956	B	B	B	tetrasomic	B	B	B	B	B	B	B	B	B	B	B	B	B	B	B	B	B	B	B	B	D	B	B	D	B	B	B	B	B	D	B	B	B	B	tetrasomic	B	B	B	B	D	B	B	B
AX-147221415	Aradu.A04	122705028	A	C	tetrasomic	A	A	A	A	A	A	A	A	A	A	A	A	A	A	A	A	A	A	A	A	A	A	A	A	A	A	A	A	A	tetrasomic	A	A	A	A	A	A	C	A	A	C	A	A	tetrasomic	A
AX-147221583	Aradu.A05	5909022	A	A	A	A	A	A	A	A	A	A	A	A	A	A	A	A	A	A	A	A	A	A	A	A	A	tetrasomic	A	A	A	A	A	A	A	A	A	A	A	A	A	A	A	A	C	A	A	A	A
AX-147221604	Aradu.A05	6361640	D	D	D	D	D	D	D	D	D	D	B	D	D	D	B	D	D	D	D	D	D	B	B	D	D	D	D	B	B	B	B	tetrasomic	D	B	D	D	B	D	D	D	tetrasomic	D	D	D	D	D	D
AX-147221637	Aradu.A05	7049419	D	D	B	D	D	D	D	D	D	D	D	D	D	D	D	D	D	D	D	D	D	D	D	D	B	D	D	D	D	B	D	B	B	D	D	D	D	D	D	D	D	D	B	D	D	B	B
AX-147221726	Aradu.A05	8840515	B	B	B	B	B	B	B	B	B	B	B	B	B	B	B	B	B	B	B	B	B	B	B	B	B	B	B	B	B	B	B	tetrasomic	B	B	B	B	B	B	B	B	B	B	B	B	B	B	B
AX-147221899	Aradu.A05	13711194	B	B	B	B	B	B	B	B	B	B	B	B	B	B	B	B	B	B	B	B	B	B	B	B	B	B	B	B	B	B	B	D	B	B	B	B	B	B	B	B	B	B	B	B	B	B	B
AX-147222033	Aradu.A05	16786345	C	C	C	C	C	C	C	C	C	C	C	C	C	C	C	C	C	C	C	C	C	C	C	C	C	C	C	C	C	C	C	A	C	C	C	C	C	C	C	C	C	C	A	C	C	C	C
AX-147222091	Aradu.A05	18498146	B	B	D	B	D	B	B	D	B	D	B	D	D	D	B	B	D	NoCall	B	D	B	B	D	NoCall	D	B	D	B	B	B	B	tetrasomic	D	B	B	D	B	D	B	B	B	B	NoCall	NoCall	B	NoCall	B
AX-147222211	Aradu.A05	22251409	D	D	D	D	D	D	D	D	D	D	D	D	D	D	D	D	D	D	D	D	D	D	D	D	D	D	D	D	D	D	D	D	D	D	D	D	D	D	D	D	D	D	D	D	D	D	D
AX-147222389	Aradu.A05	34033156	A	A	A	A	A	A	A	A	A	A	C	C	C	A	A	C	C	C	C	C	C	C	C	C	A	A	C	A	A	C	A	A	A	C	A	A	C	A	A	A	A	A	A	A	A	A	A
AX-147222393	Aradu.A05	34033560	A	A	A	A	A	A	A	A	A	A	C	C	C	A	A	C	C	C	C	C	C	C	C	C	A	A	C	A	A	C	A	A	A	C	A	A	C	A	A	A	A	A	A	A	A	A	A
AX-147222396	Aradu.A05	34033892	D	D	D	D	D	D	D	D	D	D	B	B	B	D	D	B	B	B	B	B	B	B	B	B	D	D	B	D	D	B	D	D	D	B	D	D	B	D	D	D	D	D	D	D	D	D	D
AX-147222397	Aradu.A05	34033935	D	D	D	D	D	D	D	D	D	D	B	B	B	D	D	B	B	B	B	B	B	B	B	B	D	D	B	D	D	B	D	D	D	B	D	D	B	D	D	D	D	D	D	D	D	D	D
AX-147222398	Aradu.A05	34034069	D	D	D	D	D	D	D	D	D	D	B	B	B	D	D	B	B	B	B	B	B	B	B	B	D	D	B	D	D	B	D	D	D	B	D	D	B	D	D	D	D	D	D	D	D	D	D
AX-147222400	Aradu.A05	34034399	D	D	D	D	D	D	D	D	D	D	B	B	B	D	D	B	B	B	B	B	B	B	B	B	D	D	B	D	D	B	D	D	D	B	D	D	B	D	D	D	D	D	D	D	D	D	D
AX-147222401	Aradu.A05	34034681	A	A	A	A	A	A	A	A	A	A	B	B	B	A	A	B	B	B	B	B	B	B	B	B	A	A	B	A	A	B	A	A	A	B	A	A	B	A	A	A	A	A	A	A	A	A	A
AX-147222402	Aradu.A05	34034781	B	B	B	B	B	B	B	B	B	B	A	A	A	B	B	A	A	A	A	A	A	A	A	A	B	B	A	B	B	A	B	B	B	A	B	B	A	B	B	B	B	B	B	B	B	B	B
AX-147222444	Aradu.A05	42409271	C	C	C	C	C	C	C	C	C	C	C	C	C	C	C	C	C	C	C	C	C	C	C	C	C	C	C	C	C	C	C	A	C	C	C	C	C	C	C	C	C	C	C	A	C	C	C
AX-147222455	Aradu.A05	44254482	B	B	D	B	tetrasomic	B	B	tetrasomic	tetrasomic	tetrasomic	B	D	D	tetrasomic	B	D	D	D	B	D	B	B	B	D	B	B	D	B	B	B	B	B	D	B	B	tetrasomic	B	D	B	tetrasomic	B	B	D	B	B	D	B
AX-147222504	Aradu.A05	50778549	D	D	D	D	D	D	D	D	D	D	D	D	D	D	D	D	D	D	tetrasomic	D	tetrasomic	D	D	D	D	D	D	D	D	D	D	D	D	tetrasomic	D	D	D	D	D	D	D	D	D	D	D	D	D
AX-147222508	Aradu.A05	50781396	C	C	C	C	C	C	C	C	C	C	C	C	C	C	C	C	C	C	tetrasomic	C	tetrasomic	C	C	C	C	C	C	C	C	C	C	C	C	tetrasomic	C	C	C	C	C	C	C	C	C	C	C	C	C
AX-147222509	Aradu.A05	50781489	A	A	A	A	A	A	A	A	A	A	A	A	A	A	A	A	A	A	A	A	A	A	A	A	A	A	A	A	A	A	A	A	A	tetrasomic	A	A	A	A	A	A	A	A	A	A	A	A	A
AX-147222527	Aradu.A05	51464299	A	A	NoCall	A	A	A	A	A	A	A	A	A	A	A	A	A	A	A	A	A	A	A	A	A	A	A	A	A	A	A	A	C	A	A	A	A	A	A	A	A	A	A	C	tetrasomic	A	A	A
AX-147222532	Aradu.A05	52841135	A	A	A	A	A	A	A	A	A	A	A	A	A	A	A	A	A	A	A	A	A	A	A	A	A	A	A	A	A	A	A	A	A	A	A	A	A	A	A	A	A	A	A	A	A	A	A
AX-147222619	Aradu.A05	73728293	C	C	C	C	C	C	C	C	C	C	C	C	C	C	C	C	C	C	C	C	C	C	C	C	C	C	C	C	C	C	C	C	C	C	C	C	C	C	C	C	C	C	C	C	C	C	C
AX-147222620	Aradu.A05	73731391	C	C	C	C	C	C	C	C	C	C	C	C	C	C	C	C	C	C	C	C	C	C	C	C	C	C	C	C	C	C	C	C	C	C	C	C	C	C	C	C	C	C	C	C	C	C	C
AX-147222629	Aradu.A05	75580638	B	B	B	B	B	B	B	B	B	B	B	B	B	B	B	B	B	B	B	B	B	B	B	B	B	B	B	B	B	B	B	B	B	B	B	B	B	D	B	B	B	B	B	B	B	D	B
AX-147222644	Aradu.A05	79036048	A	A	A	A	A	A	A	A	A	A	A	A	A	A	A	A	A	A	A	A	A	A	A	A	A	A	A	A	A	A	A	A	A	A	A	A	A	A	A	A	A	A	A	A	A	A	A
AX-147222645	Aradu.A05	79037025	B	B	B	B	B	B	B	B	B	B	B	B	B	B	B	B	B	B	B	B	B	B	B	B	B	B	B	B	B	B	B	B	B	B	B	B	B	B	B	B	B	B	B	B	B	B	B
AX-147222646	Aradu.A05	79037554	A	A	A	A	A	A	A	A	A	A	A	A	A	A	A	A	A	A	A	A	A	A	A	A	A	A	A	A	A	A	A	A	A	A	A	A	A	A	A	A	A	A	A	A	A	A	A
AX-147222826	Aradu.A05	85048850	A	A	A	C	A	A	A	A	A	A	C	A	C	A	C	C	C	C	C	A	A	C	A	C	tetrasomic	A	A	A	C	C	A	C	A	C	A	A	C	tetrasomic	C	A	A	A	C	NoCall	A	A	A
AX-147222914	Aradu.A05	86184850	D	D	NoCall	B	D	D	D	D	D	D	D	D	D	D	D	D	D	D	D	D	D	D	D	D	D	D	D	D	D	D	D	D	tetrasomic	D	D	D	D	D	B	D	D	D	D	D	D	tetrasomic	D
AX-147223270	Aradu.A05	93528388	A	A	A	A	A	A	A	A	A	A	A	A	A	A	A	A	A	A	A	A	A	A	A	A	A	A	A	A	A	A	A	A	A	A	A	A	A	A	A	A	A	A	tetrasomic	A	A	A	A
AX-147223282	Aradu.A05	93958482	D	D	D	D	D	D	D	D	D	D	D	D	D	D	D	D	D	D	D	D	D	D	D	D	D	D	D	D	D	D	D	D	D	D	D	D	D	B	D	D	D	D	D	D	D	B	D
AX-147223338	Aradu.A05	95428609	D	D	B	D	D	D	D	D	D	D	D	D	D	D	D	D	D	D	D	D	D	D	D	D	tetrasomic	D	D	D	D	D	D	B	B	D	D	D	D	B	D	D	D	D	B	B	D	B	D
AX-147223427	Aradu.A05	97685039	A	A	A	A	A	A	A	A	A	A	A	A	A	A	A	A	A	A	A	A	A	A	A	A	A	A	A	A	A	A	A	A	A	A	A	tetrasomic	A	A	A	A	A	A	A	A	A	A	A
AX-147223506	Aradu.A05	100325177	B	B	B	B	B	B	B	B	B	B	B	B	B	B	B	B	B	B	B	B	B	B	B	B	B	B	B	B	B	B	B	D	B	B	B	B	B	B	B	B	B	B	D	B	B	D	B
AX-147223793	Aradu.A05	105931020	C	C	A	A	C	C	C	C	C	A	C	C	C	C	A	C	C	C	A	C	C	C	C	C	A	A	C	A	C	C	C	A	A	A	C	C	C	A	A	A	C	C	A	A	C	A	tetrasomic
AX-147223814	Aradu.A05	106305542	A	B	B	A	A	A	A	A	A	B	A	A	A	A	B	A	A	A	A	A	A	A	A	A	B	A	A	A	A	A	A	A	B	A	A	A	A	H	A	A	A	A	A	B	A	B	B
AX-147223816	Aradu.A05	106311532	B	A	A	A	B	B	B	B	B	A	A	B	B	B	A	H	B	A	A	A	B	A	B	B	A	B	B	B	A	A	B	A	A	A	A	B	A	A	A	B	B	B	A	A	B	A	A
AX-147224048	Aradu.A05	109337694	B	B	D	D	B	B	D	B	B	D	B	B	B	B	D	B	B	B	B	B	B	B	B	B	D	D	B	B	B	NoCall	B	D	D	B	B	B	B	D	D	D	B	B	B	D	D	D	B
AX-147224057	Aradu.A05	109446126	A	A	C	C	A	A	C	A	A	C	A	A	A	A	C	A	A	A	A	A	A	A	A	A	C	C	A	A	A	A	A	C	C	A	A	A	A	C	C	C	A	A	A	C	C	C	NoCall
AX-147224330	Aradu.A06	3787888	A	A	C	C	A	A	A	A	A	A	A	A	C	A	A	A	A	A	A	A	C	NoCall	A	C	C	C	A	A	C	A	A	C	C	A	A	C	A	C	C	A	A	A	NoCall	NoCall	NoCall	C	A
AX-147225103	Aradu.A06	16427767	C	C	A	C	C	C	C	C	C	C	C	C	C	C	C	C	C	C	C	C	C	C	C	C	A	C	C	C	C	C	C	A	A	C	C	C	C	A	C	A	A	C	A	C	C	A	C
AX-147225201	Aradu.A06	18762026	A	A	A	A	A	C	A	A	A	A	A	A	A	A	A	A	A	A	A	A	A	A	A	A	A	A	A	A	A	A	A	A	A	A	A	A	A	A	A	A	A	A	A	A	A	A	A
AX-147225351	Aradu.A06	43073068	D	D	D	D	D	D	D	D	D	D	D	D	D	D	D	D	D	D	D	D	D	D	D	D	D	D	D	D	D	D	D	D	D	D	D	D	D	D	D	D	D	D	D	D	D	D	D
AX-147225372	Aradu.A06	52759180	C	C	C	C	C	C	C	C	C	C	C	C	C	C	C	C	C	C	C	C	C	C	C	C	C	C	C	C	C	C	C	C	C	C	C	C	C	C	C	C	C	C	C	C	C	C	C
AX-147225376	Aradu.A06	53147866	C	C	C	C	C	C	C	C	C	C	C	C	C	C	C	C	C	C	C	C	C	C	C	C	C	C	C	C	C	C	C	C	C	C	C	C	C	C	C	C	C	C	C	C	C	C	C
AX-147225412	Aradu.A06	60165005	B	B	A	B	A	B	A	A	A	A	B	A	A	A	B	H	B	B	B	B	B	A	B	A	A	A	A	B	B	B	B	B	A	B	A	A	B	A	B	B	B	B	A	A	A	A	B
AX-147225418	Aradu.A06	60364911	B	B	B	B	B	B	B	B	B	B	B	B	B	B	B	B	B	B	B	B	B	B	B	B	B	B	B	B	B	B	B	B	B	B	B	B	B	B	B	B	B	B	B	B	B	B	B
AX-147225419	Aradu.A06	60365006	B	B	B	B	B	B	B	B	B	B	B	B	B	B	B	B	B	B	B	B	B	B	B	B	B	B	B	B	B	B	B	B	B	B	B	B	B	B	B	B	B	B	B	B	B	B	B
AX-147225467	Aradu.A06	70309476	B	B	A	B	A	B	A	A	A	A	B	A	A	A	B	H	B	B	B	B	B	A	B	A	A	A	A	B	B	B	B	H	A	B	A	A	B	A	B	B	B	B	A	A	A	tetrasomic	B
AX-147225468	Aradu.A06	70310402	A	A	A	A	A	A	A	A	A	A	A	A	A	A	A	A	A	A	A	A	A	A	A	A	A	A	A	A	A	A	A	B	A	A	A	A	A	A	A	A	A	A	A	A	A	tetrasomic	A
AX-147225498	Aradu.A06	70533674	B	B	B	B	B	B	B	B	B	B	B	B	B	B	B	B	B	B	B	B	B	B	B	B	B	B	B	B	B	B	B	B	B	B	B	B	B	B	B	B	B	B	B	B	B	tetrasomic	B
AX-147225725	Aradu.A06	86761994	C	C	A	A	A	C	A	A	A	A	A	A	A	A	A	A	A	A	A	A	A	A	A	A	A	A	A	A	C	A	A	A	A	A	A	A	C	A	A	C	A	C	A	A	A	A	C
AX-147226314	Aradu.A06	105313677	D	B	B	B	D	D	B	D	B	D	D	D	D	D	B	D	D	D	B	B	D	B	D	D	B	B	D	B	D	D	D	B	B	B	B	D	B	B	B	B	B	D	B	B	B	B	B
AX-147226318	Aradu.A06	105402882	D	B	D	D	D	D	B	D	B	D	D	D	D	D	D	D	D	D	D	B	D	D	D	D	B	B	D	D	D	D	D	D	D	D	B	D	D	D	D	B	D	D	D	D	B	D	B
AX-147226319	Aradu.A06	105404721	C	A	C	C	C	C	A	C	A	C	C	C	C	C	C	C	C	C	C	A	C	C	C	C	A	A	C	C	C	C	C	C	C	C	A	C	C	C	C	A	C	C	C	C	A	C	A
AX-147226320	Aradu.A06	105406753	D	B	D	D	D	D	B	D	B	D	D	D	D	D	D	D	D	D	D	B	D	D	D	D	B	B	D	D	D	D	D	D	D	D	B	D	D	D	D	B	D	D	D	D	B	D	B
AX-147226336	Aradu.A06	105516030	D	D	D	D	D	D	D	D	D	D	D	D	D	D	D	D	D	D	D	D	D	D	D	D	D	D	D	D	D	D	D	B	D	D	D	D	D	D	D	D	D	D	B	D	D	D	D
AX-147226337	Aradu.A06	105516446	A	A	A	A	A	A	A	A	A	A	A	A	A	A	A	A	A	A	A	A	A	A	A	A	A	A	A	A	A	A	A	C	A	A	A	A	A	A	A	A	A	A	C	A	A	A	A
AX-147226398	Aradu.A06	106769340	B	B	B	B	B	B	B	B	B	B	B	B	B	B	B	B	B	B	B	B	B	B	B	B	B	B	B	B	B	B	B	D	B	B	B	B	B	B	B	B	B	B	D	tetrasomic	B	B	B
AX-147226408	Aradu.A06	106771928	C	C	C	C	C	C	C	C	C	C	C	C	C	C	C	C	C	C	C	C	C	C	C	C	C	C	C	C	C	C	C	NoCall	C	C	C	C	C	A	C	C	C	C	A	C	C	C	C
AX-147226409	Aradu.A06	106772108	C	C	C	C	C	C	C	C	C	C	C	C	C	C	C	C	C	C	C	C	C	C	C	C	C	C	C	C	C	C	C	C	tetrasomic	C	C	C	C	A	C	C	C	C	C	tetrasomic	C	tetrasomic	C
AX-147226416	Aradu.A06	106921638	D	D	D	D	D	D	D	D	D	D	D	D	D	D	D	D	D	D	D	D	D	D	D	D	D	D	D	D	D	D	D	B	D	D	D	D	D	D	D	D	D	D	B	D	D	D	D
AX-147226461	Aradu.A06	107669597	C	C	C	C	C	C	C	C	C	C	C	C	C	C	C	C	C	C	C	C	C	C	C	C	C	C	C	C	C	C	C	C	C	C	C	C	C	A	C	C	C	C	C	C	C	C	C
AX-147226462	Aradu.A06	107670981	B	B	B	B	B	B	B	B	B	B	B	B	B	B	B	B	B	B	B	B	B	B	B	B	B	B	B	B	B	B	B	B	B	B	B	B	B	D	B	B	B	B	B	B	B	B	B
AX-147226466	Aradu.A06	107728295	D	D	B	D	D	D	D	D	D	D	D	D	D	D	D	D	D	D	D	D	D	D	D	D	D	D	D	D	D	D	D	D	B	D	D	D	D	tetrasomic	D	D	D	D	D	D	D	B	D
AX-147226469	Aradu.A06	107753789	A	A	A	A	A	A	A	A	A	A	A	A	A	A	A	A	A	A	A	A	A	A	A	A	A	A	A	A	A	A	A	A	A	A	A	A	A	C	A	A	A	A	A	A	A	A	A
AX-147226472	Aradu.A06	107763497	B	B	B	B	B	B	B	B	B	B	B	B	B	B	B	B	B	B	B	B	B	B	B	B	B	B	B	B	B	B	B	B	B	B	B	B	B	D	B	B	B	B	B	B	B	B	B
AX-147226475	Aradu.A06	107791648	C	C	A	C	C	C	C	C	C	C	C	C	C	C	tetrasomic	C	C	C	C	C	C	C	C	C	A	C	C	C	C	tetrasomic	C	A	A	tetrasomic	C	C	C	A	C	C	C	C	A	A	C	A	C
AX-147226479	Aradu.A06	107850069	D	D	D	D	D	D	D	D	D	D	D	D	D	D	D	D	D	D	D	D	D	D	D	D	D	B	D	D	D	D	D	D	D	D	D	D	D	D	D	D	D	D	D	D	D	D	D
AX-147226486	Aradu.A06	108168219	C	C	C	C	C	C	C	C	C	C	C	C	C	C	C	C	C	C	C	C	C	C	C	C	C	C	C	C	C	C	C	C	C	C	C	C	C	C	C	C	C	C	C	C	C	C	C
AX-147226487	Aradu.A06	108169010	B	B	B	B	B	B	B	B	B	B	B	B	B	B	B	B	B	B	B	B	B	B	B	B	B	B	B	B	B	B	B	B	B	B	B	B	B	B	B	B	B	B	B	B	B	B	B
AX-147226488	Aradu.A06	108170363	D	D	D	D	D	D	D	D	D	D	D	D	D	D	D	D	D	D	D	D	D	D	D	D	D	D	D	D	D	D	D	D	D	D	D	D	D	D	D	D	D	D	D	D	D	D	D
AX-147226489	Aradu.A06	108171208	C	C	C	C	C	C	C	C	C	C	C	C	C	C	C	C	C	C	C	C	C	C	C	C	C	C	C	C	C	C	C	C	C	C	C	C	C	C	C	C	C	C	C	C	C	C	C
AX-147226490	Aradu.A06	108173722	C	C	C	C	C	C	C	C	C	C	C	C	C	C	C	C	C	C	C	C	C	C	C	C	C	C	C	C	C	C	C	C	C	C	C	C	C	C	C	C	C	C	C	C	C	C	C
AX-147226491	Aradu.A06	108178009	B	B	A	B	B	B	B	B	B	B	B	B	B	B	B	B	B	B	B	B	B	B	B	B	A	B	B	B	B	B	B	B	A	B	B	B	B	H	B	B	B	B	B	A	B	A	B
AX-147226492	Aradu.A06	108178670	C	C	C	C	C	C	C	C	C	C	C	C	C	C	C	C	C	C	C	C	C	C	C	C	C	C	C	C	C	C	C	C	C	C	C	C	C	C	C	C	C	C	C	C	C	C	C
AX-147226493	Aradu.A06	108181937	B	B	B	B	B	B	B	B	B	B	B	B	B	B	B	B	B	B	B	B	B	B	B	B	B	B	B	B	B	B	B	B	B	B	B	B	B	B	B	B	B	B	B	B	B	B	B
AX-147226494	Aradu.A06	108187289	D	D	D	D	D	D	D	D	D	D	D	D	D	D	D	D	D	D	D	D	D	D	D	D	D	D	D	D	D	D	D	D	D	D	D	D	D	D	D	D	D	D	D	D	D	D	D
AX-147226495	Aradu.A06	108188664	A	A	A	A	A	A	A	A	A	A	A	A	A	A	A	A	A	A	A	A	A	A	A	A	A	A	A	A	A	A	A	A	A	A	A	A	A	A	A	A	A	A	A	A	A	A	A
AX-147226496	Aradu.A06	108189408	A	A	A	A	A	A	A	A	A	A	A	A	A	A	A	A	A	A	A	A	A	A	A	A	A	A	A	A	A	A	A	A	A	A	A	A	A	A	A	A	A	A	A	A	A	A	A
AX-147226497	Aradu.A06	108202312	B	B	B	B	B	B	B	B	B	B	B	B	B	B	B	B	B	B	B	B	B	B	B	B	B	B	B	B	B	B	B	B	B	B	B	B	B	B	B	B	B	B	B	B	B	B	B
AX-147226498	Aradu.A06	108231217	B	B	B	B	B	B	B	B	B	B	B	B	NoCall	B	B	B	B	B	B	B	B	B	B	B	B	B	B	B	B	B	B	B	B	NoCall	B	B	B	B	B	B	B	B	B	B	B	B	B
AX-147226500	Aradu.A06	108349872	A	A	A	A	A	A	A	A	A	A	A	A	A	A	A	A	A	A	A	A	A	A	A	A	A	A	A	A	A	A	A	A	A	A	A	A	A	A	A	A	A	A	A	A	A	A	A
AX-147226503	Aradu.A06	108359944	D	D	D	D	D	D	D	D	D	D	D	D	D	D	D	D	D	D	D	D	D	D	D	D	D	D	D	D	D	D	D	D	D	D	D	D	D	D	D	D	D	D	D	D	D	D	D
AX-147226505	Aradu.A06	108433254	A	A	A	A	A	A	A	A	A	A	A	A	A	A	A	A	A	A	A	A	A	A	A	A	A	A	A	A	A	A	A	A	A	A	A	A	A	A	A	A	A	A	A	A	A	A	A
AX-147226506	Aradu.A06	108433322	A	A	A	A	A	A	A	A	A	A	A	A	A	A	A	A	A	A	A	A	A	A	A	A	A	A	A	A	A	A	A	A	A	A	A	A	A	A	A	A	A	A	A	A	A	A	A
AX-147226509	Aradu.A06	108473938	B	B	B	B	B	B	B	B	B	B	B	B	B	B	B	B	B	B	B	B	B	B	B	B	B	B	B	B	B	B	B	B	B	B	B	B	B	B	B	B	B	B	B	B	B	B	B
AX-147226510	Aradu.A06	108476975	B	B	B	B	B	B	B	B	B	B	B	B	B	B	B	B	B	NoCall	B	B	B	B	B	B	B	B	B	B	B	B	B	B	B	D	B	B	B	B	B	B	B	B	B	B	B	B	B
AX-147226511	Aradu.A06	108537477	B	B	B	B	B	B	B	B	B	B	B	B	B	B	B	B	B	B	B	B	B	B	B	B	B	B	B	B	B	B	B	B	B	B	B	B	B	B	B	B	B	B	B	B	B	B	B
AX-147226512	Aradu.A06	108555369	B	B	B	B	B	B	B	B	B	B	B	B	B	B	B	B	B	B	B	B	B	B	B	B	B	B	B	B	B	B	B	B	B	B	B	B	B	B	B	B	B	B	B	B	B	B	B
AX-147226514	Aradu.A06	108699838	B	B	B	B	B	B	B	B	B	B	B	B	B	B	B	B	B	B	B	B	B	B	B	B	B	B	B	B	B	B	B	B	B	B	B	B	B	B	B	B	B	B	B	B	B	B	B
AX-147226515	Aradu.A06	108699926	D	D	D	D	D	D	D	D	D	D	D	D	D	D	D	D	D	D	D	D	D	D	D	D	D	D	D	D	D	D	D	D	D	D	D	D	D	D	D	D	D	D	D	D	D	D	D
AX-147226518	Aradu.A06	108708712	C	C	C	C	C	C	C	C	C	C	C	C	C	C	C	C	C	C	C	C	C	C	C	C	C	C	C	C	C	C	C	C	C	C	C	C	C	C	C	C	C	C	C	C	C	C	C
AX-147226519	Aradu.A06	108708823	D	D	D	D	D	D	D	D	D	D	D	D	D	D	D	D	D	D	D	D	D	D	D	D	D	D	D	D	D	D	D	D	D	D	D	D	D	D	D	D	D	D	D	D	D	D	D
AX-147226520	Aradu.A06	108711905	D	D	D	D	D	D	D	D	D	D	D	D	D	D	D	D	D	D	D	D	D	D	D	D	D	D	D	D	D	D	D	D	D	D	D	D	D	D	D	D	D	D	D	D	D	D	D
AX-147226522	Aradu.A06	108762960	B	B	B	B	B	B	B	B	B	B	B	B	B	B	B	B	B	B	B	B	B	B	B	B	B	B	B	B	B	B	B	B	B	B	B	B	B	B	B	B	B	B	B	B	B	B	B
AX-147226524	Aradu.A06	108765649	A	A	A	A	A	A	A	A	A	A	A	A	A	A	A	A	A	A	A	A	A	A	A	A	A	A	A	A	A	A	A	A	A	A	A	A	A	A	A	A	A	A	A	A	A	A	A
AX-147226534	Aradu.A06	108821647	B	B	B	B	B	B	B	B	B	B	B	B	B	B	B	B	B	B	B	B	B	B	B	B	B	B	B	B	B	B	B	B	B	B	B	B	B	B	B	B	B	B	B	B	B	B	B
AX-147226535	Aradu.A06	108870707	D	D	D	D	D	D	D	D	D	D	D	D	D	D	D	D	D	D	D	D	D	D	D	D	D	D	D	D	D	D	D	D	D	D	D	D	D	D	D	D	D	D	D	D	D	D	D
AX-147226536	Aradu.A06	108871817	C	C	C	C	C	C	C	C	C	C	C	C	C	C	C	C	C	C	C	C	C	C	C	C	C	C	C	C	C	C	C	C	C	C	C	C	C	C	C	C	C	C	C	C	C	C	C
AX-147226537	Aradu.A06	108873308	A	A	A	A	A	A	A	A	A	A	A	A	A	A	A	A	A	A	A	A	A	A	A	A	A	A	A	A	A	A	A	A	A	A	A	A	A	A	A	A	A	A	A	A	A	A	A
AX-147226541	Aradu.A06	108886832	B	B	B	B	B	B	B	B	B	B	B	B	B	B	B	B	B	B	B	B	B	B	B	B	B	B	B	B	B	B	B	B	B	B	B	B	B	B	B	B	B	B	B	B	B	B	B
AX-147226542	Aradu.A06	108908069	A	A	A	A	A	A	A	A	A	A	A	A	A	A	A	A	A	A	A	A	A	A	A	A	A	A	A	A	A	A	A	A	A	A	A	A	A	A	A	A	A	A	A	A	A	A	A
AX-147226544	Aradu.A06	108910248	A	A	A	A	A	A	A	A	A	A	A	A	A	A	A	A	A	A	A	A	A	A	A	A	A	A	A	A	A	A	A	A	A	A	A	A	A	A	A	A	A	A	A	A	A	A	A
AX-147226545	Aradu.A06	108910641	B	B	B	B	B	B	B	B	B	B	B	B	B	B	B	B	B	B	B	B	B	B	B	B	B	B	B	B	B	B	B	B	B	B	B	B	B	B	B	B	B	B	B	B	B	B	B
AX-147226546	Aradu.A06	108914867	B	B	B	B	B	B	B	B	B	B	B	B	B	B	B	B	B	B	B	B	B	B	B	B	B	B	B	B	B	B	B	B	B	B	B	B	B	B	B	B	B	B	B	B	B	B	B
AX-147226547	Aradu.A06	108916137	D	D	D	D	D	D	D	D	D	D	D	D	D	D	D	D	D	D	D	D	D	D	D	D	D	D	D	D	D	D	D	D	D	D	D	D	D	D	D	D	D	D	D	D	D	D	D
AX-147226548	Aradu.A06	108923992	A	A	A	A	A	A	A	A	A	A	A	A	A	A	A	A	A	A	A	A	A	A	A	A	A	A	A	A	A	A	A	A	A	A	A	A	A	A	A	A	A	A	A	A	A	A	A
AX-147226549	Aradu.A06	108967974	B	B	B	B	B	B	B	B	B	B	B	B	B	B	B	B	B	B	B	B	B	B	B	B	B	B	B	B	B	B	B	B	B	B	B	B	B	B	B	B	B	B	B	B	B	B	B
AX-147226551	Aradu.A06	109001664	D	D	D	D	D	D	D	D	D	D	D	D	D	D	D	D	D	D	D	D	D	D	D	D	D	D	D	D	D	D	D	D	D	D	D	D	D	D	D	D	D	D	D	D	D	D	D
AX-147226554	Aradu.A06	109018540	D	D	D	D	D	D	D	D	D	D	D	D	D	D	D	D	D	D	D	D	D	D	D	D	D	D	D	D	D	D	D	D	D	D	D	D	D	D	D	D	D	D	D	D	D	D	D
AX-147226555	Aradu.A06	109027153	C	C	C	C	C	C	C	C	C	C	C	C	C	C	C	C	C	C	C	C	C	C	C	C	C	C	C	C	C	C	C	C	C	C	C	C	C	C	C	C	C	C	C	C	C	C	C
AX-147226556	Aradu.A06	109039961	D	D	D	D	D	D	D	D	D	D	D	D	D	D	D	D	D	D	D	D	D	D	D	D	D	D	D	D	D	D	D	D	D	D	D	D	D	D	D	D	D	D	D	D	D	D	D
AX-147226557	Aradu.A06	109079695	C	C	C	C	C	C	C	C	C	C	C	C	C	C	C	C	C	C	C	C	C	C	C	C	C	C	C	C	C	C	C	C	C	C	C	C	C	C	C	C	C	C	C	C	C	C	C
AX-147226558	Aradu.A06	109085830	C	C	C	C	C	C	C	C	C	C	C	C	C	C	C	C	C	C	C	C	C	C	C	C	C	C	C	C	C	C	C	C	C	C	C	C	C	C	C	C	C	C	C	C	C	C	C
AX-147226563	Aradu.A06	109089330	B	B	B	B	B	B	B	B	B	B	B	B	B	B	B	B	B	B	B	B	B	B	B	B	B	B	B	B	B	B	B	B	B	B	B	B	B	B	B	B	B	B	B	B	B	B	B
AX-147226564	Aradu.A06	109092214	A	A	A	A	A	A	A	A	A	A	A	A	A	A	A	A	A	A	A	A	A	A	A	A	A	A	A	A	A	A	A	A	A	A	A	A	A	A	A	A	A	A	A	A	A	A	A
AX-147226566	Aradu.A06	109117159	C	C	C	C	C	C	C	C	C	C	C	C	C	C	C	C	C	C	C	C	C	C	C	C	C	C	C	C	C	C	C	C	C	C	C	C	C	C	C	C	C	C	C	C	C	C	C
AX-147226567	Aradu.A06	109142894	C	C	C	C	C	C	C	C	C	C	C	C	C	C	C	C	C	C	C	C	C	C	C	C	C	C	C	C	C	C	C	C	C	C	C	C	C	C	C	C	C	C	C	C	C	C	C
AX-147226573	Aradu.A06	109213234	D	D	D	D	D	D	D	D	D	D	D	D	D	D	D	D	D	D	D	D	D	D	D	D	D	D	D	D	D	D	D	D	D	D	D	D	D	D	D	D	D	D	D	D	D	D	D
AX-147226574	Aradu.A06	109213791	A	A	A	A	A	A	A	A	A	A	A	A	A	A	A	A	A	A	A	A	A	A	A	A	A	A	A	A	A	A	A	A	A	A	A	A	A	A	A	A	A	A	A	A	A	A	A
AX-147226576	Aradu.A06	109219545	B	B	B	B	B	B	B	B	B	B	B	B	B	B	B	B	B	B	B	B	B	B	B	B	B	B	B	B	B	B	B	B	B	B	B	B	B	B	B	B	B	B	B	B	B	B	B
AX-147226577	Aradu.A06	109225201	B	B	B	B	B	B	B	B	B	B	B	B	B	B	B	B	B	B	B	B	B	B	B	B	B	B	B	B	B	B	B	B	B	B	B	B	B	B	B	B	B	B	B	B	B	B	B
AX-147226579	Aradu.A06	109237856	C	C	C	C	C	C	C	C	C	C	C	C	C	C	C	C	C	C	C	C	C	C	C	C	C	C	C	C	C	C	C	C	C	C	C	C	C	C	C	C	C	C	C	C	C	C	C
AX-147226580	Aradu.A06	109239716	A	A	A	A	A	A	A	A	A	A	A	A	A	A	A	A	A	A	A	A	A	A	A	A	A	A	A	A	A	A	A	A	A	A	A	A	A	A	A	A	A	A	A	A	A	A	A
AX-147226581	Aradu.A06	109256123	A	A	A	A	A	A	A	A	A	A	A	A	A	A	A	A	A	A	A	A	A	A	A	A	A	A	A	A	A	A	A	A	A	A	A	A	A	A	A	A	A	A	A	A	A	A	A
AX-147226582	Aradu.A06	109256953	D	D	D	D	D	D	D	D	D	D	D	D	D	D	D	D	D	D	D	D	D	D	D	D	D	D	D	D	D	D	D	D	D	D	D	D	D	D	D	D	D	D	D	D	D	D	D
AX-147226584	Aradu.A06	109257509	C	C	C	C	C	C	C	C	C	C	C	C	C	C	C	C	C	C	C	C	C	C	C	C	C	C	C	C	C	C	C	C	C	C	C	C	C	C	C	C	C	C	C	C	C	C	C
AX-147226589	Aradu.A06	109329875	D	D	D	D	D	D	D	D	D	D	D	D	D	D	D	D	D	D	D	D	D	D	D	D	D	D	D	D	D	D	D	D	D	D	D	D	D	D	D	D	D	D	D	D	D	D	D
AX-147226591	Aradu.A06	109330723	D	D	D	D	D	D	D	D	D	D	D	D	D	D	D	D	D	D	D	D	D	D	D	D	D	D	D	D	D	D	D	D	D	D	D	D	D	D	D	D	D	D	D	D	D	D	D
AX-147226595	Aradu.A06	109467971	D	D	D	D	D	D	D	D	D	D	D	D	D	D	D	D	D	D	D	D	D	D	D	D	D	D	D	D	D	D	D	D	D	D	D	D	D	D	D	D	D	D	D	D	D	D	D
AX-147226598	Aradu.A06	109471026	D	D	D	D	D	D	D	D	D	D	D	D	D	D	D	D	D	D	D	D	D	D	D	D	D	D	D	D	D	D	D	D	D	D	D	D	D	D	D	D	D	D	D	D	D	D	D
AX-147226600	Aradu.A06	109473881	C	C	C	C	C	C	C	C	C	C	C	C	C	C	C	C	C	C	C	C	C	C	C	C	C	C	C	C	C	C	C	A	C	C	C	C	C	C	C	C	C	C	A	A	C	C	C
AX-147226601	Aradu.A06	109486297	A	A	A	A	A	A	A	A	A	A	A	A	A	A	A	A	A	A	A	A	A	A	A	A	A	A	A	A	A	A	A	A	A	A	A	A	A	A	A	A	A	A	A	A	A	A	A
AX-147226602	Aradu.A06	109500386	A	A	H	A	A	A	A	A	A	A	A	A	A	A	A	A	A	A	A	A	A	A	A	A	A	A	A	A	A	A	A	A	B	A	A	H	A	A	A	A	A	A	A	A	A	B	A
AX-147226603	Aradu.A06	109503787	D	D	D	D	D	D	D	D	D	D	D	D	D	D	D	D	D	D	D	D	D	D	D	D	D	D	D	D	D	D	D	D	D	D	D	D	D	D	D	D	D	D	D	D	D	D	D
AX-147226605	Aradu.A06	109506404	B	B	B	B	B	B	B	B	B	B	B	B	B	B	B	B	B	B	B	B	B	B	B	B	B	B	B	B	B	B	B	B	B	B	B	B	B	B	B	B	B	B	B	B	B	B	B
AX-147226617	Aradu.A06	109845284	A	A	A	A	A	A	A	A	A	A	A	A	A	A	A	A	A	A	A	A	A	A	A	A	A	A	A	A	A	A	A	A	A	A	A	A	A	A	A	A	A	A	A	A	A	A	A
AX-147226618	Aradu.A06	109845464	D	D	D	D	D	D	D	D	D	D	D	D	D	D	D	D	D	D	D	D	D	D	D	D	D	D	D	D	D	D	D	D	D	D	D	D	D	D	D	D	D	D	D	D	D	D	D
AX-147226625	Aradu.A06	109958160	A	A	A	C	A	A	A	A	A	A	A	A	A	A	A	A	A	A	A	A	A	A	A	A	A	A	A	A	A	A	A	A	A	A	A	A	A	A	C	tetrasomic	A	A	A	A	A	A	A
AX-147226634	Aradu.A06	110025412	A	A	A	C	A	A	A	A	A	A	A	A	A	A	A	A	A	A	A	A	A	A	A	A	A	C	A	A	A	A	A	A	A	A	A	A	A	A	A	tetrasomic	A	A	A	A	A	A	A
AX-147226635	Aradu.A06	110025486	A	A	A	C	A	A	A	A	A	A	A	A	A	A	A	A	A	A	A	A	A	A	A	A	A	NoCall	A	A	A	A	A	A	A	A	A	A	A	A	A	tetrasomic	A	A	A	A	A	A	A
AX-147226636	Aradu.A06	110025620	A	A	A	A	A	A	A	A	A	A	A	A	A	A	A	A	A	A	A	A	A	A	A	A	A	A	A	A	A	A	A	A	A	A	A	A	A	A	A	tetrasomic	A	A	A	A	A	A	A
AX-147226638	Aradu.A06	110025787	B	B	B	D	B	B	B	B	B	B	B	B	B	B	B	B	B	B	B	B	B	B	B	B	B	D	B	B	B	B	B	B	B	B	B	B	B	B	B	tetrasomic	B	B	B	B	B	B	B
AX-147226640	Aradu.A06	110026527	A	C	C	A	C	C	C	C	C	C	C	C	C	C	C	C	C	C	C	C	C	C	C	C	C	A	C	C	C	C	C	C	C	C	C	C	C	C	C	tetrasomic	C	C	C	C	C	C	C
AX-147226642	Aradu.A06	110027705	H	A	A	H	A	A	A	A	A	A	A	A	A	A	A	A	A	A	A	A	A	A	A	A	A	H	A	A	A	A	A	A	A	A	A	A	A	A	A	tetrasomic	A	A	A	A	A	A	A
AX-147226643	Aradu.A06	110030223	A	A	A	A	A	A	A	A	A	A	A	A	A	A	A	A	A	A	A	A	A	A	A	A	A	A	A	A	A	A	A	A	A	A	A	A	A	A	A	tetrasomic	A	A	A	A	A	A	A
AX-147226646	Aradu.A06	110040590	NoCall	B	B	H	B	B	B	B	B	B	B	B	B	B	B	B	B	B	B	B	B	B	B	B	B	H	B	B	B	B	B	B	B	B	B	B	B	B	B	tetrasomic	B	B	B	B	B	B	B
AX-147226647	Aradu.A06	110041463	A	A	A	A	A	A	A	A	A	A	A	A	A	A	A	A	A	A	A	A	A	A	A	A	A	A	A	A	A	A	A	A	A	A	A	A	A	A	A	tetrasomic	A	A	A	A	A	A	A
AX-147226654	Aradu.A06	110100776	D	D	D	D	D	D	D	D	D	D	D	D	D	D	D	D	D	D	D	D	D	D	D	D	D	D	D	D	D	D	D	D	D	D	D	D	D	D	D	tetrasomic	D	D	D	D	D	D	D
AX-147226655	Aradu.A06	110138057	D	D	D	D	D	D	D	D	D	D	D	D	D	D	D	D	D	D	D	D	D	D	D	D	D	D	D	D	D	D	D	B	D	D	D	D	D	D	D	B	D	D	B	D	D	D	D
AX-147226657	Aradu.A06	110144176	A	A	A	A	A	A	A	A	A	A	A	A	A	A	A	A	A	A	A	A	A	A	A	A	A	A	A	A	A	A	A	A	A	A	A	A	A	A	A	tetrasomic	A	A	A	A	A	A	A
AX-147226659	Aradu.A06	110195859	D	D	D	D	D	D	D	D	D	D	D	D	D	D	D	D	D	D	D	D	D	D	D	D	D	D	D	D	D	D	D	D	D	D	D	D	D	D	D	tetrasomic	D	D	D	D	D	D	D
AX-147226660	Aradu.A06	110196042	C	C	C	C	C	C	C	C	C	C	C	C	C	C	C	C	C	C	C	C	C	C	C	C	C	C	C	C	C	C	C	C	C	C	C	C	C	C	C	tetrasomic	C	C	C	C	C	C	C
AX-147226661	Aradu.A06	110250917	C	C	C	C	C	C	C	C	C	C	C	C	C	C	C	C	C	C	C	C	C	C	C	C	C	C	C	C	C	C	C	C	C	C	C	C	C	C	C	tetrasomic	C	C	C	C	C	C	C
AX-147226662	Aradu.A06	110265187	C	C	C	C	C	C	C	C	C	C	C	C	C	C	C	C	C	C	C	C	C	C	C	C	C	C	C	C	C	C	C	C	C	C	C	C	C	C	C	tetrasomic	C	C	C	C	C	C	C
AX-147226664	Aradu.A06	110266533	C	C	C	C	C	C	C	C	C	C	C	C	C	C	C	C	C	C	C	C	C	C	C	C	C	C	C	C	C	C	C	C	C	C	C	C	C	C	C	tetrasomic	C	C	C	C	C	C	C
AX-147226665	Aradu.A06	110267238	D	D	D	D	D	D	D	D	D	D	D	D	D	D	D	D	D	D	D	D	D	D	D	D	D	D	D	D	D	D	D	D	D	D	D	D	D	D	D	tetrasomic	D	D	D	D	D	D	D
AX-147226666	Aradu.A06	110268443	D	D	D	D	D	D	D	D	D	D	D	D	D	D	D	D	D	D	D	D	D	D	D	D	D	D	D	D	D	D	D	D	D	D	D	D	D	D	D	tetrasomic	D	D	D	D	D	D	D
AX-147226670	Aradu.A06	110367146	C	C	C	C	C	C	C	C	C	C	C	C	C	C	C	C	C	C	C	C	C	C	C	C	C	C	C	C	C	C	C	C	C	C	C	C	C	C	C	tetrasomic	C	C	C	C	C	C	C
AX-147226673	Aradu.A06	110378235	D	D	D	D	D	D	D	D	D	D	D	D	D	D	D	D	D	D	D	D	D	D	D	D	D	D	D	D	D	D	D	D	D	D	D	D	D	D	D	tetrasomic	D	D	D	D	D	D	D
AX-147226676	Aradu.A06	110378966	C	C	C	C	C	C	C	C	C	C	C	C	C	C	C	C	C	C	C	C	C	C	C	C	C	C	C	C	C	C	C	C	C	C	C	C	C	C	C	tetrasomic	C	C	C	C	C	C	C
AX-147226679	Aradu.A06	110497200	A	C	C	C	A	C	A	A	C	A	C	C	C	A	C	C	C	C	A	C	C	C	C	C	C	C	C	A	A	C	C	C	C	C	C	A	C	C	C	tetrasomic	A	A	C	C	A	C	NoCall
AX-147226683	Aradu.A06	110523645	B	D	D	D	B	D	B	B	D	B	D	D	D	B	D	D	D	D	B	D	D	D	D	D	D	D	D	B	B	D	D	D	D	D	D	B	D	D	D	tetrasomic	B	B	D	D	B	D	B
AX-147226686	Aradu.A06	110539731	A	B	B	B	H	B	H	H	B	A	B	B	B	H	B	B	B	B	H	B	B	H	B	B	B	B	B	H	A	B	B	B	B	B	B	H	B	B	B	tetrasomic	H	H	B	B	H	B	H
AX-147226687	Aradu.A06	110550534	B	D	D	D	B	D	B	B	D	B	D	D	D	B	D	D	D	D	B	D	D	D	D	D	D	D	D	B	B	D	D	D	D	D	D	B	D	D	D	tetrasomic	B	B	D	D	B	D	B
AX-147226688	Aradu.A06	110551112	A	C	C	C	A	C	A	A	C	A	C	C	C	A	C	C	C	C	A	C	C	C	C	C	C	C	C	A	A	C	C	C	C	C	C	A	C	C	C	tetrasomic	A	A	C	C	A	C	A
AX-147226690	Aradu.A06	110632530	A	C	C	C	A	C	A	A	C	A	C	C	C	A	C	C	C	C	A	C	C	C	C	C	C	C	C	A	A	C	C	C	C	C	C	A	C	C	C	tetrasomic	A	A	C	C	A	C	A
AX-147226692	Aradu.A06	110634476	B	D	D	D	B	D	B	B	D	B	D	D	D	B	D	D	D	D	B	D	D	D	D	D	D	D	D	B	B	D	D	D	D	D	D	B	D	D	D	tetrasomic	B	B	D	D	B	D	B
AX-147226694	Aradu.A06	110637168	B	D	D	D	B	D	B	B	D	B	D	D	D	B	D	D	D	D	B	D	D	D	D	D	D	D	D	B	B	D	D	D	D	D	D	B	D	D	D	tetrasomic	B	B	D	D	B	D	B
AX-147226695	Aradu.A06	110641294	C	A	A	A	C	A	NoCall	C	A	C	A	A	A	C	A	A	A	A	C	A	A	NoCall	A	A	A	A	A	C	C	A	A	A	A	A	A	NoCall	NoCall	A	A	tetrasomic	C	C	A	A	C	A	A
AX-147226698	Aradu.A06	110665592	A	C	C	C	A	C	A	A	C	A	C	C	C	A	C	C	C	C	A	C	C	C	C	C	C	C	C	A	A	C	C	C	C	C	C	A	C	C	C	tetrasomic	A	A	C	C	A	C	A
AX-147226700	Aradu.A06	110666874	B	D	D	D	B	D	B	B	D	B	D	D	D	B	D	D	D	D	B	D	D	D	D	D	D	D	D	B	B	D	D	D	D	D	D	B	D	D	D	tetrasomic	B	B	D	D	B	D	B
AX-147226708	Aradu.A06	110758175	B	D	D	D	B	D	B	B	D	B	D	D	D	B	D	D	D	D	B	D	D	D	D	D	D	D	D	B	B	D	D	D	D	D	D	B	D	D	D	tetrasomic	B	B	D	D	B	D	B
AX-147226712	Aradu.A06	110791892	A	C	C	C	A	C	A	A	C	A	C	C	C	A	C	C	C	C	A	C	C	C	C	C	C	C	C	A	A	C	C	C	C	C	C	A	C	C	C	tetrasomic	A	A	C	C	A	C	A
AX-147226714	Aradu.A06	110807164	A	C	C	C	A	C	A	A	C	A	A	C	C	A	A	C	C	C	A	C	C	A	C	C	C	C	C	A	A	A	A	C	C	A	C	A	A	C	C	tetrasomic	A	A	C	C	A	C	A
AX-147226717	Aradu.A06	110813485	A	C	C	C	A	C	A	A	C	A	A	C	C	A	A	C	C	C	A	C	C	A	C	C	C	C	C	A	A	A	A	C	C	A	C	A	A	C	C	tetrasomic	A	A	C	C	A	C	A
AX-147226718	Aradu.A06	110816029	B	D	D	D	B	D	B	B	D	B	B	D	B	B	B	D	D	D	B	D	D	B	D	D	D	D	D	B	B	B	B	D	D	B	D	B	B	D	D	tetrasomic	B	B	D	D	B	D	B
AX-147226719	Aradu.A06	110816722	B	D	D	D	B	D	B	B	D	B	B	D	D	B	B	D	D	D	B	D	D	B	D	D	D	D	D	B	B	B	B	D	D	B	D	B	B	D	D	tetrasomic	B	B	D	D	B	D	B
AX-147226720	Aradu.A06	110820404	A	C	C	C	A	C	A	A	C	A	A	C	A	A	A	C	C	C	A	C	C	A	C	C	C	C	C	A	A	A	A	C	C	A	C	A	A	C	C	tetrasomic	A	A	C	C	A	C	A
AX-147226723	Aradu.A06	110847256	B	D	D	D	B	D	B	B	D	B	B	D	D	B	B	D	D	D	B	D	D	B	D	D	D	D	D	B	B	B	B	D	D	B	D	B	B	D	D	tetrasomic	B	B	D	D	B	D	B
AX-147226725	Aradu.A06	110865755	B	D	D	D	B	D	B	B	D	B	B	D	D	B	B	D	D	D	B	D	D	B	D	D	B	D	D	B	B	B	B	D	D	B	tetrasomic	B	B	D	D	tetrasomic	B	B	D	D	D	D	B
AX-147226727	Aradu.A06	110897664	A	C	C	C	A	C	A	A	C	A	A	C	A	A	A	C	C	C	A	C	C	A	C	C	NoCall	C	C	A	A	A	A	C	C	A	tetrasomic	C	A	C	C	tetrasomic	A	A	C	C	C	C	A
AX-147226728	Aradu.A06	110903900	B	D	D	D	B	D	B	B	D	B	B	D	B	B	B	D	D	D	B	D	D	B	D	D	B	D	D	B	B	B	B	D	D	B	tetrasomic	B	B	D	D	tetrasomic	B	B	D	D	D	D	B
AX-147226729	Aradu.A06	110905054	B	D	D	D	B	D	B	B	D	B	B	D	B	B	B	D	D	D	B	D	D	B	D	D	B	D	D	B	B	B	B	D	D	B	tetrasomic	B	B	D	D	tetrasomic	B	B	D	D	D	D	B
AX-147226730	Aradu.A06	110905105	A	C	C	C	A	C	A	A	C	A	A	C	C	A	A	C	C	C	A	C	C	A	C	C	A	C	C	A	A	A	A	C	C	A	tetrasomic	A	A	C	C	tetrasomic	A	A	C	C	C	C	A
AX-147226732	Aradu.A06	110905302	A	C	C	C	A	C	A	A	C	A	A	C	C	A	A	C	C	C	A	C	C	A	C	C	A	C	C	A	A	A	A	C	C	A	tetrasomic	A	A	C	C	tetrasomic	A	A	C	C	C	C	A
AX-147226733	Aradu.A06	110918193	B	B	D	D	B	B	B	B	B	B	B	B	B	B	B	B	B	B	B	B	B	B	B	B	D	D	B	B	B	B	B	D	D	B	B	B	B	D	B	B	B	B	D	B	B	D	B
AX-147226734	Aradu.A06	110918357	A	A	C	C	A	A	A	A	A	A	A	A	A	A	A	A	A	A	A	A	A	A	A	A	C	C	A	A	A	A	A	C	C	A	A	A	A	C	C	A	A	A	C	A	A	C	A
AX-147226735	Aradu.A06	110918554	A	A	C	C	A	A	A	A	A	A	A	A	A	A	A	A	A	A	A	A	A	A	A	A	C	C	A	A	A	A	A	C	C	A	A	A	A	C	C	A	A	A	C	A	A	C	A
AX-147226737	Aradu.A06	110918709	A	A	C	C	A	A	A	A	A	A	A	A	A	A	A	A	A	A	A	A	A	A	A	A	C	C	A	A	A	A	A	C	C	A	A	A	A	C	C	A	A	A	C	A	A	C	A
AX-147226738	Aradu.A06	110921315	A	A	C	C	A	A	A	A	A	A	A	A	A	A	A	A	A	A	A	A	A	A	A	A	C	C	A	A	A	A	A	C	C	A	A	A	A	C	C	A	A	A	C	A	A	C	A
AX-147226739	Aradu.A06	110921821	A	A	C	C	A	A	A	A	A	A	A	A	A	A	A	A	A	A	A	A	A	A	A	A	C	C	A	A	A	A	A	C	C	A	A	A	A	C	C	A	A	A	C	A	A	C	A
AX-147226741	Aradu.A06	110927648	B	B	A	A	B	B	B	B	B	B	B	B	B	B	B	B	B	B	B	B	B	B	B	B	A	A	B	B	B	B	B	A	A	B	B	B	B	A	A	B	B	B	A	H	B	A	B
AX-147226745	Aradu.A06	110928524	A	A	C	C	A	A	A	A	A	A	A	A	A	A	A	A	A	A	A	A	A	A	A	A	C	C	A	A	A	A	A	C	C	A	A	A	A	C	C	A	A	A	C	A	A	C	A
AX-147226746	Aradu.A06	110928698	B	D	B	B	B	D	B	B	D	B	B	B	B	B	B	B	B	B	B	B	B	B	B	B	tetrasomic	tetrasomic	B	B	B	B	B	B	B	B	D	B	B	B	B	B	B	B	B	B	B	B	B
AX-147226748	Aradu.A06	110932125	A	A	C	C	A	A	A	A	A	A	A	A	A	A	A	A	A	A	A	A	A	A	A	A	C	C	A	A	A	A	A	C	C	A	A	A	A	C	C	A	A	A	C	A	A	C	A
AX-147226749	Aradu.A06	110932261	A	A	C	C	A	A	A	A	A	A	A	A	A	A	A	A	A	A	A	A	A	A	A	A	C	C	A	A	A	A	A	NoCall	C	A	A	A	A	C	C	A	A	A	C	A	A	C	A
AX-147226750	Aradu.A06	110932308	A	A	B	B	A	A	A	A	A	A	A	A	A	A	A	A	A	A	A	A	A	A	A	A	B	B	A	A	A	A	A	B	B	A	A	A	A	B	H	A	A	A	B	A	A	B	A
AX-147226752	Aradu.A06	110932611	B	B	A	A	B	B	B	B	B	B	B	B	B	B	B	B	B	B	B	B	B	B	B	B	A	A	B	B	B	B	B	A	A	B	B	B	B	A	H	B	B	B	A	B	B	A	B
AX-147226753	Aradu.A06	110932853	B	B	D	D	B	B	B	B	B	B	B	B	B	B	B	B	B	B	B	B	B	B	B	B	D	D	B	B	B	B	B	D	D	B	B	B	B	D	D	B	B	B	D	B	B	D	B
AX-147226754	Aradu.A06	110932944	B	B	A	A	B	B	B	B	B	B	B	B	B	B	B	B	B	B	B	B	B	B	B	B	A	A	B	B	B	B	B	A	A	B	B	B	B	A	H	B	B	B	A	B	B	A	B
AX-147226755	Aradu.A06	110933027	A	A	C	C	A	A	A	A	A	A	A	A	A	A	A	A	A	A	A	A	A	A	A	A	C	C	A	A	A	A	A	C	C	A	A	A	A	C	C	A	A	A	C	A	A	C	A
AX-147226756	Aradu.A06	110933107	B	B	D	D	B	B	B	B	B	B	B	B	B	B	B	B	B	B	B	B	B	B	B	B	D	D	B	B	B	B	B	D	D	B	B	B	B	D	D	B	B	B	D	B	B	D	B
AX-147226757	Aradu.A06	110933196	B	B	D	D	B	B	B	B	B	B	B	B	B	B	B	B	B	B	B	B	B	B	B	B	D	D	B	B	B	B	B	D	D	B	B	B	B	D	NoCall	B	B	B	D	B	B	D	B
AX-147226758	Aradu.A06	110933833	B	B	D	D	B	B	B	B	B	B	B	B	B	B	B	B	B	B	B	B	B	B	B	B	D	D	B	B	B	B	B	D	D	B	B	B	B	D	D	B	B	B	D	B	B	D	B
AX-147226763	Aradu.A06	110945733	B	B	D	D	B	B	B	B	B	B	B	B	B	B	B	B	B	B	B	B	B	B	B	B	D	D	B	B	B	B	B	D	D	B	B	B	B	D	NoCall	B	B	B	D	B	B	D	B
AX-147226764	Aradu.A06	110955673	A	A	C	C	A	A	A	A	A	A	A	A	A	A	A	A	A	A	A	A	A	A	A	A	C	C	A	A	A	A	A	C	C	A	A	A	A	C	C	A	A	A	C	A	A	C	A
AX-147226771	Aradu.A06	111280075	B	B	B	B	B	B	B	B	B	B	B	B	B	B	B	B	B	B	B	B	B	B	B	B	B	B	B	B	B	B	B	B	B	B	B	B	B	B	B	B	B	B	B	D	B	B	B
AX-147226772	Aradu.A06	111342983	C	C	C	C	C	C	C	C	C	C	C	C	C	C	C	C	C	C	C	C	C	C	C	C	C	C	C	C	C	C	C	C	C	C	C	C	C	C	C	C	C	C	C	C	C	C	C
AX-147226827	Aradu.A07	76697	B	B	B	B	B	B	B	B	B	B	B	B	B	B	B	B	B	B	B	B	B	B	B	B	B	B	B	B	B	B	B	B	B	B	B	B	B	B	B	B	B	B	B	B	B	B	B
AX-147226829	Aradu.A07	88041	D	B	B	D	B	D	D	D	D	B	D	D	D	B	D	D	D	D	B	D	D	D	D	D	B	D	D	B	D	D	D	B	B	D	D	D	D	B	D	B	D	D	B	D	D	B	D
AX-147226830	Aradu.A07	103531	C	C	C	C	C	C	C	C	C	C	C	C	C	C	C	C	C	C	C	C	C	C	C	C	C	C	C	C	C	C	C	C	C	C	C	C	C	C	C	C	C	C	C	C	C	C	C
AX-147226851	Aradu.A07	376992	B	B	B	B	B	B	B	B	B	B	B	B	B	B	B	B	B	B	B	B	B	B	B	B	B	B	B	B	B	B	B	B	B	B	B	B	B	B	B	B	B	B	B	B	B	B	B
AX-147226852	Aradu.A07	451339	C	C	C	C	C	C	C	C	C	C	C	C	C	C	C	C	C	C	C	C	C	C	C	C	C	C	C	C	C	C	C	C	C	C	C	C	C	C	C	A	C	C	C	C	C	C	C
AX-147226917	Aradu.A07	1191903	D	B	B	D	B	D	D	D	B	B	D	D	D	B	D	D	D	D	B	D	D	D	D	D	B	D	D	D	D	D	D	D	B	D	D	D	D	B	D	B	D	D	D	B	D	B	D
AX-147226921	Aradu.A07	1217789	B	B	B	B	B	B	B	B	B	B	B	B	B	B	B	B	B	B	B	B	B	B	B	B	B	B	B	B	B	B	B	A	B	B	B	B	B	B	B	B	B	B	A	B	B	B	B
AX-147226970	Aradu.A07	1598896	B	B	B	B	B	B	B	B	B	B	B	B	B	B	B	B	B	B	B	B	B	B	B	B	B	B	B	B	B	B	B	B	B	B	B	B	B	B	B	B	B	B	B	B	B	B	B
AX-147226973	Aradu.A07	1614056	B	B	B	B	B	B	B	B	B	B	B	B	B	B	D	B	B	B	B	B	B	B	B	B	B	B	B	D	B	D	B	B	B	tetrasomic	B	B	B	B	B	B	B	B	B	B	B	B	B
AX-147226985	Aradu.A07	1730545	C	C	C	C	C	C	C	C	C	C	C	C	C	C	C	C	C	C	C	C	C	C	C	C	C	C	C	C	C	C	C	C	C	C	C	C	C	C	C	C	C	C	C	C	C	C	C
AX-147227095	Aradu.A07	2561924	D	D	B	D	D	D	D	D	D	D	D	D	D	D	D	D	D	D	D	D	D	D	D	D	B	D	D	D	D	D	D	D	B	D	D	D	D	D	tetrasomic	B	D	D	B	D	D	B	D
AX-147227103	Aradu.A07	2564200	B	B	A	B	B	B	B	B	B	B	B	B	B	B	B	B	B	B	B	B	B	B	B	B	A	B	B	B	B	B	B	tetrasomic	A	B	B	B	B	B	tetrasomic	A	B	B	A	B	B	A	B
AX-147227104	Aradu.A07	2564289	A	A	B	A	A	A	A	A	A	A	A	A	A	A	A	A	A	A	A	A	A	A	A	A	B	A	A	A	A	A	A	A	B	H	A	H	A	A	A	B	A	A	B	A	A	B	A
AX-147227105	Aradu.A07	2564604	A	A	B	A	A	A	A	A	A	A	A	A	A	A	A	A	A	A	A	A	A	A	A	A	B	A	A	A	A	A	A	A	B	A	A	A	A	A	A	B	A	A	B	A	A	B	A
AX-147227113	Aradu.A07	2570091	NoCall	D	B	D	D	D	D	D	D	D	D	D	D	D	D	D	D	D	D	D	D	D	D	D	B	D	D	D	D	D	D	D	B	D	D	D	D	D	tetrasomic	B	D	D	B	D	D	B	D
AX-147227115	Aradu.A07	2590563	B	B	B	B	B	B	B	B	B	B	B	B	B	B	B	B	B	B	B	B	B	B	B	B	B	B	B	B	B	B	B	B	B	B	B	B	B	B	tetrasomic	B	B	B	B	B	B	B	B
AX-147227144	Aradu.A07	3063097	D	D	B	D	D	D	D	D	D	D	D	D	D	D	D	D	D	D	D	D	D	D	D	D	B	D	D	D	D	D	D	D	B	D	D	D	D	D	D	B	D	D	B	D	D	B	D
AX-147227194	Aradu.A07	3642702	A	A	B	A	A	A	A	A	A	A	A	A	A	A	A	A	A	A	A	A	A	A	A	A	B	A	A	A	A	A	A	A	B	A	A	A	A	A	A	B	A	A	B	A	A	B	A
AX-147227197	Aradu.A07	3643081	A	A	B	A	A	A	A	A	A	A	A	A	A	A	A	A	A	A	A	A	A	A	A	A	B	A	A	A	A	A	A	A	B	A	A	A	A	A	A	B	A	A	B	A	A	B	A
AX-147227236	Aradu.A07	3806922	D	D	D	D	D	D	D	D	D	D	D	D	D	D	D	D	D	D	D	D	D	D	D	D	D	D	D	D	D	D	D	D	D	D	D	D	D	D	D	D	D	D	D	D	D	D	D
AX-147227255	Aradu.A07	4046491	D	D	D	D	D	D	D	D	D	D	D	D	D	D	D	D	D	D	D	D	D	D	D	D	D	D	D	D	D	D	D	D	D	D	D	D	D	D	D	D	D	D	B	B	D	D	D
AX-147227879	Aradu.A07	16170922	D	D	D	B	D	D	D	D	D	D	D	D	D	D	D	D	D	D	D	D	D	D	D	D	D	D	D	D	D	D	D	B	D	D	D	D	D	D	D	B	D	D	B	D	D	D	D
AX-147227883	Aradu.A07	16171748	D	D	D	B	D	D	D	D	D	D	D	D	D	D	D	D	D	D	D	D	D	D	D	D	D	D	D	D	D	D	D	B	D	D	D	D	D	D	D	B	D	D	B	D	D	D	D
AX-147227986	Aradu.A07	21616270	C	C	C	C	C	C	C	C	C	C	C	C	C	C	C	C	C	C	C	C	C	C	C	C	C	C	C	C	C	C	C	C	C	C	C	C	C	C	C	A	C	C	C	C	C	C	C
AX-147228148	Aradu.A07	28602276	C	C	A	C	C	C	C	C	C	C	C	C	C	C	C	C	C	C	C	C	C	C	C	C	A	C	C	C	C	C	C	C	A	C	C	C	C	C	C	A	C	C	C	C	C	C	C
AX-147228154	Aradu.A07	28602875	B	B	D	D	B	B	B	B	B	B	B	B	B	B	B	B	B	B	B	B	B	B	B	B	D	D	B	B	B	B	B	D	D	B	B	B	B	B	D	D	B	B	D	B	B	B	B
AX-147228331	Aradu.A07	45427038	C	C	C	C	C	C	C	C	C	C	C	C	C	C	C	C	C	C	C	C	C	C	C	C	A	C	C	C	C	C	C	C	C	C	C	C	C	C	C	C	C	C	C	C	C	C	C
AX-147228332	Aradu.A07	45427075	B	B	D	B	B	B	B	B	B	B	B	B	B	B	B	B	B	B	B	B	B	B	B	B	tetrasomic	B	B	B	B	B	B	B	D	B	B	B	B	B	B	B	B	B	B	B	B	B	B
AX-147228443	Aradu.A07	54613992	B	B	A	B	B	B	B	B	B	B	B	B	B	B	B	B	B	B	B	B	B	B	B	B	A	B	B	B	B	B	B	B	A	B	B	B	B	B	B	B	B	B	A	B	B	B	B
AX-147228710	Aradu.A07	67806427	A	A	A	A	A	A	A	A	A	A	A	A	A	A	A	A	A	A	A	A	A	A	A	A	A	A	A	A	A	A	A	A	A	A	A	A	A	A	A	A	A	A	A	A	A	A	A
AX-147228721	Aradu.A07	68258600	A	A	A	A	A	A	A	A	A	A	A	A	A	A	A	A	A	A	A	A	A	A	A	A	A	A	A	A	A	A	A	A	A	A	A	A	A	A	A	A	A	A	A	A	A	A	A
AX-147228902	Aradu.A07	73231870	B	B	D	D	B	B	B	B	B	B	B	B	B	B	B	B	B	B	B	B	B	B	B	B	D	D	B	B	B	D	B	D	D	B	B	tetrasomic	B	B	D	B	B	B	D	D	B	D	B
AX-147228957	Aradu.A07	74056814	B	B	B	D	B	B	B	B	B	B	B	B	B	B	B	B	B	B	B	B	B	B	B	B	D	D	B	B	B	D	B	D	B	B	B	B	B	B	D	B	B	B	B	D	B	B	B
AX-147229302	Aradu.A08	4163836	A	A	A	A	A	A	A	A	A	A	A	A	A	A	A	A	A	A	A	A	A	A	A	A	A	A	A	A	A	A	A	A	A	A	C	A	A	A	A	A	A	A	A	A	A	A	A
AX-147229337	Aradu.A08	4386439	C	C	C	A	C	C	C	C	C	C	C	C	C	C	C	C	C	C	C	C	C	C	C	C	C	C	C	C	C	C	C	C	C	C	tetrasomic	C	C	C	A	C	C	C	C	C	C	C	C
AX-147229342	Aradu.A08	4387409	D	D	D	D	D	D	D	D	D	D	D	D	D	D	D	D	D	D	D	D	D	D	D	D	D	D	D	D	D	D	D	D	D	D	B	D	D	D	D	D	D	D	D	D	D	D	D
AX-147229393	Aradu.A08	4828023	C	A	A	C	C	C	C	C	C	NoCall	C	C	C	C	C	C	C	C	C	C	C	C	C	C	NoCall	C	C	C	C	C	C	A	A	A	tetrasomic	C	C	A	C	C	C	C	A	C	C	NoCall	C
AX-147229693	Aradu.A08	8249092	A	A	A	A	A	A	A	A	A	A	A	A	A	A	A	A	A	A	A	A	A	A	A	A	A	A	A	A	A	A	A	A	A	A	A	A	A	A	A	A	A	A	tetrasomic	A	A	A	A
AX-147229758	Aradu.A08	9860532	D	D	tetrasomic	D	D	D	D	D	D	D	D	D	D	D	D	D	D	D	D	D	D	D	D	D	D	D	D	D	D	D	D	B	tetrasomic	D	D	D	D	D	D	D	D	D	B	D	D	D	D
AX-147229759	Aradu.A08	9860679	D	D	D	D	D	D	D	D	D	D	D	D	D	D	D	D	D	D	D	D	D	D	D	D	D	D	D	D	D	D	D	B	D	D	D	D	D	D	D	D	D	D	B	D	D	D	D
AX-147229778	Aradu.A08	10322195	B	B	B	B	NoCall	B	B	B	B	B	B	B	B	B	B	B	B	B	B	B	B	B	B	B	B	B	B	B	B	B	B	B	B	B	B	B	B	B	B	B	B	B	tetrasomic	B	B	B	B
AX-147229802	Aradu.A08	10822431	B	B	B	D	B	B	B	B	B	B	B	B	B	B	B	B	B	B	B	B	B	B	B	B	B	B	B	B	B	B	B	B	B	B	B	B	B	B	NoCall	B	B	B	tetrasomic	B	B	B	B
AX-147229808	Aradu.A08	10949176	B	D	NoCall	B	B	B	B	B	B	B	B	B	B	B	B	B	B	B	B	B	B	B	B	B	B	B	B	B	B	B	B	B	D	B	B	B	B	D	B	D	B	B	B	B	B	B	B
AX-147229823	Aradu.A08	11123628	B	B	B	B	B	B	B	B	B	B	B	B	B	B	B	B	B	B	B	B	B	B	B	B	B	B	B	B	B	B	B	B	B	B	B	B	B	B	B	B	B	B	tetrasomic	B	B	B	B
AX-147229826	Aradu.A08	11227879	B	B	B	B	B	B	B	B	B	B	B	B	B	B	B	B	B	B	B	B	B	B	B	B	B	B	B	B	B	B	B	B	B	B	B	B	B	B	B	B	B	B	tetrasomic	B	B	B	B
AX-147230115	Aradu.A08	15856790	A	A	A	A	A	A	A	A	A	A	A	A	A	A	A	A	A	A	A	A	A	A	A	A	A	A	A	A	A	A	A	A	A	A	A	A	A	A	A	A	A	A	tetrasomic	A	A	A	A
AX-147230582	Aradu.A08	28164492	A	A	A	A	A	A	A	A	A	A	C	C	A	A	C	C	C	C	A	A	C	C	C	C	A	A	C	A	A	A	A	A	A	C	A	A	C	A	A	A	A	A	A	A	A	A	A
AX-147230616	Aradu.A08	28796502	A	A	B	A	A	A	A	A	A	A	A	A	A	A	A	A	A	A	A	A	A	A	A	A	B	A	A	A	A	A	A	B	B	A	A	A	A	A	A	A	A	A	B	A	A	B	A
AX-147230750	Aradu.A08	31147365	D	D	B	D	D	D	D	D	D	D	D	D	D	D	D	D	D	D	D	D	D	D	D	D	D	D	D	D	D	D	D	D	B	D	D	D	D	D	D	B	B	D	D	D	D	B	D
AX-147230941	Aradu.A08	34718376	H	H	H	H	H	H	H	H	H	H	H	H	H	H	H	H	H	H	H	H	H	H	H	H	B	H	H	H	H	H	H	A	B	H	H	H	H	H	H	H	H	H	H	H	H	B	H
AX-147230952	Aradu.A08	34847825	A	A	A	A	A	A	A	A	A	A	A	A	A	A	C	A	A	A	A	A	A	A	A	A	A	A	A	A	A	C	A	C	A	C	A	A	A	A	A	A	A	A	A	C	A	A	A
AX-147230961	Aradu.A08	35034740	C	C	C	C	C	C	C	C	C	C	C	C	C	C	C	C	C	C	C	C	C	C	C	C	C	C	C	C	C	C	C	C	C	C	C	C	C	C	C	C	C	C	C	C	C	C	C
AX-147230981	Aradu.A08	35535027	D	D	B	D	D	D	D	D	D	D	D	D	D	D	D	D	D	D	D	D	D	D	D	D	D	D	D	D	D	D	D	D	B	D	D	D	D	D	D	D	D	D	D	D	D	D	D
AX-147230983	Aradu.A08	35609268	A	A	A	A	A	A	A	A	A	A	A	A	A	A	A	A	A	A	A	A	A	A	A	A	A	A	A	A	A	A	A	A	A	A	A	A	A	A	A	A	A	A	A	A	A	A	A
AX-147230984	Aradu.A08	35630371	C	C	A	C	C	C	C	C	C	C	C	C	C	C	C	C	C	C	C	C	C	C	C	C	A	C	C	C	C	C	C	C	A	C	C	C	C	C	C	C	C	C	A	C	C	A	C
AX-147230986	Aradu.A08	35706205	A	A	A	A	A	A	A	A	A	A	A	A	A	A	A	A	A	A	A	A	A	A	A	A	C	A	A	A	A	A	A	C	A	A	A	A	A	A	A	A	A	A	C	C	A	C	A
AX-147230998	Aradu.A08	35781296	B	B	B	B	B	B	B	B	B	B	B	B	B	B	B	B	B	B	B	B	B	B	B	B	B	B	B	B	B	B	B	B	B	B	B	B	B	B	B	B	B	B	B	B	B	B	B
AX-147231006	Aradu.A08	36129222	A	A	A	C	A	A	A	A	A	A	A	A	A	A	A	A	A	A	A	A	A	A	A	A	A	A	A	A	A	A	A	A	A	A	A	A	A	A	C	A	A	A	A	A	A	A	A
AX-147231045	Aradu.A08	37076373	B	B	A	B	B	B	B	B	B	B	B	B	B	B	B	B	B	B	B	B	B	B	B	B	B	B	B	B	B	B	B	B	A	B	B	B	B	B	B	B	B	B	A	B	B	A	B
AX-147231602	Aradu.A08	44514889	C	C	C	C	C	C	C	C	C	C	C	C	C	C	C	C	C	tetrasomic	C	C	C	C	C	C	A	C	C	C	C	C	C	C	C	C	C	C	C	C	C	C	C	C	C	C	C	C	C
AX-147231678	Aradu.A08	45404281	C	C	A	C	C	C	NoCall	C	C	C	C	C	C	C	C	C	C	C	C	C	C	C	C	C	A	C	C	C	C	C	C	C	NoCall	C	C	C	C	C	C	C	A	C	C	NoCall	C	C	C
AX-147231910	Aradu.A08	48057399	B	B	B	B	B	B	B	B	B	B	B	B	B	B	B	B	B	B	B	B	B	B	B	B	B	B	B	B	B	B	B	D	B	B	B	B	B	B	B	B	B	B	D	B	D	D	B
AX-147231979	Aradu.A08	48748905	A	A	C	C	A	A	A	A	A	A	C	A	A	A	C	C	C	C	C	C	A	A	C	A	C	C	C	A	A	A	C	C	C	C	A	A	A	NoCall	C	NoCall	C	A	C	A	A	C	A
AX-147232058	Aradu.A09	338663	A	A	C	C	A	A	A	A	A	A	A	A	A	A	A	A	A	A	A	A	A	A	A	A	C	A	A	A	A	A	A	C	C	A	A	A	A	A	C	A	A	A	C	A	A	C	A
AX-147232088	Aradu.A09	645563	D	D	B	tetrasomic	D	D	D	D	D	D	D	D	D	D	D	D	D	D	D	D	D	D	D	D	tetrasomic	D	D	D	D	D	D	B	B	D	D	D	D	D	tetrasomic	D	B	D	B	D	D	B	D
AX-147232211	Aradu.A09	1985333	A	A	C	C	A	A	A	A	A	A	C	A	A	A	C	C	C	A	C	A	A	C	C	A	C	C	A	C	A	C	C	C	C	C	C	A	C	A	C	C	C	A	C	C	A	C	A
AX-147232394	Aradu.A09	4175230	B	B	B	B	B	B	B	B	B	B	B	B	B	B	B	B	B	B	B	B	B	B	B	tetrasomic	B	B	B	B	B	B	B	D	B	B	B	B	B	B	B	D	B	B	D	D	B	B	B
AX-147232400	Aradu.A09	4197209	D	D	B	tetrasomic	D	D	D	D	D	D	D	D	D	D	D	D	D	D	D	D	D	D	D	D	B	D	D	D	D	D	D	B	B	D	D	D	D	D	D	B	D	D	B	B	D	D	D
AX-147232431	Aradu.A09	4656815	A	A	A	A	A	A	A	A	A	A	A	A	A	A	A	A	A	A	A	A	A	A	A	C	A	A	A	A	A	A	A	A	A	A	A	A	A	A	A	A	A	A	A	A	A	A	A
AX-147232432	Aradu.A09	4657186	D	D	D	D	D	D	D	D	D	D	D	D	D	D	D	D	D	D	D	D	D	D	D	B	D	D	D	D	D	D	D	D	D	D	D	D	D	D	D	D	D	D	D	D	D	D	D
AX-147232433	Aradu.A09	4657240	C	C	C	C	C	C	C	C	C	C	C	C	C	C	C	C	C	C	C	C	C	C	C	A	C	C	C	C	C	C	C	C	C	C	C	C	C	C	C	C	C	C	C	C	C	C	C
AX-147232435	Aradu.A09	4665122	C	C	C	C	C	C	C	C	C	C	C	C	C	C	C	C	C	C	C	C	C	C	C	A	C	C	C	C	C	C	C	C	C	C	C	C	C	C	C	C	C	C	C	C	C	C	C
AX-147232442	Aradu.A09	4867069	A	A	A	A	A	A	A	A	A	A	A	A	A	A	A	A	A	A	A	A	A	A	A	C	A	A	A	A	A	A	A	A	A	A	A	A	A	A	A	A	A	A	A	A	A	A	A
AX-147232516	Aradu.A09	6045806	D	D	B	D	D	D	D	D	D	D	D	D	D	D	D	D	D	D	D	D	D	D	D	D	B	D	D	D	D	D	D	B	B	D	D	D	D	D	D	B	D	D	B	B	D	D	B
AX-147232519	Aradu.A09	6072838	C	C	A	C	C	C	C	C	C	C	C	C	C	C	C	C	C	C	C	C	C	C	C	A	A	C	C	C	C	C	C	A	A	C	C	C	C	C	C	A	C	C	A	A	C	C	C
AX-147232530	Aradu.A09	6160719	B	B	B	H	B	B	B	B	B	B	B	B	B	B	B	B	B	B	B	B	B	B	B	B	B	H	B	B	B	B	B	B	B	B	B	B	B	B	H	B	B	B	B	B	B	B	B
AX-147232868	Aradu.A09	13692713	B	B	D	B	B	B	B	B	B	B	B	B	B	B	B	B	B	B	B	B	B	B	B	tetrasomic	D	B	B	B	B	B	B	B	D	B	B	B	B	B	B	B	B	B	D	D	B	D	B
AX-147232967	Aradu.A09	16524276	B	B	B	B	B	B	B	B	B	B	B	B	B	B	D	B	B	B	B	B	B	B	B	B	B	B	B	B	B	D	B	D	B	D	B	D	B	B	B	B	B	B	B	D	B	B	B
AX-147233035	Aradu.A09	19152315	B	B	D	B	B	B	B	B	B	D	B	B	B	B	B	B	B	B	B	B	B	B	B	B	B	B	B	B	B	B	B	D	D	NoCall	B	B	B	B	B	B	B	B	D	D	B	D	B
AX-147233221	Aradu.A09	30190151	C	C	C	A	C	C	C	C	C	C	C	C	C	C	C	C	C	C	C	C	C	C	C	C	C	C	C	C	C	C	C	C	C	C	C	C	C	C	C	C	C	C	C	C	C	C	C
AX-147233259	Aradu.A09	33881204	C	C	C	C	C	C	C	C	C	C	C	C	C	C	C	C	C	C	C	C	C	C	C	C	C	C	C	C	C	C	C	C	C	C	C	C	C	C	C	C	C	C	C	C	C	C	C
AX-147233260	Aradu.A09	33881208	C	C	C	C	C	C	C	C	C	C	C	C	C	C	C	C	C	C	C	C	C	C	C	C	C	C	C	C	C	C	C	C	C	C	C	C	C	C	C	C	C	C	C	C	C	C	C
AX-147233261	Aradu.A09	33886123	A	A	A	A	A	A	A	A	A	A	A	A	A	A	A	A	A	A	A	A	A	A	A	A	A	A	A	A	A	A	A	A	A	A	A	A	A	A	A	A	A	A	A	A	A	A	A
AX-147233387	Aradu.A09	57329521	D	D	D	D	D	D	D	D	D	D	D	D	D	D	D	D	D	D	D	D	D	D	D	D	D	D	D	D	D	D	D	D	D	D	D	D	D	D	D	D	D	D	D	D	D	D	D
AX-147233469	Aradu.A09	70992633	B	B	B	B	B	B	B	B	B	B	B	B	B	B	B	B	B	B	B	B	B	B	B	B	B	B	B	B	B	B	B	B	B	B	B	B	B	B	B	B	B	B	B	B	B	B	B
AX-147233474	Aradu.A09	71435790	B	B	B	B	B	B	B	B	B	B	B	B	B	B	B	B	B	B	B	B	B	B	B	B	B	B	B	B	B	B	B	B	B	B	B	B	B	B	B	B	B	B	B	B	B	B	B
AX-147233521	Aradu.A09	78904413	D	D	B	D	D	D	D	D	D	D	D	D	D	D	D	D	D	D	D	D	D	D	D	D	D	D	D	D	D	D	D	D	B	D	D	D	D	D	D	D	D	D	D	D	D	D	D
AX-147233535	Aradu.A09	81109437	D	D	D	D	B	D	B	B	D	D	B	B	B	B	D	B	B	B	B	D	B	B	B	B	D	D	B	B	B	D	B	B	D	D	D	B	B	D	D	D	B	D	D	D	B	D	D
AX-147233594	Aradu.A09	87439750	D	D	D	D	D	D	D	D	D	D	D	D	D	D	D	D	D	D	D	D	D	D	D	D	D	D	D	D	D	D	D	D	D	D	D	D	D	D	D	D	D	D	tetrasomic	D	D	D	D
AX-147233678	Aradu.A09	95269552	A	A	C	C	A	A	A	A	A	A	A	A	A	A	A	C	A	A	A	NoCall	A	A	A	A	A	C	A	A	A	A	A	A	C	A	A	NoCall	A	C	A	A	A	A	C	NoCall	A	C	A
AX-147233962	Aradu.A09	108877187	B	NoCall	D	B	B	B	B	B	B	B	B	B	B	B	B	B	B	B	B	B	B	B	B	B	B	B	B	B	B	NoCall	B	B	D	B	B	B	B	B	B	D	B	B	B	NoCall	B	B	B
AX-147233970	Aradu.A09	109049825	D	D	D	D	D	D	D	D	D	D	D	D	D	D	D	D	D	D	D	D	D	D	D	D	D	D	D	D	D	D	D	D	D	D	D	D	D	D	D	D	D	D	D	D	D	D	D
AX-147234018	Aradu.A09	109978616	D	D	D	B	D	D	D	D	D	D	D	D	D	D	D	D	D	D	D	D	D	D	D	D	D	D	D	D	D	D	D	D	D	D	D	D	D	D	B	D	D	D	D	D	D	D	D
AX-147234069	Aradu.A09	110927109	A	A	B	A	A	A	A	A	A	A	A	A	A	A	A	A	A	A	A	A	A	A	A	A	A	A	A	A	A	A	A	B	B	A	A	A	A	B	A	A	A	A	B	B	A	B	A
AX-147234096	Aradu.A09	111195533	D	D	B	D	D	D	D	D	D	D	D	D	D	D	D	D	D	D	D	D	D	D	D	D	B	D	D	D	D	D	D	B	B	D	D	D	D	D	D	D	D	D	B	B	D	B	D
AX-147234120	Aradu.A09	111416246	B	B	D	B	B	B	B	B	B	B	B	B	B	B	B	B	B	B	B	B	B	B	B	B	D	B	B	B	B	B	B	D	D	B	B	B	B	B	B	B	B	B	D	D	B	D	B
AX-147234202	Aradu.A09	112313431	B	B	D	D	B	B	B	B	B	B	B	B	B	B	B	B	B	B	B	B	B	B	B	B	D	B	B	B	B	B	B	D	D	NoCall	B	B	B	B	D	B	B	B	B	D	B	D	B
AX-147234271	Aradu.A09	113061246	C	C	C	C	C	C	C	C	C	C	C	C	C	C	C	C	C	C	C	C	C	C	C	C	C	C	C	C	C	C	C	A	C	C	C	C	C	C	C	C	C	C	C	C	C	C	C
AX-147234273	Aradu.A09	113072025	D	D	D	D	D	D	D	D	D	D	D	D	D	D	D	D	D	D	D	D	D	D	D	D	D	D	D	D	D	D	D	B	D	D	D	D	D	D	D	D	D	D	D	D	D	D	D
AX-147234276	Aradu.A09	113108902	C	C	C	C	C	C	C	C	C	C	C	C	C	C	C	C	C	C	C	C	C	C	C	C	C	C	C	C	C	C	C	A	C	C	C	C	C	C	NoCall	C	C	C	C	C	C	C	C
AX-147234280	Aradu.A09	113195942	A	A	A	A	A	A	A	A	A	A	A	A	A	A	A	A	A	A	A	A	A	A	A	A	A	A	A	A	A	A	NoCall	NoCall	A	A	A	A	A	A	A	A	A	A	A	A	A	A	A
AX-147234340	Aradu.A09	113716196	B	D	D	D	B	B	B	B	B	D	B	B	B	B	B	B	B	B	B	B	B	B	B	B	D	D	B	B	B	B	B	D	D	B	B	B	B	B	D	B	B	B	D	D	B	D	B
AX-147234449	Aradu.A09	115294846	C	C	C	C	C	C	C	C	C	C	C	C	C	C	C	C	C	C	C	C	C	C	C	C	C	C	C	C	C	C	C	C	C	C	C	C	C	C	C	C	C	C	C	C	C	C	C
AX-147234537	Aradu.A09	116011802	D	D	D	D	D	D	D	D	D	D	D	D	D	D	D	D	D	D	D	D	D	D	D	D	D	D	D	D	D	D	D	D	D	D	D	D	D	D	D	D	D	D	tetrasomic	D	D	D	D
AX-147234706	Aradu.A09	118230344	C	C	tetrasomic	A	C	C	C	C	C	C	C	C	C	C	A	C	C	C	A	C	A	C	A	A	A	C	C	A	C	C	A	NoCall	A	A	C	C	A	C	A	C	C	C	C	A	C	A	C
AX-147235101	Aradu.A10	3567092	D	D	D	D	D	D	D	D	D	D	B	D	D	D	B	D	B	B	B	D	B	B	B	B	D	D	D	B	B	B	B	D	D	B	D	D	D	D	D	D	D	D	D	D	D	D	D
AX-147235155	Aradu.A10	4229660	C	C	C	C	C	C	C	C	C	C	C	C	C	C	C	C	C	C	C	C	C	C	C	C	C	C	C	C	C	C	C	A	C	C	C	C	C	C	C	C	C	C	C	A	C	C	C
AX-147235596	Aradu.A10	16175194	D	D	B	B	D	D	D	D	D	D	D	D	D	D	D	D	D	D	D	D	D	D	D	D	B	D	D	D	D	D	D	B	B	D	D	D	D	B	B	D	D	D	B	B	D	B	D
AX-147235664	Aradu.A10	20465380	B	B	B	B	B	B	B	B	B	B	B	B	B	B	B	B	B	B	B	B	B	B	B	B	B	B	B	B	B	B	B	B	B	B	B	B	B	B	B	B	B	B	B	B	B	B	B
AX-147235671	Aradu.A10	20506277	A	A	A	A	A	A	A	A	A	A	A	A	A	A	A	A	A	A	A	A	A	A	A	A	A	A	A	A	A	A	A	A	A	A	A	A	A	A	A	A	A	A	A	A	A	A	A
AX-147235732	Aradu.A10	27209914	C	C	C	C	C	C	C	C	C	C	C	C	C	C	C	C	C	C	C	C	C	C	C	C	C	C	C	C	C	C	C	C	C	C	C	C	C	C	C	C	C	C	C	C	C	C	C
AX-147235795	Aradu.A10	30811667	D	D	B	B	D	D	D	D	D	D	D	D	D	D	D	D	D	D	D	D	D	D	D	D	B	D	D	D	D	D	D	B	B	D	D	D	D	D	B	D	D	D	B	B	D	B	D
AX-147235820	Aradu.A10	33523461	C	C	C	C	C	C	C	C	C	C	C	C	C	C	C	C	C	C	C	C	C	C	C	C	C	C	C	C	C	C	C	C	C	C	C	C	C	C	C	C	C	C	C	C	C	C	C
AX-147235821	Aradu.A10	33984216	D	D	D	D	D	D	D	D	D	D	D	D	D	D	D	D	D	D	D	D	D	D	D	D	D	D	D	D	D	D	D	D	D	D	D	D	D	D	D	D	D	D	D	D	D	D	D
AX-147235858	Aradu.A10	40979355	D	D	D	D	D	B	D	D	D	D	D	D	D	D	D	D	D	D	D	D	D	D	D	D	D	D	D	D	D	D	D	D	D	D	D	D	D	D	D	D	D	D	D	D	D	D	D
AX-147235859	Aradu.A10	40981008	A	A	B	B	A	tetrasomic	A	A	A	A	B	A	A	A	B	H	A	B	A	A	A	B	B	A	B	A	A	A	A	A	B	B	B	B	A	A	B	A	B	A	A	A	B	B	A	B	A
AX-147235860	Aradu.A10	40987534	C	C	C	C	C	A	C	C	C	C	C	C	C	C	C	C	C	C	C	C	C	C	C	C	C	C	C	C	C	C	C	C	C	C	C	C	C	C	C	C	C	C	C	C	C	C	C
AX-147235863	Aradu.A10	41452689	D	D	D	D	D	D	D	D	D	D	D	D	D	D	D	D	D	D	D	D	D	D	D	D	D	D	D	D	D	D	D	D	D	D	D	D	D	D	D	D	D	D	D	D	D	D	D
AX-147235865	Aradu.A10	41464945	D	D	D	D	D	D	D	D	D	D	D	D	D	D	D	D	D	D	D	D	D	D	D	D	D	D	D	D	D	D	D	D	D	D	D	D	D	D	D	D	D	D	D	D	D	D	D
AX-147235884	Aradu.A10	43890839	C	C	C	C	C	tetrasomic	C	C	C	C	C	C	C	C	C	C	C	C	C	C	C	C	C	C	C	C	C	C	C	C	C	C	C	C	C	C	C	C	C	C	C	C	C	C	C	C	C
AX-147235886	Aradu.A10	44588099	D	D	D	D	D	tetrasomic	D	D	D	D	D	D	D	D	D	D	D	D	D	D	D	D	D	D	D	D	D	D	D	D	D	D	D	D	D	D	D	D	D	D	D	D	D	D	D	D	D
AX-147235887	Aradu.A10	44590576	D	D	D	D	D	tetrasomic	D	D	D	D	D	D	D	D	D	D	D	D	D	D	D	D	D	D	D	D	D	D	D	D	D	D	D	D	D	D	D	D	D	D	D	D	D	D	D	D	D
AX-147235888	Aradu.A10	44590918	C	C	C	C	C	tetrasomic	C	C	C	C	C	C	C	C	C	C	C	C	C	C	C	C	C	C	C	C	C	C	C	C	C	C	C	C	C	C	C	C	C	C	C	C	C	C	C	C	C
AX-147235889	Aradu.A10	44591641	D	D	D	D	D	tetrasomic	D	D	D	D	D	D	D	D	D	D	D	D	D	D	D	D	D	D	D	D	D	D	D	D	D	D	D	D	D	D	D	D	D	D	D	D	D	D	D	D	D
AX-147235896	Aradu.A10	45864674	C	C	C	tetrasomic	C	C	C	C	C	C	C	C	C	C	C	C	C	C	C	C	C	C	C	C	C	C	C	C	C	C	C	C	C	C	C	C	C	C	tetrasomic	C	C	C	C	C	C	C	C
AX-147235897	Aradu.A10	45866991	D	D	D	tetrasomic	D	D	D	D	D	D	D	D	D	D	D	D	D	D	D	D	D	D	D	D	D	D	D	D	D	D	D	D	D	D	D	D	D	D	tetrasomic	D	D	D	D	D	D	D	D
AX-147235920	Aradu.A10	49445399	B	B	B	B	B	A	B	B	B	B	B	B	B	B	B	B	B	B	B	B	B	B	B	B	B	B	B	B	B	B	B	B	B	B	B	B	B	B	B	B	B	B	B	B	B	B	B
AX-147235926	Aradu.A10	52282057	B	B	B	B	B	tetrasomic	B	B	B	B	B	B	B	B	B	B	B	B	B	B	B	B	B	B	B	B	B	B	B	B	B	B	B	B	B	B	B	B	B	B	B	B	B	B	B	B	B
AX-147236027	Aradu.A10	67065371	A	A	A	A	A	A	A	A	A	A	A	A	A	A	A	A	A	A	A	A	A	A	A	A	A	A	A	A	A	A	A	A	A	A	A	A	A	A	A	A	A	A	A	A	A	A	A
AX-147236099	Aradu.A10	72828979	D	D	D	D	D	D	D	D	D	D	D	D	D	D	D	D	D	D	D	D	D	D	D	D	D	D	D	D	D	D	D	D	D	D	D	D	D	D	D	D	D	D	D	D	D	D	D
AX-147236101	Aradu.A10	72833614	D	D	D	D	D	D	D	D	D	D	D	D	D	D	D	D	D	D	D	D	D	D	D	D	D	D	D	D	D	D	D	D	D	D	D	D	D	D	D	D	D	D	D	D	D	D	D
AX-147236103	Aradu.A10	72838690	C	C	C	C	C	C	C	C	C	C	C	C	C	C	C	C	C	C	C	C	C	C	C	C	C	C	C	C	C	C	C	C	C	C	C	C	C	C	C	C	C	C	C	C	C	C	C
AX-147236106	Aradu.A10	72854856	D	D	D	D	D	D	D	D	D	D	D	D	D	D	D	D	D	D	D	D	D	D	D	D	D	D	D	D	D	D	D	D	D	D	D	D	D	D	D	D	D	D	D	D	D	D	D
AX-147236108	Aradu.A10	72859767	A	A	A	A	A	A	A	A	A	A	A	A	A	A	A	A	A	A	A	A	A	A	A	A	A	A	A	A	A	A	A	A	A	A	A	A	A	A	A	A	A	A	A	A	A	A	A
AX-147236109	Aradu.A10	72860209	A	A	A	A	A	A	A	A	A	A	A	A	A	A	A	A	A	A	A	A	A	A	A	A	A	A	A	A	A	A	A	A	A	A	A	A	A	A	A	A	A	A	A	A	A	A	NoCall
AX-147236111	Aradu.A10	72861634	C	C	C	C	C	C	C	C	C	C	C	C	C	C	C	C	C	C	C	C	C	C	C	C	C	C	C	C	C	C	C	C	C	C	C	C	C	C	C	C	C	C	C	C	C	C	C
AX-147236344	Aradu.A10	90867094	B	B	B	B	B	B	B	B	B	B	B	B	B	B	B	B	B	B	B	B	B	B	B	B	B	B	B	B	B	B	B	B	B	B	B	B	B	B	B	B	B	B	B	B	B	B	B
AX-147236345	Aradu.A10	90867150	A	A	A	A	A	A	A	A	A	A	A	A	A	A	A	A	A	A	A	A	A	A	A	A	A	A	A	A	A	A	A	A	A	A	A	A	A	A	A	A	A	A	A	A	A	A	A
AX-147236346	Aradu.A10	90867428	B	B	B	B	B	B	B	B	B	B	B	B	B	B	B	B	B	B	B	B	B	B	B	B	B	B	B	B	B	B	B	B	B	B	B	B	B	B	B	B	B	B	B	B	B	B	B
AX-147236428	Aradu.A10	95203556	D	D	B	B	D	D	D	D	D	D	D	D	D	D	D	D	D	D	D	D	D	D	D	D	B	D	D	D	D	D	D	B	B	D	D	D	D	D	B	D	D	D	B	B	D	B	D
AX-147236631	Aradu.A10	100519680	C	C	A	C	C	C	C	C	C	C	C	C	C	C	C	C	C	C	C	C	C	C	C	C	A	C	C	C	C	C	C	A	A	C	C	C	C	A	C	C	C	C	A	A	C	A	C
AX-147236959	Aradu.A10	105871756	A	A	A	A	A	A	A	A	A	A	A	A	A	A	A	A	A	A	A	A	A	A	A	A	A	A	A	A	A	A	A	A	A	A	A	A	A	A	A	A	A	A	A	A	A	A	A
AX-147237327	Aradu.A10	109092583	A	A	C	C	A	A	A	A	A	A	A	A	A	A	A	A	A	A	C	A	C	A	C	A	C	A	A	A	C	A	A	C	C	C	C	A	C	A	C	C	A	A	C	A	A	C	A
AX-147237461	Araip.B01	792863	H	H	B	H	H	NoCall	B	H	H	B	H	H	H	H	H	H	H	H	H	H	H	H	H	H	B	H	H	B	A	H	H	NoCall	B	A	H	H	H	B	H	H	B	H	B	B	B	B	NoCall
AX-147237513	Araip.B01	1407847	D	D	B	B	D	D	D	D	D	B	D	D	D	D	B	D	D	D	D	D	D	D	D	D	B	B	D	D	B	B	D	B	B	B	D	D	B	B	B	D	B	D	B	B	D	B	B
AX-147237624	Araip.B01	2651757	A	A	C	A	A	A	A	A	A	C	A	A	A	A	A	A	A	A	A	A	A	A	A	A	A	A	A	A	A	A	C	C	C	A	A	C	A	C	A	A	A	A	C	C	A	C	A
AX-147238436	Araip.B01	42430257	A	A	A	A	A	A	A	A	A	A	A	A	A	A	A	A	A	A	A	A	A	A	A	A	A	A	A	A	A	A	A	A	A	A	A	A	A	A	A	A	A	A	A	A	A	A	A
AX-147238630	Araip.B01	89737754	B	B	B	B	B	B	B	B	B	B	B	B	B	B	B	B	B	B	B	B	B	B	B	B	B	B	B	B	B	B	B	B	B	B	B	B	B	B	B	B	B	B	B	B	B	B	B
AX-147238631	Araip.B01	89738068	D	D	D	D	D	D	D	D	D	D	D	D	D	D	D	D	D	D	D	D	D	D	D	D	D	D	D	D	D	D	D	D	D	D	D	D	D	D	D	D	D	D	D	D	D	D	D
AX-147239674	Araip.B01	136686085	D	B	B	B	D	D	D	D	D	D	D	D	D	B	D	D	D	D	D	D	D	D	D	D	D	B	D	D	D	D	D	B	B	D	B	D	D	B	B	B	B	D	B	B	D	B	D
AX-147239706	Araip.B01	136930537	B	B	B	B	B	B	B	B	B	B	B	B	B	B	B	B	B	B	B	B	B	B	B	B	B	B	B	B	B	B	B	B	B	B	B	tetrasomic	B	B	B	B	B	B	B	B	B	B	B
AX-147239790	Araip.B02	260458	A	A	A	A	A	A	A	A	A	A	A	A	A	A	A	A	A	A	A	A	A	A	A	A	A	A	A	A	A	A	A	A	A	A	B	A	A	A	A	A	A	A	A	B	A	A	A
AX-147239798	Araip.B02	323608	A	A	A	A	A	A	A	A	A	A	A	A	A	A	A	A	A	A	A	A	A	A	A	A	A	A	A	A	A	A	A	A	A	A	B	A	A	A	A	A	A	A	A	B	A	A	A
AX-147239801	Araip.B02	339961	B	B	B	B	B	B	B	B	B	B	B	B	B	B	B	B	B	B	B	B	B	B	B	B	B	B	B	B	B	B	B	B	B	B	D	B	B	B	B	B	B	B	B	D	B	B	B
AX-147239802	Araip.B02	342244	B	B	B	B	B	B	B	B	B	B	B	B	B	B	B	B	B	B	B	B	B	B	B	B	B	B	B	B	B	B	B	B	B	B	A	B	B	B	B	B	B	B	B	H	B	B	B
AX-147239804	Araip.B02	368270	A	A	A	A	A	A	A	A	A	A	A	A	A	A	A	A	A	A	A	A	A	A	A	A	A	A	A	A	A	A	A	A	A	A	C	A	A	A	A	A	A	A	A	C	A	A	A
AX-147239809	Araip.B02	402485	A	A	A	A	A	A	A	A	A	A	A	A	A	A	A	A	A	A	A	A	A	A	A	A	A	A	A	A	A	A	A	A	A	A	B	A	A	A	A	A	A	A	A	B	A	A	A
AX-147239816	Araip.B02	424960	B	B	B	B	B	B	B	B	B	B	B	B	B	B	B	B	B	B	B	B	B	B	B	B	B	B	B	B	B	B	B	B	B	B	A	B	B	B	B	B	B	B	B	A	B	B	B
AX-147239817	Araip.B02	425792	A	A	A	A	A	A	A	A	A	A	A	A	A	A	A	A	A	A	A	A	A	A	A	A	A	A	A	A	A	A	A	A	A	A	B	A	A	A	A	A	A	A	A	B	A	A	A
AX-147239820	Araip.B02	429366	A	A	A	A	A	A	A	A	A	A	A	A	A	A	A	A	A	A	A	A	A	A	A	A	A	A	A	A	A	A	A	A	A	A	B	A	A	A	A	A	A	A	A	B	A	A	A
AX-147239851	Araip.B02	491712	A	A	A	A	A	A	A	A	A	A	A	A	A	A	A	A	A	A	A	A	A	A	A	A	A	A	A	A	A	A	A	A	A	A	C	A	A	A	A	A	A	A	A	C	A	A	A
AX-147239852	Araip.B02	492391	B	B	B	B	B	B	B	B	B	B	B	B	B	B	B	B	B	B	B	B	B	B	B	B	B	B	B	B	B	B	B	B	B	B	D	B	B	B	B	B	B	B	B	D	B	B	B
AX-147239856	Araip.B02	516141	A	A	A	A	A	A	A	A	A	A	A	A	A	A	A	A	A	A	A	A	A	A	A	A	A	A	A	A	A	A	A	A	A	A	C	A	A	A	A	A	A	A	A	C	A	A	A
AX-147239858	Araip.B02	517904	B	B	B	B	B	B	B	B	B	B	B	B	B	B	B	B	B	B	B	B	B	B	B	B	B	B	B	B	B	B	B	B	B	B	A	B	B	B	B	B	B	B	B	A	B	B	B
AX-147239860	Araip.B02	562990	D	D	D	D	D	D	D	D	D	D	D	D	D	D	D	D	D	D	D	D	D	D	D	D	D	D	D	D	D	D	D	D	D	D	B	D	D	D	D	D	D	D	D	B	D	D	D
AX-147239877	Araip.B02	600932	B	B	B	B	B	B	B	B	B	B	B	B	B	B	B	B	B	B	B	B	B	B	B	B	B	B	B	B	B	B	B	B	B	B	A	B	B	B	B	B	B	B	B	H	B	B	B
AX-147239878	Araip.B02	601982	B	B	B	B	B	B	B	B	B	B	B	B	B	B	B	B	B	B	B	B	B	B	B	B	B	B	B	B	B	B	B	B	B	B	A	B	B	B	B	B	B	B	B	H	B	B	B
AX-147239886	Araip.B02	670263	A	A	A	A	A	A	A	A	A	A	A	A	A	A	A	A	A	A	A	A	A	A	A	A	A	A	A	A	A	A	A	A	A	A	B	A	A	A	A	A	A	A	A	B	A	A	A
AX-147239888	Araip.B02	672636	D	D	D	D	D	D	D	D	D	D	D	D	D	D	D	D	D	D	D	D	D	D	D	D	D	D	D	D	D	D	D	D	D	D	B	D	D	D	D	D	D	D	D	B	D	D	D
AX-147239891	Araip.B02	679371	D	D	D	D	D	D	D	D	D	D	D	D	D	D	D	D	D	D	D	D	D	D	D	D	D	D	D	D	D	D	D	D	D	D	B	D	D	D	D	D	D	D	D	B	D	D	D
AX-147239894	Araip.B02	679882	B	B	B	B	B	B	B	B	B	B	B	B	B	B	B	B	B	B	B	B	B	B	B	B	B	B	B	B	B	B	B	B	B	B	D	B	B	B	B	B	B	B	B	D	B	B	B
AX-147239895	Araip.B02	680352	B	B	B	B	B	B	B	B	B	B	B	B	B	B	B	B	B	B	B	B	B	B	B	B	B	B	B	B	B	B	B	B	B	B	D	B	B	B	B	B	B	B	B	D	B	B	B
AX-147239939	Araip.B02	756709	C	C	C	C	C	C	C	C	C	C	C	C	C	C	C	C	C	C	C	C	C	C	C	C	C	C	C	C	C	C	C	A	C	C	tetrasomic	C	C	C	C	C	C	C	A	tetrasomic	C	A	C
AX-147239947	Araip.B02	776144	C	C	C	C	C	C	C	C	C	C	C	C	C	C	C	C	C	C	A	C	A	C	C	C	C	C	C	C	C	C	C	C	C	C	tetrasomic	C	C	C	C	C	C	C	C	tetrasomic	C	C	C
AX-147239987	Araip.B02	1296983	A	A	A	A	A	A	A	A	A	A	A	A	A	A	A	A	A	A	A	A	A	A	A	A	A	A	A	A	A	A	A	A	A	A	C	A	A	A	A	A	A	A	A	C	A	A	A
AX-147239989	Araip.B02	1297074	A	A	A	A	A	A	A	A	A	A	A	A	A	A	A	A	A	A	A	A	A	A	A	A	A	A	A	A	A	A	A	A	A	A	C	A	A	A	A	A	A	A	A	C	A	A	A
AX-147239990	Araip.B02	1297110	B	B	B	B	B	B	B	B	B	B	B	B	B	B	B	B	B	B	B	B	B	B	B	B	B	B	B	B	B	B	B	B	B	B	A	B	B	B	B	B	B	B	B	A	B	B	B
AX-147239991	Araip.B02	1297624	B	B	B	B	B	B	B	B	B	B	B	B	B	B	B	B	B	B	B	B	B	B	B	B	B	B	B	B	B	B	B	B	B	B	A	B	B	B	B	B	B	B	B	A	B	B	B
AX-147239992	Araip.B02	1313395	A	A	A	A	A	A	A	A	A	A	A	A	A	A	A	A	A	A	A	A	A	A	A	A	A	A	A	A	A	A	A	A	A	A	C	A	A	A	A	A	A	A	A	C	A	A	A
AX-147239998	Araip.B02	1318579	A	A	A	A	A	A	A	A	A	A	A	A	A	tetrasomic	A	A	A	A	A	A	A	A	A	A	A	A	A	A	A	A	A	A	A	A	C	A	A	A	A	A	A	A	A	C	A	A	A
AX-147240013	Araip.B02	1434631	NoCall	D	B	D	D	D	D	D	D	D	D	D	D	D	D	B	D	D	D	D	D	D	D	D	B	D	D	D	D	NoCall	D	D	B	D	tetrasomic	D	D	D	D	D	D	D	NoCall	tetrasomic	D	NoCall	D
AX-147240060	Araip.B02	1520232	C	C	C	C	C	C	C	C	C	C	C	C	C	C	C	C	C	C	C	C	C	C	C	C	C	C	C	C	C	C	C	C	C	C	A	C	C	C	C	C	C	C	C	A	C	C	C
AX-147240064	Araip.B02	1522203	C	C	C	C	C	C	C	C	C	C	C	C	C	C	C	C	C	C	C	C	C	C	C	C	C	C	C	C	C	C	C	C	C	C	A	C	C	C	C	C	C	C	C	A	C	C	C
AX-147240093	Araip.B02	1711395	A	A	A	A	A	A	A	A	A	A	A	A	A	A	A	A	A	A	A	A	A	A	A	A	A	A	A	A	A	A	A	A	A	A	B	A	A	A	A	A	A	A	A	B	A	A	A
AX-147240094	Araip.B02	1711509	C	C	C	C	C	C	C	C	C	C	C	C	C	C	C	C	C	C	C	C	C	C	C	C	C	C	C	C	C	C	C	C	C	C	A	C	C	C	C	C	C	C	C	A	C	C	C
AX-147240100	Araip.B02	1712926	B	B	B	B	B	B	B	B	B	B	B	B	B	B	B	B	B	B	B	B	B	B	B	B	B	B	B	B	B	B	B	B	B	B	A	B	B	B	B	B	B	B	B	H	B	B	B
AX-147240126	Araip.B02	1818964	A	A	A	A	A	A	A	A	A	A	A	A	A	A	A	A	A	A	A	A	A	A	A	A	A	A	A	A	A	A	A	A	A	A	C	A	A	A	A	A	A	A	A	C	A	A	A
AX-147240128	Araip.B02	1821331	B	B	B	B	B	B	B	B	B	B	B	B	B	B	B	B	B	B	B	B	B	B	B	B	B	B	B	B	B	B	B	B	B	B	A	B	B	B	B	B	B	B	B	A	B	B	B
AX-147240144	Araip.B02	1881488	B	B	B	B	B	B	B	B	B	B	B	B	B	B	B	B	B	B	B	B	B	B	B	B	B	B	B	B	B	B	B	B	B	B	A	B	B	B	B	B	B	B	B	A	B	B	B
AX-147240145	Araip.B02	1882026	B	B	B	B	B	B	B	B	B	B	B	B	B	B	B	B	B	B	B	B	B	B	B	B	B	B	B	B	B	B	B	B	B	B	A	B	B	B	B	B	B	B	B	A	B	B	B
AX-147240152	Araip.B02	1931837	A	A	A	A	A	A	A	A	A	A	A	A	A	A	A	A	A	A	A	A	A	A	A	A	A	A	A	A	A	A	A	A	A	A	C	A	A	A	A	A	A	A	A	C	A	A	A
AX-147240166	Araip.B02	1979905	A	A	A	A	A	A	A	A	A	A	A	A	A	A	A	A	A	A	A	A	A	A	A	A	A	A	A	A	A	A	A	A	A	NoCall	C	A	A	A	A	A	A	A	A	C	A	A	A
AX-147240172	Araip.B02	1983834	B	B	B	B	B	B	B	B	B	B	B	B	B	B	B	B	B	B	B	B	B	B	B	B	B	B	B	B	B	B	B	B	B	B	D	B	B	B	B	B	B	B	B	D	B	B	B
AX-147240180	Araip.B02	2042415	D	D	D	D	D	D	D	D	D	D	D	D	D	D	D	D	D	D	D	D	D	D	D	D	D	D	D	D	D	D	D	B	D	D	tetrasomic	D	D	D	D	D	D	D	B	tetrasomic	D	D	D
AX-147240188	Araip.B02	2046785	D	D	D	D	D	D	D	D	D	D	D	D	D	D	D	D	D	D	D	D	D	D	D	D	D	D	D	D	D	D	D	B	D	D	tetrasomic	D	D	D	D	D	D	D	B	tetrasomic	D	D	D
AX-147240199	Araip.B02	2048387	C	C	C	C	C	C	C	C	C	C	C	C	C	C	C	C	C	C	C	C	C	C	C	C	C	C	C	C	C	C	C	A	C	C	tetrasomic	C	C	C	C	C	C	C	A	tetrasomic	C	C	C
AX-147240200	Araip.B02	2048600	D	D	D	D	D	D	D	D	D	D	D	D	D	D	D	D	D	D	D	D	D	D	D	D	D	D	D	D	D	D	D	B	D	D	tetrasomic	D	D	D	D	D	D	D	B	tetrasomic	D	D	D
AX-147240204	Araip.B02	2049608	A	A	A	A	A	A	A	A	A	A	A	A	A	A	A	A	A	A	A	A	A	A	A	A	A	A	A	A	A	A	A	C	A	A	tetrasomic	A	A	A	A	A	A	A	C	tetrasomic	A	A	A
AX-147240213	Araip.B02	2114794	A	A	A	A	A	A	A	A	A	A	A	A	A	A	A	A	A	A	A	A	A	A	A	A	A	A	A	A	A	A	A	A	A	A	C	A	A	A	A	A	A	A	A	C	A	A	A
AX-147240216	Araip.B02	2130479	B	B	B	B	B	B	B	B	B	B	B	B	B	B	B	B	B	B	B	B	B	B	B	B	B	B	B	B	B	B	B	B	B	B	A	B	B	B	B	B	B	B	B	A	B	B	B
AX-147240220	Araip.B02	2134277	A	A	A	A	A	A	A	A	A	A	A	A	A	A	A	A	A	A	A	A	A	A	A	A	A	A	A	A	A	A	A	A	A	A	C	A	A	A	A	A	A	A	A	C	A	A	A
AX-147240222	Araip.B02	2146791	D	D	D	D	D	D	D	D	D	D	D	D	D	D	D	D	D	D	D	D	D	D	D	D	D	D	D	D	D	D	D	D	D	D	D	D	D	D	D	D	D	D	D	D	D	D	D
AX-147240249	Araip.B02	2195464	B	B	B	B	B	B	B	B	B	B	B	B	B	B	B	B	B	B	B	B	B	B	B	B	B	B	B	B	B	B	B	B	B	B	A	B	B	B	B	B	B	B	B	A	B	B	B
AX-147240251	Araip.B02	2195944	A	A	A	A	A	A	A	A	A	A	A	A	A	A	A	A	A	A	A	A	A	A	A	A	A	A	A	A	A	A	A	A	A	A	C	A	A	A	A	A	A	A	A	C	A	A	A
AX-147240252	Araip.B02	2196001	A	A	A	A	A	A	A	A	A	A	A	A	A	A	A	A	A	A	A	A	A	A	A	A	A	A	A	A	A	A	A	A	A	A	B	A	A	A	A	A	A	A	A	B	A	A	A
AX-147240258	Araip.B02	2262305	D	D	B	D	D	D	D	D	D	D	D	D	D	D	tetrasomic	D	D	D	tetrasomic	D	D	D	D	D	B	D	D	D	D	tetrasomic	D	B	B	tetrasomic	D	D	tetrasomic	D	D	D	D	D	B	D	D	B	D
AX-147240260	Araip.B02	2269413	B	B	B	B	B	B	B	B	B	B	B	B	B	B	B	B	B	B	B	B	B	B	B	B	B	B	B	B	B	B	B	B	B	B	A	B	B	B	B	B	B	B	B	A	B	B	B
AX-147240261	Araip.B02	2269458	A	A	A	A	A	A	A	A	A	A	A	A	A	A	A	A	A	A	A	A	A	A	A	A	A	A	A	A	A	A	A	A	A	A	B	A	A	A	A	A	A	A	A	H	A	A	A
AX-147240270	Araip.B02	2279487	A	A	A	A	A	A	A	A	A	A	A	A	A	A	A	A	A	A	A	A	A	A	A	A	A	A	A	A	A	A	A	A	A	A	C	A	A	A	A	A	A	A	A	C	A	A	A
AX-147240275	Araip.B02	2289416	D	D	D	D	D	D	D	D	D	D	D	D	D	D	D	D	D	D	D	D	D	D	D	D	D	D	D	D	D	D	D	D	D	D	B	D	D	D	D	D	D	D	D	B	D	D	D
AX-147240287	Araip.B02	2341846	B	B	B	B	B	B	B	B	B	B	B	B	B	B	B	B	B	B	B	B	B	B	B	B	B	B	B	B	B	B	B	B	B	B	D	B	B	B	B	B	B	B	B	D	B	B	B
AX-147240296	Araip.B02	2371510	C	C	C	C	C	C	C	C	C	C	C	C	C	C	C	C	C	C	C	C	C	C	C	C	C	C	C	C	C	C	C	C	C	C	A	C	C	C	C	C	C	C	C	A	C	C	C
AX-147240306	Araip.B02	2468912	A	A	A	A	A	A	A	A	A	A	A	A	A	A	A	A	A	A	A	A	A	A	A	A	A	A	A	A	A	A	A	A	A	A	B	A	A	A	A	A	A	A	A	H	A	A	A
AX-147240308	Araip.B02	2472546	B	B	B	B	B	B	B	B	B	B	B	B	B	B	B	B	B	B	B	B	B	B	B	B	B	B	B	B	B	B	B	B	B	B	A	B	B	B	B	B	B	B	B	H	B	B	B
AX-147240330	Araip.B02	2615313	B	B	B	B	B	B	B	B	B	B	B	B	B	B	B	B	B	B	B	B	B	B	B	B	B	B	B	B	B	B	B	B	B	B	A	B	B	B	B	B	B	B	B	A	B	B	B
AX-147240345	Araip.B02	2657589	D	D	D	D	D	D	D	D	D	D	D	D	D	D	D	D	D	D	D	D	D	D	D	D	D	D	D	D	D	D	D	D	D	D	B	D	D	D	D	D	D	D	D	B	D	D	D
AX-147240350	Araip.B02	2700420	B	B	B	B	B	B	B	B	B	B	B	B	B	B	B	B	B	B	B	B	B	B	B	B	B	B	B	B	B	B	B	B	B	B	A	B	B	B	B	B	B	B	B	A	B	B	B
AX-147240357	Araip.B02	2712311	D	D	D	D	D	D	D	D	D	D	D	D	D	D	D	D	D	D	D	D	D	D	D	D	D	D	D	D	D	D	D	D	D	D	B	D	D	D	D	D	D	D	D	B	D	D	D
AX-147240359	Araip.B02	2713287	A	A	A	A	A	A	A	A	A	A	A	A	A	A	A	A	A	A	A	A	A	A	A	A	A	A	A	A	A	A	A	A	A	A	C	A	A	A	A	A	A	A	A	C	A	A	A
AX-147240377	Araip.B02	3778520	D	B	B	D	D	D	B	D	B	B	D	B	D	D	B	B	D	D	D	B	D	D	D	D	B	D	B	B	D	D	D	D	B	D	tetrasomic	NoCall	B	B	D	D	B	D	B	D	D	B	B
AX-147240384	Araip.B02	3863410	A	A	A	A	A	A	A	A	A	A	A	A	A	A	A	A	A	A	A	A	A	A	A	A	A	A	A	A	A	A	A	A	A	A	C	A	A	A	A	A	A	A	A	C	A	A	A
AX-147240388	Araip.B02	3868224	A	A	A	A	A	A	A	A	A	A	A	A	A	A	A	A	A	A	A	A	A	A	A	A	A	A	A	A	A	A	A	A	A	A	C	A	A	A	A	A	A	A	A	C	A	A	A
AX-147240389	Araip.B02	3870576	C	C	C	C	C	C	C	C	C	C	C	C	C	C	C	C	C	C	C	C	C	C	C	C	C	C	C	C	C	C	C	C	C	C	A	C	C	C	C	C	C	C	C	A	C	C	C
AX-147240391	Araip.B02	3871044	B	B	B	B	B	B	B	B	B	B	B	B	B	B	B	B	B	B	B	B	B	B	B	B	B	B	B	B	B	B	B	B	B	B	D	B	B	B	B	B	B	B	B	D	B	B	B
AX-147240404	Araip.B02	4110470	A	A	H	H	A	A	A	NoCall	A	A	A	A	A	A	H	A	A	A	H	A	A	A	A	A	H	H	A	A	A	H	A	H	H	H	tetrasomic	A	H	A	H	A	A	A	H	tetrasomic	A	H	A
AX-147240462	Araip.B02	4868425	B	B	B	B	B	B	B	B	B	B	B	B	B	B	B	B	B	B	B	B	B	B	B	B	B	B	B	B	B	B	B	B	B	B	D	B	B	B	B	B	B	B	B	D	B	B	B
AX-147240475	Araip.B02	5026293	A	A	A	A	A	A	A	A	A	A	A	A	A	A	A	A	A	A	A	A	A	A	A	A	A	A	A	A	A	A	A	A	A	A	C	A	A	A	A	A	A	A	A	C	A	A	A
AX-147240481	Araip.B02	5058589	A	A	A	A	A	A	A	A	A	A	A	A	A	A	A	A	A	A	A	A	A	A	A	A	A	A	A	A	A	A	A	A	A	A	C	A	A	A	A	A	A	A	A	C	A	A	A
AX-147240514	Araip.B02	5838423	D	D	D	D	D	D	D	D	D	D	D	D	D	D	D	D	D	D	D	D	D	D	D	D	D	D	D	D	D	D	D	D	D	D	B	D	D	D	D	D	D	D	D	D	D	D	D
AX-147240519	Araip.B02	5853876	B	B	B	B	B	B	B	B	B	B	B	B	B	B	B	B	B	B	B	B	B	B	B	B	B	B	B	B	B	B	B	B	B	B	D	B	B	B	B	B	B	B	B	B	B	B	B
AX-147240521	Araip.B02	5882922	C	C	C	C	C	C	C	C	C	C	C	C	C	C	C	C	C	C	C	C	C	C	C	C	C	C	C	C	C	C	C	C	C	C	tetrasomic	C	C	C	C	C	C	C	C	C	C	C	C
AX-147240533	Araip.B02	6071119	C	C	C	C	C	C	C	C	C	C	C	C	C	C	C	C	C	C	C	C	C	C	C	C	C	C	C	C	C	C	C	C	C	C	tetrasomic	C	C	C	C	C	C	C	C	tetrasomic	C	C	C
AX-147240537	Araip.B02	6094112	B	B	B	B	B	B	B	B	B	B	B	B	B	B	B	B	B	B	B	B	B	B	B	B	B	B	B	B	B	B	B	B	B	B	tetrasomic	B	B	B	B	B	B	B	B	B	B	B	B
AX-147240548	Araip.B02	6142615	A	A	A	A	A	A	A	A	A	A	A	A	A	A	A	A	A	A	A	A	A	A	A	A	A	A	A	A	A	A	A	A	A	A	tetrasomic	A	A	A	A	A	A	A	A	A	A	A	A
AX-147240552	Araip.B02	6154473	C	C	C	C	C	C	C	C	C	C	C	C	C	C	C	C	C	C	C	C	C	C	C	C	C	C	C	C	C	C	C	C	C	C	tetrasomic	C	C	C	C	C	C	C	C	C	C	C	C
AX-147240554	Araip.B02	6157674	B	B	B	B	B	B	B	B	B	B	B	B	B	B	B	B	B	B	B	B	B	B	B	B	B	B	B	B	B	B	B	B	B	B	A	B	B	B	B	B	B	B	B	B	B	B	B
AX-147240566	Araip.B02	6184887	B	B	B	B	B	B	B	B	B	B	B	B	B	B	B	B	B	B	B	B	B	B	B	B	B	B	B	B	B	B	B	B	B	B	A	B	B	B	B	B	B	B	B	B	B	B	B
AX-147240568	Araip.B02	6185739	A	A	A	A	A	A	A	A	A	A	A	A	A	A	A	A	A	A	A	A	A	A	A	A	A	A	A	A	A	A	A	A	A	A	B	A	A	A	A	A	A	A	A	A	A	A	A
AX-147240570	Araip.B02	6187143	C	C	C	C	C	C	C	C	C	C	C	C	C	C	C	C	C	C	C	C	C	C	C	C	C	C	C	C	C	C	C	C	C	C	tetrasomic	C	C	C	C	C	C	C	C	C	C	C	C
AX-147240571	Araip.B02	6187276	D	D	D	D	D	D	D	D	D	D	D	D	D	D	D	D	D	D	D	D	D	D	D	D	D	D	D	D	D	D	D	D	D	D	tetrasomic	D	D	D	D	D	D	D	D	D	D	D	D
AX-147240573	Araip.B02	6253760	C	C	C	C	C	C	C	C	C	C	C	C	C	C	C	C	C	C	C	C	C	C	C	C	C	C	C	C	C	C	C	C	C	C	tetrasomic	C	C	C	C	C	C	C	C	C	C	C	C
AX-147240593	Araip.B02	6510629	C	C	C	C	C	C	C	C	C	C	C	C	C	C	C	C	C	C	C	C	C	C	C	C	C	C	C	C	C	C	C	C	C	C	tetrasomic	C	C	C	C	C	C	C	C	C	C	C	C
AX-147240594	Araip.B02	6511478	A	A	A	A	A	A	A	A	A	A	A	A	A	A	A	A	A	A	A	A	A	A	A	A	A	A	A	A	A	A	A	A	A	A	B	A	A	A	A	A	A	A	A	A	A	A	A
AX-147240595	Araip.B02	6514807	A	A	A	A	A	A	A	A	A	A	A	A	A	A	A	A	A	A	A	A	A	A	A	A	A	A	A	A	A	A	A	A	A	A	C	A	A	A	A	A	A	A	A	A	A	A	A
AX-147240600	Araip.B02	6562147	B	B	B	B	B	B	B	B	B	B	B	B	B	B	B	B	B	B	B	B	B	B	B	B	B	B	B	B	B	B	B	B	B	B	A	B	B	B	B	B	B	B	B	B	B	B	B
AX-147240616	Araip.B02	6687131	A	A	A	A	A	A	A	A	A	A	A	A	A	A	A	A	A	A	A	A	A	A	A	A	A	A	A	A	A	A	A	A	A	A	B	A	A	A	A	A	A	A	A	A	A	A	A
AX-147240619	Araip.B02	6689914	A	A	A	A	A	A	A	A	A	A	A	A	A	A	A	A	A	A	A	A	A	A	A	A	A	A	A	A	A	A	A	A	A	A	B	A	A	A	A	A	A	A	A	A	A	A	A
AX-147240620	Araip.B02	6694485	B	B	B	B	B	B	B	B	B	B	B	B	B	B	B	B	B	B	B	B	B	B	B	B	B	B	B	B	B	B	B	A	B	B	tetrasomic	B	B	B	B	B	B	B	B	B	B	B	B
AX-147240622	Araip.B02	6696588	C	C	C	C	C	C	C	C	C	C	C	C	C	C	C	C	C	C	C	C	C	C	C	C	C	C	C	C	C	C	C	A	C	C	tetrasomic	C	C	C	C	C	C	C	C	C	C	C	C
AX-147240654	Araip.B02	7097133	C	C	C	C	C	C	C	C	C	C	C	C	C	C	C	C	C	C	C	C	C	C	C	C	A	C	C	C	C	C	C	C	C	C	C	C	C	C	C	A	C	C	C	C	C	C	C
AX-147240699	Araip.B02	7812645	C	C	A	C	A	C	C	A	C	C	C	C	C	A	C	C	C	C	C	C	C	C	C	C	A	C	C	C	C	C	C	A	A	C	C	A	C	C	C	A	C	C	A	C	C	A	C
AX-147240700	Araip.B02	7812657	D	D	B	D	B	D	D	B	D	D	D	D	D	B	D	D	D	D	D	D	D	D	D	D	B	D	D	D	D	D	D	B	B	D	D	B	D	D	D	B	D	D	B	D	D	B	D
AX-147241142	Araip.B02	24395340	D	D	D	D	D	D	D	D	D	D	D	D	D	D	D	D	D	D	D	D	D	D	D	D	D	D	D	D	D	D	D	D	D	D	D	D	D	D	D	D	D	D	D	D	D	D	D
AX-147241144	Araip.B02	24594454	C	C	C	C	C	C	C	C	C	C	C	C	C	C	C	C	C	C	C	C	C	C	C	C	C	C	C	C	C	C	C	C	C	C	C	C	C	C	C	C	C	C	C	C	C	C	C
AX-147241145	Araip.B02	24594505	C	C	C	C	C	C	C	C	C	C	C	C	C	C	C	C	C	C	C	C	C	C	C	C	C	C	C	C	C	C	C	C	C	C	C	C	C	C	C	C	C	C	C	C	C	C	C
AX-147241150	Araip.B02	24600370	D	D	D	D	D	D	D	D	D	D	D	D	D	D	D	D	D	D	D	D	D	D	D	D	D	D	D	D	D	D	D	D	D	D	D	D	D	D	D	D	D	D	D	D	D	D	D
AX-147241474	Araip.B02	69465481	B	B	B	B	B	B	B	B	B	B	B	B	B	B	B	B	B	B	B	B	B	B	B	B	B	B	B	B	B	B	B	D	B	B	B	B	B	B	B	B	B	B	D	B	B	B	B
AX-147241489	Araip.B02	70713925	B	B	D	D	D	B	D	NoCall	D	D	D	D	D	D	D	D	D	D	D	D	D	D	D	D	D	D	D	D	D	D	D	D	D	D	D	D	D	D	D	D	D	B	D	D	D	D	B
AX-147241997	Araip.B02	93711051	A	A	A	A	A	A	A	A	A	A	A	A	A	A	A	A	A	A	A	A	A	A	A	A	A	A	A	A	A	A	A	A	A	A	A	A	A	A	A	A	A	A	A	tetrasomic	A	A	A
AX-147242171	Araip.B02	96043875	A	A	A	A	A	A	A	A	A	A	A	A	A	A	A	A	A	A	A	A	A	A	A	A	A	A	A	A	A	A	A	A	A	A	A	A	A	A	A	A	A	A	A	tetrasomic	A	A	A
AX-147242313	Araip.B02	99732357	D	D	B	D	D	D	D	D	D	D	D	D	D	D	D	D	D	D	D	D	D	D	D	D	B	D	D	D	D	D	D	D	B	D	D	D	D	D	D	B	D	D	D	B	D	B	D
AX-147242618	Araip.B02	104490741	B	B	B	B	B	D	B	B	B	B	B	B	B	B	B	B	B	B	B	B	B	B	B	B	B	B	B	B	B	B	B	B	B	B	B	B	B	B	B	B	B	D	tetrasomic	B	B	tetrasomic	B
AX-147242620	Araip.B02	104492500	B	NoCall	D	D	B	tetrasomic	B	D	B	D	D	B	D	D	D	D	D	B	B	B	D	B	D	B	D	B	B	D	B	B	D	D	D	D	B	NoCall	B	D	B	B	B	tetrasomic	D	D	D	D	B
AX-147242621	Araip.B02	104492904	A	A	C	C	A	tetrasomic	A	A	A	C	C	A	C	C	C	C	C	A	A	A	C	A	C	A	C	A	A	C	A	A	C	C	C	C	A	C	C	C	A	A	A	tetrasomic	C	C	C	C	A
AX-147242622	Araip.B02	104493165	B	NoCall	D	D	NoCall	tetrasomic	B	D	NoCall	D	D	B	D	NoCall	D	D	D	NoCall	B	B	NoCall	D	D	B	D	NoCall	B	D	NoCall	D	NoCall	D	D	D	NoCall	B	D	D	NoCall	NoCall	B	tetrasomic	D	D	D	NoCall	NoCall
AX-147242623	Araip.B02	104493260	NoCall	D	D	D	B	tetrasomic	B	D	B	NoCall	B	B	D	D	D	D	D	B	B	B	D	B	D	B	D	B	B	D	NoCall	B	D	D	D	B	B	B	B	D	B	B	B	tetrasomic	D	NoCall	D	D	B
AX-147242624	Araip.B02	104493416	B	B	D	D	B	tetrasomic	B	NoCall	B	D	D	B	D	D	D	D	D	B	B	B	D	B	D	B	D	B	B	D	B	B	D	D	D	NoCall	B	B	B	D	B	B	B	tetrasomic	D	D	D	D	B
AX-147242625	Araip.B02	104494862	B	B	D	D	NoCall	tetrasomic	B	D	B	D	D	B	D	D	D	D	D	B	B	NoCall	D	NoCall	D	B	D	NoCall	B	D	B	B	D	D	D	D	B	B	B	D	B	B	B	tetrasomic	D	D	D	D	NoCall
AX-147242626	Araip.B02	104495822	A	A	C	C	A	tetrasomic	A	C	A	C	C	A	C	C	C	C	C	A	A	A	C	A	C	A	C	A	A	C	A	A	C	C	C	C	A	A	A	C	A	A	A	tetrasomic	C	C	C	C	A
AX-147242632	Araip.B02	104551355	B	B	D	D	D	tetrasomic	B	NoCall	NoCall	D	D	B	D	D	D	D	D	B	B	B	D	B	D	B	D	D	B	D	B	B	D	D	D	D	B	B	B	D	B	B	B	tetrasomic	D	D	D	D	B
AX-147242648	Araip.B02	104626934	C	C	C	C	C	C	C	C	C	C	C	C	C	C	C	C	C	C	C	C	C	C	C	C	C	C	C	C	C	C	C	A	C	C	C	C	C	C	C	C	C	C	A	C	C	C	C
AX-147242677	Araip.B02	105010957	D	D	D	D	D	B	D	D	D	D	B	D	D	D	B	B	B	D	D	D	D	D	B	D	D	D	D	B	D	D	B	D	D	B	D	D	D	D	D	D	D	B	D	B	D	tetrasomic	D
AX-147242699	Araip.B02	105202502	B	B	B	B	B	B	B	B	B	B	B	B	B	B	B	B	B	B	B	B	B	B	B	B	B	B	B	B	B	B	B	B	B	B	B	B	B	B	B	B	B	B	B	B	B	B	B
AX-147242717	Araip.B02	105458168	A	A	A	A	A	A	A	A	A	A	A	A	A	A	A	A	A	A	A	A	A	A	A	A	A	A	A	A	A	A	A	A	A	A	A	A	A	A	A	A	A	A	A	A	A	A	A
AX-147242786	Araip.B02	106222938	D	D	D	D	D	D	D	D	D	D	D	D	B	D	B	D	D	D	D	D	D	D	D	B	B	D	D	D	D	D	D	D	D	D	D	D	D	B	D	B	D	D	D	D	D	D	D
AX-147242793	Araip.B02	106431569	C	C	C	C	C	C	C	C	C	C	C	C	A	C	A	C	A	C	C	C	C	C	C	A	A	C	C	C	C	C	C	C	C	C	C	C	C	A	C	A	C	C	C	C	C	C	C
AX-147242800	Araip.B02	106509566	A	A	C	C	A	A	A	A	A	A	A	A	C	A	C	A	C	A	C	A	A	A	C	C	C	C	A	C	A	A	A	C	C	C	C	A	A	C	C	C	A	A	C	C	A	C	A
AX-147242847	Araip.B02	108343773	D	D	D	tetrasomic	D	D	D	D	D	D	D	B	D	D	D	D	D	D	D	B	B	D	B	D	B	B	B	D	D	D	D	B	D	D	B	D	D	B	D	D	D	D	B	D	D	D	D
AX-147242849	Araip.B02	108345032	A	A	A	tetrasomic	A	A	A	A	A	A	A	B	A	A	A	A	A	A	A	B	B	A	B	A	B	B	B	A	A	A	A	B	A	A	B	A	A	H	A	A	A	A	B	A	A	A	A
AX-147242858	Araip.B02	108345546	D	D	D	tetrasomic	D	D	D	D	D	D	D	B	D	D	D	D	D	D	D	B	B	D	B	D	B	B	B	D	D	D	D	B	D	D	B	D	D	B	D	D	D	D	B	D	D	D	D
AX-147242973	Araip.B03	1671090	C	C	C	C	C	C	C	C	C	C	C	C	C	C	C	C	C	C	C	C	C	C	tetrasomic	C	C	C	C	C	C	C	C	A	C	C	C	C	C	C	C	C	C	C	C	C	C	C	C
AX-147243839	Araip.B03	14617119	B	B	B	B	B	B	B	B	B	B	B	B	B	B	B	B	B	B	B	B	B	B	B	B	B	B	B	B	B	B	B	B	B	B	B	B	B	B	B	B	B	B	B	B	B	B	B
AX-147243840	Araip.B03	14619689	B	B	B	B	B	B	B	B	B	B	B	B	B	B	B	B	B	B	B	B	B	B	B	B	B	B	B	B	B	B	B	B	B	B	B	B	B	B	B	B	B	B	B	B	B	B	B
AX-147243847	Araip.B03	14631412	B	B	B	B	B	B	B	B	B	B	B	B	B	B	B	B	B	B	B	B	B	B	B	B	B	B	B	B	B	B	B	B	B	B	B	B	B	B	B	B	B	B	B	D	B	B	B
AX-147243848	Araip.B03	14676049	B	B	B	B	B	B	B	B	B	B	B	B	B	B	B	B	B	B	B	B	B	B	B	B	B	B	B	B	B	B	B	B	B	B	B	B	B	B	B	B	B	B	B	B	B	B	B
AX-147243850	Araip.B03	14686177	A	A	A	A	A	A	A	A	A	A	A	A	A	A	A	A	A	A	A	A	A	A	A	A	A	A	A	A	A	A	A	A	A	A	A	A	A	A	A	A	A	A	A	A	A	A	A
AX-147243851	Araip.B03	14686567	A	A	A	A	A	A	A	A	A	A	A	A	A	A	A	A	A	A	A	A	A	A	A	A	A	A	A	A	A	A	A	A	A	A	A	A	A	A	A	A	A	A	A	A	A	A	A
AX-147243853	Araip.B03	14804401	B	B	B	B	B	B	B	B	B	B	B	B	B	B	B	B	B	B	B	B	B	B	B	B	B	B	B	B	B	B	B	B	B	B	B	B	B	B	B	B	B	B	B	B	B	B	B
AX-147243855	Araip.B03	14814303	B	B	B	B	B	B	B	B	B	B	B	B	B	B	B	B	B	B	B	B	B	B	B	B	B	B	B	B	B	B	B	B	B	B	B	B	B	B	B	B	B	B	B	B	B	B	B
AX-147243864	Araip.B03	15015753	A	A	A	A	A	A	A	A	A	A	A	A	A	A	A	A	A	A	A	A	A	A	A	A	A	A	A	A	A	A	A	A	A	A	A	A	A	A	A	A	A	A	A	A	A	A	A
AX-147243865	Araip.B03	15016592	B	B	B	B	B	B	B	B	B	B	B	B	B	B	B	B	B	B	B	B	B	B	B	B	B	B	B	B	B	B	B	B	B	B	B	B	B	B	B	B	B	B	B	B	B	B	B
AX-147243868	Araip.B03	15041622	B	B	B	B	B	B	B	B	B	B	B	B	B	B	B	B	B	B	B	B	B	B	B	B	B	B	B	B	B	B	B	B	B	B	B	B	B	B	B	B	B	B	B	D	B	B	B
AX-147243870	Araip.B03	15044737	B	B	B	B	B	B	B	B	B	B	B	B	B	B	B	B	B	B	B	B	B	B	B	B	B	B	B	B	B	B	B	B	B	B	B	B	B	B	B	B	B	B	B	B	B	B	B
AX-147243872	Araip.B03	15046833	A	A	A	A	A	A	A	A	A	A	A	A	A	A	A	A	A	A	A	A	A	A	A	A	A	A	A	A	A	A	A	A	A	A	A	A	A	A	A	A	A	A	A	A	A	A	A
AX-147243876	Araip.B03	15056237	A	A	A	A	A	A	A	A	A	A	A	A	A	A	A	A	A	A	A	A	A	A	A	A	A	A	A	A	A	A	A	A	A	A	A	A	A	A	A	A	A	A	A	A	A	A	A
AX-147244047	Araip.B03	21989592	A	A	A	A	A	A	A	A	A	A	A	A	A	A	A	A	A	A	A	A	A	A	A	A	A	A	A	A	A	A	A	A	A	A	A	A	A	A	A	A	A	A	A	A	A	A	A
AX-147244111	Araip.B03	22994418	A	A	A	A	A	A	A	A	A	A	A	A	A	A	A	A	A	A	A	A	A	A	A	A	A	A	A	A	A	A	A	A	A	A	A	A	A	A	A	A	A	A	A	A	A	A	A
AX-147244115	Araip.B03	23083047	D	D	B	D	B	D	B	B	B	B	D	B	D	B	D	D	D	D	B	B	B	D	B	D	B	D	B	D	D	B	D	D	B	D	D	B	D	B	D	B	B	D	B	D	B	B	B
AX-147244311	Araip.B03	30080705	A	A	A	A	A	A	A	A	A	A	A	A	A	A	A	A	A	A	A	A	A	A	A	A	A	A	A	A	A	A	A	A	A	A	A	A	A	A	A	A	A	B	A	A	A	A	A
AX-147244741	Araip.B03	79485686	B	B	B	B	B	B	B	B	B	B	B	B	B	B	B	B	B	B	B	B	B	B	B	B	B	B	B	B	B	B	B	B	B	B	B	B	B	B	B	B	B	B	B	B	B	B	B
AX-147244819	Araip.B03	94147076	A	A	A	A	A	A	A	A	A	A	A	A	A	A	A	A	A	A	A	A	A	A	A	A	A	A	A	A	A	A	A	A	A	A	A	A	A	A	A	A	A	A	A	A	A	A	A
AX-147244984	Araip.B03	109420269	B	B	B	B	B	B	B	B	B	B	D	B	D	B	D	tetrasomic	D	D	B	B	B	D	D	D	B	B	B	D	tetrasomic	tetrasomic	tetrasomic	B	B	tetrasomic	B	B	D	B	B	B	B	B	B	B	B	B	B
AX-147245119	Araip.B03	116011995	B	B	B	B	B	B	B	B	B	B	B	B	B	B	B	B	B	B	B	B	B	B	B	B	B	B	B	B	B	B	B	D	B	B	B	B	B	B	B	B	B	B	B	B	B	B	B
AX-147245347	Araip.B03	121631285	D	B	B	D	D	D	D	D	D	B	D	D	D	D	D	D	D	D	D	D	D	D	D	D	B	D	D	D	D	D	D	D	B	D	B	D	D	B	D	B	D	D	B	B	D	B	D
AX-147245376	Araip.B03	121849020	A	A	A	B	A	A	A	A	A	A	A	A	A	A	A	A	A	A	A	A	A	A	A	A	A	A	A	A	A	A	A	A	A	A	A	A	A	A	B	A	A	A	A	A	A	A	A
AX-147245378	Araip.B03	121852157	B	B	B	A	B	B	B	B	B	B	B	B	B	B	B	B	B	B	B	B	B	B	B	B	B	B	B	B	B	B	B	B	B	B	B	B	B	B	A	B	B	B	B	B	B	B	B
AX-147245459	Araip.B03	123992503	A	A	A	A	A	A	A	A	A	A	A	A	A	A	A	A	A	A	A	A	A	A	A	A	A	A	A	A	A	A	A	A	A	A	A	A	A	A	A	A	A	A	A	A	A	A	A
AX-147245650	Araip.B03	126581103	B	B	H	B	B	B	B	B	B	B	A	B	B	B	B	H	B	B	B	B	B	B	B	B	B	B	B	B	B	B	B	B	B	H	B	B	B	B	B	B	B	B	A	B	B	B	B
AX-147245661	Araip.B03	126902493	A	A	A	A	A	A	A	A	A	A	A	A	A	A	A	A	A	A	A	A	A	A	A	A	A	A	A	A	A	A	A	A	A	A	A	A	A	A	A	A	A	A	A	A	A	A	A
AX-147245709	Araip.B03	127785741	C	C	C	C	C	C	C	C	C	C	C	C	C	C	C	C	C	C	C	C	C	C	C	C	C	C	C	C	C	C	C	C	C	C	C	C	C	C	C	C	C	C	C	C	C	C	C
AX-147245736	Araip.B03	127984869	A	A	A	A	A	A	A	A	A	A	A	A	A	A	A	A	A	A	A	A	A	A	A	A	A	A	A	A	A	A	A	B	A	A	A	A	A	A	A	A	A	A	A	B	A	A	A
AX-147245749	Araip.B03	128200642	B	B	B	B	B	B	B	B	B	B	B	B	B	B	B	B	B	B	B	B	B	B	B	B	B	B	B	B	B	B	B	A	B	B	B	B	B	B	B	B	B	B	B	A	B	B	B
AX-147245878	Araip.B03	129622425	A	A	A	A	A	A	A	A	A	A	A	A	A	A	A	A	A	A	A	A	A	A	A	A	A	A	A	A	A	A	A	H	A	A	A	A	A	A	A	A	A	A	A	B	A	A	A
AX-147246005	Araip.B03	131044014	C	C	C	C	C	C	C	C	C	C	C	C	C	C	C	C	C	C	C	C	C	C	C	C	C	C	C	C	C	C	C	C	C	C	C	C	C	C	C	C	C	C	C	C	C	C	C
AX-147246033	Araip.B03	131418730	C	C	C	C	C	C	C	C	C	C	C	C	C	C	C	C	C	C	C	C	C	C	C	C	C	A	C	C	C	C	C	C	C	C	C	C	C	C	A	C	C	C	C	C	C	C	C
AX-147246037	Araip.B03	131422978	A	A	B	A	B	A	A	B	A	A	A	A	B	B	A	A	A	A	B	A	A	A	A	A	A	A	A	B	A	A	A	A	B	A	A	B	A	A	A	A	A	A	B	B	A	B	A
AX-147246044	Araip.B03	131478737	A	A	A	A	A	A	A	A	A	A	A	A	A	A	A	A	A	A	A	A	A	A	A	A	A	A	A	A	A	A	A	A	A	A	A	A	A	A	A	A	A	A	A	A	A	A	A
AX-147246094	Araip.B03	132184858	C	C	A	C	A	C	C	A	C	C	C	C	A	A	C	C	C	C	A	C	C	C	C	C	A	C	C	A	C	C	C	A	A	C	C	A	C	C	C	C	C	C	A	A	C	A	C
AX-147246150	Araip.B03	133078464	C	C	C	C	C	C	C	C	C	C	C	C	C	C	C	C	C	C	C	C	C	C	C	C	tetrasomic	C	C	C	C	C	C	A	C	C	C	C	C	C	C	C	C	C	tetrasomic	A	C	tetrasomic	C
AX-147246198	Araip.B03	133909533	B	B	A	B	A	B	B	A	B	B	B	B	A	A	B	H	B	B	A	B	B	B	B	B	A	B	B	A	B	B	B	A	A	B	B	A	B	B	B	B	B	B	A	A	B	A	B
AX-147246258	Araip.B03	134903655	A	A	A	A	A	A	A	A	A	A	A	A	A	A	A	A	A	A	A	A	A	A	A	A	A	A	A	A	A	A	A	A	A	A	A	A	A	A	A	A	A	A	A	A	A	A	A
AX-147246260	Araip.B03	134911351	B	B	B	B	B	B	B	B	B	B	B	B	B	B	B	B	B	B	B	B	B	B	B	B	B	B	B	B	B	B	B	B	B	B	B	B	B	B	B	B	B	B	B	B	B	B	B
AX-147246261	Araip.B03	134912855	B	B	B	B	B	B	B	B	B	B	B	B	B	B	B	B	B	B	B	B	B	B	B	B	B	B	B	B	B	B	B	B	B	B	B	B	B	B	B	B	B	B	B	B	B	B	B
AX-147246267	Araip.B03	134950008	B	B	B	B	B	B	B	B	B	B	B	B	B	B	B	B	B	B	B	B	B	B	B	B	B	B	B	B	B	B	B	B	B	B	B	B	B	B	B	B	B	B	B	B	B	B	B
AX-147246269	Araip.B03	134953813	B	B	B	B	B	B	B	B	B	B	B	B	B	B	B	B	B	B	B	B	B	B	B	B	B	B	B	B	B	B	B	B	B	B	B	B	B	B	B	B	B	B	B	B	B	B	B
AX-147246272	Araip.B03	134959725	B	B	B	B	B	B	B	B	B	B	B	B	B	B	B	B	B	B	B	B	B	B	B	B	B	B	B	B	B	B	B	B	B	B	B	B	B	B	B	B	B	B	B	B	B	B	B
AX-147246276	Araip.B03	135026605	B	B	B	B	B	B	B	B	B	B	B	B	B	B	B	B	B	B	B	B	B	B	B	B	B	B	B	B	B	B	B	B	B	B	B	B	B	B	B	B	B	B	B	B	B	B	B
AX-147246426	Araip.B04	803454	C	C	A	C	A	C	C	A	C	A	C	C	A	A	C	C	A	C	C	C	C	C	C	C	A	C	C	C	C	C	C	C	A	C	C	A	C	C	C	C	C	C	C	C	C	C	A
AX-147246813	Araip.B04	5021241	B	B	D	B	B	B	B	B	B	B	B	B	B	B	B	B	B	B	B	B	B	B	B	B	B	B	B	B	B	B	B	B	D	B	B	B	B	D	B	B	B	B	B	B	B	D	B
AX-147246831	Araip.B04	5424759	D	D	B	tetrasomic	B	D	D	B	D	B	D	D	B	B	D	D	B	D	B	D	D	D	D	B	B	D	D	B	D	D	D	B	B	D	D	B	D	B	tetrasomic	D	D	D	B	B	D	B	D
AX-147246834	Araip.B04	5431929	A	A	B	tetrasomic	B	A	A	B	A	B	A	A	B	B	A	A	B	A	B	A	A	A	A	B	B	A	A	B	A	A	A	B	B	A	A	B	A	B	tetrasomic	A	A	A	B	B	A	B	A
AX-147246847	Araip.B04	5480563	C	C	A	tetrasomic	A	C	C	A	C	A	C	C	A	A	C	C	A	C	A	C	C	C	C	A	A	C	C	A	C	C	C	A	A	C	C	A	C	A	tetrasomic	C	C	C	A	A	C	A	C
AX-147246850	Araip.B04	5481262	D	D	B	tetrasomic	B	D	D	B	D	B	D	D	B	B	D	D	B	D	B	D	D	D	D	B	B	D	D	B	D	D	D	B	B	D	D	B	D	B	tetrasomic	D	D	D	B	B	D	B	D
AX-147246852	Araip.B04	5481822	D	D	B	tetrasomic	B	D	D	B	D	B	D	D	B	B	D	D	B	D	B	D	D	D	D	B	B	D	D	B	D	D	D	B	B	D	D	B	D	B	tetrasomic	D	D	D	B	B	D	B	D
AX-147246853	Araip.B04	5482016	D	D	B	tetrasomic	B	D	D	B	D	B	D	D	B	B	D	D	B	D	B	D	D	D	D	B	B	D	D	B	D	D	D	B	B	D	D	B	D	B	tetrasomic	D	D	D	B	B	D	B	D
AX-147246854	Araip.B04	5482688	A	A	B	tetrasomic	B	A	A	B	A	B	A	A	B	B	A	A	B	A	B	A	A	A	A	B	B	A	A	B	A	A	A	B	B	A	A	B	A	B	tetrasomic	A	A	A	B	B	A	B	A
AX-147246855	Araip.B04	5482845	A	A	B	tetrasomic	B	A	A	B	A	B	A	A	B	B	A	A	B	A	B	A	A	A	A	B	B	A	A	B	A	A	A	B	B	A	A	B	A	B	tetrasomic	A	A	A	B	B	A	B	A
AX-147246857	Araip.B04	5483383	D	D	B	tetrasomic	B	D	D	B	D	B	D	D	B	B	D	D	B	D	B	D	D	D	D	B	B	D	D	B	D	D	D	B	B	D	D	B	D	B	tetrasomic	D	D	D	B	B	D	B	D
AX-147246858	Araip.B04	5483446	D	D	B	tetrasomic	B	D	D	B	D	B	D	D	B	B	D	D	B	D	B	D	D	D	D	B	B	D	D	B	D	D	D	B	B	D	D	B	D	B	tetrasomic	D	D	D	B	B	D	B	D
AX-147246860	Araip.B04	5483928	C	C	A	tetrasomic	A	C	C	A	C	A	C	C	A	A	C	C	A	C	A	C	C	C	C	A	A	C	C	A	C	C	C	A	A	C	C	A	C	A	tetrasomic	C	C	C	A	A	C	A	C
AX-147246861	Araip.B04	5485107	A	A	B	tetrasomic	B	A	A	B	A	B	A	A	B	B	A	A	B	A	B	A	A	A	A	B	B	A	A	B	A	A	A	B	B	A	A	B	A	B	tetrasomic	A	A	A	B	B	A	B	A
AX-147246927	Araip.B04	6785957	A	A	A	tetrasomic	A	A	A	A	A	A	A	A	A	A	A	A	A	A	A	A	A	A	A	A	A	A	A	A	A	A	A	B	A	A	A	H	A	A	tetrasomic	A	A	A	B	B	A	A	A
AX-147247155	Araip.B04	13268006	C	A	A	C	C	C	C	C	C	C	C	C	C	C	C	C	C	C	C	C	C	C	C	C	C	C	C	C	C	C	C	C	A	C	A	C	C	A	C	A	C	C	A	A	C	A	C
AX-147247158	Araip.B04	13422340	C	tetrasomic	A	A	C	C	C	C	C	A	C	C	C	C	A	C	A	C	A	C	NoCall	C	A	C	A	A	C	A	A	A	C	C	A	A	tetrasomic	C	NoCall	NoCall	A	tetrasomic	C	C	A	A	C	NoCall	C
AX-147247356	Araip.B04	20542927	C	C	A	A	C	C	C	C	C	A	C	C	C	C	A	C	A	C	A	C	C	C	A	C	A	A	C	A	C	A	C	A	A	A	C	C	C	A	A	C	tetrasomic	C	A	A	C	A	C
AX-147247536	Araip.B04	36984423	C	A	A	C	C	C	C	C	C	C	C	C	C	C	C	C	C	C	C	C	C	C	C	C	C	A	C	C	C	C	C	A	A	C	A	C	C	A	C	A	A	C	A	A	C	A	C
AX-147247606	Araip.B04	45421724	A	A	C	tetrasomic	A	A	A	A	A	C	A	A	A	A	C	A	C	A	C	A	A	A	C	A	C	C	A	C	A	C	A	C	C	C	A	A	A	C	tetrasomic	A	A	A	C	C	A	C	A
AX-147247607	Araip.B04	45423078	A	A	C	tetrasomic	A	A	A	A	A	C	A	A	A	A	C	A	C	A	C	A	A	A	C	A	C	C	A	C	A	C	A	C	C	C	A	A	A	C	tetrasomic	A	A	A	C	C	A	C	A
AX-147247706	Araip.B04	78548144	A	A	A	A	A	A	A	A	A	A	A	A	A	A	A	A	A	A	A	A	A	A	A	A	A	A	A	A	A	A	A	C	A	A	A	A	A	A	A	A	A	A	A	tetrasomic	A	A	A
AX-147248027	Araip.B04	111838379	D	B	B	D	D	tetrasomic	D	D	D	D	D	D	D	D	D	D	D	D	D	D	D	D	D	D	D	D	D	D	D	D	D	B	B	D	B	D	D	B	D	B	B	D	B	B	B	B	D
AX-147248028	Araip.B04	111838535	C	A	A	C	C	C	C	C	C	C	C	C	C	C	C	C	C	C	C	C	C	C	C	C	C	C	C	C	C	C	C	A	A	C	A	C	C	A	C	A	A	C	A	A	A	A	C
AX-147248171	Araip.B04	115960998	C	A	A	C	C	C	C	C	C	C	C	C	C	C	C	C	C	C	C	C	C	C	C	C	C	C	C	C	C	C	C	C	A	C	A	C	C	A	C	A	C	C	A	A	C	A	C
AX-147248385	Araip.B04	123634029	B	D	B	B	B	B	B	B	B	B	B	B	B	B	B	B	B	B	B	B	B	B	B	B	B	D	B	B	B	B	B	B	B	B	B	B	B	D	B	D	B	B	D	D	B	D	B
AX-147248386	Araip.B04	123656503	B	A	A	A	B	B	B	B	B	B	B	B	B	B	A	B	A	B	A	B	A	B	A	A	A	A	B	H	A	A	B	A	A	A	B	B	NoCall	A	A	A	B	B	A	A	B	A	B
AX-147248402	Araip.B04	124023584	D	B	B	D	D	D	D	D	D	D	D	D	D	D	D	D	D	D	D	D	D	D	D	D	D	B	D	D	D	D	D	D	B	D	D	D	D	B	D	B	D	D	B	B	D	B	D
AX-147248424	Araip.B04	124298527	A	A	A	A	A	A	A	A	A	A	A	A	A	A	A	A	A	A	A	A	A	A	A	A	A	A	A	A	A	A	A	A	A	A	A	H	A	A	A	A	A	A	A	A	A	A	A
AX-147248436	Araip.B04	124614741	D	D	D	D	D	D	D	D	D	D	D	D	D	D	D	D	D	D	D	D	D	D	D	D	D	D	D	D	D	D	D	D	D	D	D	D	D	D	D	D	D	D	D	D	D	D	D
AX-147248437	Araip.B04	124618778	C	C	C	A	C	C	C	C	C	C	C	C	C	C	C	C	C	C	C	C	C	C	C	C	C	C	C	C	C	C	C	C	C	C	C	C	C	C	A	C	C	C	C	C	C	C	C
AX-147248438	Araip.B04	124618808	A	A	A	B	A	A	A	A	A	A	A	A	A	A	A	A	A	A	A	A	A	A	A	A	A	A	A	A	A	A	A	A	A	A	A	A	A	A	B	A	A	A	A	A	A	A	A
AX-147248440	Araip.B04	124627961	C	C	C	A	C	C	C	C	C	C	C	C	C	C	C	C	C	C	C	C	C	C	C	C	C	C	C	C	C	C	C	C	C	C	C	C	C	C	A	C	C	C	C	C	C	C	C
AX-147248441	Araip.B04	124627994	B	B	B	D	B	B	B	B	B	B	B	B	B	B	B	B	B	B	B	B	B	B	B	B	B	B	B	B	B	B	B	B	B	B	B	B	B	B	D	B	B	B	B	B	B	B	B
AX-147248442	Araip.B04	124629024	C	C	C	A	C	C	C	C	C	C	C	C	C	C	C	C	C	C	C	C	C	C	C	C	C	C	C	C	C	C	C	C	C	C	C	C	C	C	A	C	C	C	C	C	C	C	C
AX-147248454	Araip.B04	124932333	A	C	A	A	A	A	A	A	A	A	A	A	A	A	A	A	A	A	A	A	A	A	A	A	A	C	A	A	A	A	A	A	A	A	A	A	A	C	A	C	A	A	C	C	A	C	A
AX-147248456	Araip.B04	124948006	D	D	D	D	D	D	D	D	D	D	D	D	D	D	D	D	D	D	D	D	D	D	D	D	D	D	D	D	D	D	D	D	B	D	D	D	D	D	D	D	D	D	D	D	D	D	D
AX-147248465	Araip.B04	125109439	B	A	A	B	B	B	B	B	B	B	B	B	B	B	B	B	B	B	B	B	B	B	B	B	B	A	B	B	B	B	B	B	A	B	B	B	B	A	B	A	B	B	A	A	B	A	B
AX-147248473	Araip.B04	125344506	C	C	A	A	C	C	C	C	C	C	C	C	C	C	A	C	C	C	A	C	A	C	C	C	A	A	C	A	C	C	C	A	A	A	C	C	C	A	A	C	C	C	A	A	C	A	C
AX-147248475	Araip.B04	125438618	A	A	A	A	A	A	A	A	A	A	A	A	A	A	A	A	A	A	A	A	A	A	A	A	A	A	A	A	A	A	A	A	A	A	A	A	A	A	A	A	A	A	A	A	A	A	A
AX-147248484	Araip.B04	125866585	C	A	A	C	C	C	C	C	C	C	C	C	C	C	C	C	C	C	C	C	C	C	C	C	C	A	C	C	C	C	C	A	A	C	C	C	C	A	C	A	C	C	A	A	C	A	C
AX-147248511	Araip.B04	126131039	A	A	A	A	A	A	A	A	A	A	A	A	A	A	A	A	A	A	A	A	A	A	A	A	A	A	A	A	A	A	A	C	A	A	A	A	A	A	A	A	A	A	A	A	A	A	A
AX-147248520	Araip.B04	126189755	B	B	B	B	B	B	B	B	B	B	B	B	B	B	B	B	B	B	B	B	B	B	B	B	B	B	B	B	B	B	B	D	B	B	B	B	B	B	B	B	B	B	B	B	B	B	B
AX-147248567	Araip.B04	127412536	C	C	C	C	C	C	C	C	C	C	C	C	C	C	C	C	C	C	C	C	C	C	C	C	C	C	C	C	C	C	C	A	C	C	C	C	C	C	C	C	C	C	C	A	C	C	C
AX-147248568	Araip.B04	127412782	C	C	C	C	C	C	C	C	C	C	C	C	C	C	C	C	C	C	C	C	C	C	C	C	C	C	C	C	C	C	C	C	C	C	C	C	C	C	C	C	C	C	C	C	C	C	C
AX-147248574	Araip.B04	127790198	B	B	D	D	B	B	B	B	D	B	B	B	B	B	B	B	B	B	B	B	B	B	B	B	tetrasomic	B	B	B	B	B	B	D	D	B	B	B	B	B	D	B	D	B	D	D	B	D	B
AX-147248586	Araip.B04	128031406	B	B	B	B	B	B	B	B	B	B	B	B	B	B	B	B	B	B	B	B	B	B	B	B	B	B	B	B	B	B	B	B	B	B	B	B	B	B	B	B	B	B	B	B	B	B	B
AX-147248587	Araip.B04	128032700	C	C	C	C	C	C	C	C	C	C	C	C	C	C	C	C	C	C	C	C	C	C	C	C	C	C	C	C	C	C	C	C	C	C	C	C	C	C	C	C	C	C	C	C	C	C	C
AX-147248588	Araip.B04	128032906	D	D	D	D	D	D	D	D	D	D	D	D	D	D	D	D	D	D	D	D	D	D	D	D	D	D	D	D	D	D	D	D	D	D	D	D	D	D	D	D	D	D	D	D	D	D	D
AX-147248589	Araip.B04	128042677	D	D	B	D	D	D	D	D	D	D	D	D	D	D	D	D	D	D	D	D	D	D	D	D	B	D	D	D	D	D	D	D	B	D	D	D	D	D	D	D	B	D	D	B	D	D	D
AX-147248591	Araip.B04	128083488	C	C	C	C	C	C	C	C	C	C	C	C	C	C	C	C	C	C	C	C	C	C	C	C	C	C	C	C	C	C	C	C	C	C	C	C	C	C	C	C	C	C	C	C	C	C	C
AX-147248593	Araip.B04	128093367	B	B	B	B	B	B	B	B	B	B	B	B	B	B	B	B	B	B	B	B	B	B	B	B	B	B	B	B	B	B	B	B	B	B	B	B	B	B	B	B	B	B	B	B	B	B	B
AX-147248594	Araip.B04	128093396	D	D	D	D	D	D	D	D	D	D	D	D	D	D	D	D	D	D	D	D	D	D	D	D	D	D	D	D	D	D	D	D	D	D	D	D	D	D	D	D	D	D	D	D	D	D	D
AX-147248597	Araip.B04	128103072	C	C	C	C	C	C	C	C	C	C	C	C	C	C	C	C	C	C	C	C	C	C	C	C	C	C	C	C	C	C	C	C	C	C	C	C	C	C	C	C	C	C	C	C	C	C	C
AX-147248598	Araip.B04	128103555	C	C	C	C	C	C	C	C	C	C	C	C	C	C	C	C	C	C	C	C	C	C	C	C	C	C	C	C	C	C	C	C	C	C	C	C	C	C	C	C	C	C	C	C	C	C	C
AX-147248599	Araip.B04	128118993	A	A	A	A	A	A	A	A	A	A	A	A	A	A	A	A	A	A	A	A	A	A	A	A	A	A	A	A	A	A	A	A	A	A	A	A	A	A	A	A	A	A	A	A	A	A	A
AX-147248600	Araip.B04	128123684	D	D	D	D	D	D	D	D	D	D	D	D	D	D	D	D	D	D	D	D	D	D	D	D	D	D	D	D	D	D	D	D	D	D	D	D	D	D	D	D	D	D	D	D	D	D	D
AX-147248620	Araip.B04	128489741	A	A	B	B	B	A	B	B	B	B	B	B	B	B	B	B	B	B	B	B	B	B	B	B	B	A	B	B	B	B	B	B	B	B	A	B	B	B	B	B	B	A	B	B	B	B	A
AX-147248621	Araip.B04	128496743	D	D	B	D	B	D	B	B	B	B	B	B	B	B	D	B	D	B	B	B	B	B	D	D	D	D	B	D	D	D	B	D	B	D	D	B	D	B	D	B	B	D	B	D	B	B	D
AX-147248627	Araip.B04	128518680	A	A	A	A	A	A	A	A	A	A	A	A	A	A	A	A	A	A	A	A	A	A	A	A	A	A	A	A	A	A	A	A	A	A	A	A	A	A	A	A	A	A	A	A	A	A	A
AX-147248671	Araip.B04	129439606	D	D	B	D	B	D	B	B	B	B	B	B	B	B	D	B	B	B	B	B	B	B	D	D	B	B	B	D	D	D	B	D	B	D	D	B	D	B	D	B	B	D	B	D	B	B	D
AX-147248678	Araip.B04	129480511	B	B	B	B	B	B	B	B	B	B	B	B	B	B	B	B	B	B	B	B	B	B	B	B	D	B	B	B	B	B	B	B	B	B	B	B	B	B	B	B	B	B	B	B	B	B	B
AX-147248692	Araip.B04	129587124	D	D	D	D	D	D	D	D	D	D	D	D	D	D	D	D	D	D	D	D	D	D	D	D	D	D	D	D	D	D	D	D	D	D	D	D	D	D	D	D	D	D	D	D	D	D	D
AX-147248718	Araip.B04	129914568	C	C	C	C	C	C	C	C	C	C	C	C	C	C	C	C	C	C	C	C	C	C	C	C	C	C	C	C	C	C	C	A	C	C	C	C	C	C	C	C	C	C	C	C	C	C	C
AX-147248719	Araip.B04	129915803	C	C	A	C	A	C	A	A	A	A	A	A	A	A	C	A	A	A	A	A	A	A	C	C	C	A	A	C	C	C	A	A	A	C	C	A	C	A	C	A	A	C	A	C	A	A	C
AX-147248747	Araip.B04	130280008	A	A	A	A	A	A	A	A	A	A	A	A	A	A	A	A	A	A	A	A	A	A	A	A	tetrasomic	A	A	A	A	A	A	A	A	A	A	A	A	A	A	A	A	A	A	A	A	A	A
AX-147248748	Araip.B04	130285731	B	B	B	B	B	B	B	B	B	B	B	B	B	B	B	B	B	B	B	B	B	B	B	B	B	B	B	B	B	B	B	B	B	B	B	B	B	B	B	B	B	B	B	D	B	B	B
AX-147248755	Araip.B04	130333319	D	D	D	D	D	D	D	D	D	D	D	D	D	D	D	D	D	D	D	D	D	D	D	D	D	D	D	D	D	D	D	B	D	D	D	D	D	D	D	D	D	D	D	D	D	D	D
AX-147248761	Araip.B04	130458494	C	C	C	C	C	C	C	C	C	C	C	C	C	C	C	C	C	C	C	C	C	C	C	C	C	C	C	C	C	C	C	A	C	C	C	C	C	C	C	C	C	C	C	C	C	C	C
AX-147248776	Araip.B04	130709725	C	C	C	C	C	C	C	C	C	C	C	C	C	C	C	C	C	C	C	C	C	C	C	C	C	C	C	C	C	C	C	C	C	C	C	C	C	C	C	C	C	C	C	C	C	C	C
AX-147248777	Araip.B04	130717663	A	A	A	A	A	A	A	A	A	A	A	A	A	A	A	A	A	A	A	A	A	A	A	A	A	A	A	A	A	A	A	A	A	A	A	A	A	A	A	A	A	A	A	A	A	A	A
AX-147248778	Araip.B04	130717700	D	D	D	D	D	D	D	D	D	D	D	D	D	D	D	D	D	D	D	D	D	D	D	D	D	D	D	D	D	D	D	D	D	D	D	D	D	D	D	D	D	D	D	D	D	D	D
AX-147248780	Araip.B04	130738535	C	C	C	C	C	C	C	C	C	C	C	C	C	NoCall	C	C	C	C	C	C	C	C	C	C	C	C	C	C	C	C	C	A	C	C	C	C	C	C	C	C	C	C	C	C	C	C	C
AX-147248786	Araip.B04	130856088	D	D	B	B	B	D	B	B	B	B	B	B	B	B	D	B	B	B	B	B	B	B	B	B	D	B	B	D	D	B	B	B	B	D	D	B	D	B	B	B	B	D	B	B	B	B	D
AX-147248787	Araip.B04	130856189	C	C	C	C	C	C	C	C	C	C	C	C	C	C	A	C	C	C	C	C	C	C	C	C	A	C	C	A	A	C	C	C	C	A	C	C	A	C	C	C	C	C	C	tetrasomic	C	C	C
AX-147248788	Araip.B04	130856312	A	A	A	A	A	A	A	A	A	A	A	A	A	A	C	A	A	A	A	A	A	A	A	A	C	A	A	C	C	A	A	A	A	C	A	A	C	A	A	A	A	A	A	A	A	A	A
AX-147248790	Araip.B04	130856406	B	B	B	B	B	B	B	B	B	B	B	B	B	B	D	B	B	B	B	B	B	B	B	B	D	B	B	D	D	B	B	B	B	D	B	B	D	B	B	B	B	B	B	B	B	B	B
AX-147248798	Araip.B04	130877416	C	C	C	C	C	C	C	C	C	C	C	C	C	C	A	C	tetrasomic	C	C	C	C	C	tetrasomic	C	A	C	C	C	A	C	C	C	C	A	C	C	A	C	C	C	C	C	C	C	C	C	C
AX-147248799	Araip.B04	130877719	D	D	D	D	D	D	D	D	D	D	D	D	D	D	B	D	tetrasomic	D	D	D	D	D	tetrasomic	D	B	D	D	B	B	D	D	D	D	B	D	D	B	D	D	D	D	D	D	D	D	D	D
AX-147248802	Araip.B04	130898678	A	A	C	C	A	A	A	A	A	A	A	A	A	A	C	A	C	A	A	A	A	A	C	A	tetrasomic	A	A	tetrasomic	C	A	A	C	C	tetrasomic	A	A	C	A	C	A	A	A	C	C	A	C	A
AX-147248806	Araip.B04	130945798	B	B	D	D	B	B	B	B	B	B	B	B	B	B	D	B	D	B	B	B	B	B	D	B	tetrasomic	B	B	tetrasomic	D	B	B	D	D	NoCall	B	B	D	B	D	B	B	B	D	D	B	D	B
AX-147248809	Araip.B04	130950902	A	A	C	C	A	A	A	A	A	A	A	A	A	A	C	A	C	A	A	A	A	A	C	A	tetrasomic	A	A	tetrasomic	C	A	A	C	C	tetrasomic	A	A	C	A	C	A	A	A	C	C	A	C	A
AX-147248810	Araip.B04	130951335	B	B	D	D	B	B	B	B	B	B	B	B	B	B	D	B	D	B	B	B	B	B	D	B	tetrasomic	B	B	tetrasomic	D	B	B	D	D	tetrasomic	B	B	D	B	D	B	B	B	D	D	B	D	B
AX-147248815	Araip.B04	131009220	B	B	D	D	B	B	B	B	B	B	B	B	B	B	D	B	D	B	B	B	B	B	D	B	tetrasomic	B	B	tetrasomic	D	B	B	D	D	tetrasomic	B	B	D	B	D	B	B	B	D	D	B	D	B
AX-147248816	Araip.B04	131009789	B	B	D	D	B	B	B	B	B	B	B	B	B	B	D	B	D	B	B	B	B	B	D	B	tetrasomic	B	B	tetrasomic	D	B	B	D	D	tetrasomic	B	B	D	B	D	B	B	B	D	D	B	D	B
AX-147248817	Araip.B04	131011633	A	A	C	C	A	A	A	A	A	A	A	A	A	A	C	A	C	A	A	A	A	A	C	A	tetrasomic	A	A	tetrasomic	C	A	A	C	C	tetrasomic	A	A	C	A	C	A	A	A	C	C	A	C	A
AX-147248820	Araip.B04	131096856	A	A	C	C	A	A	A	A	A	A	A	A	A	A	C	A	C	A	A	A	A	A	C	A	tetrasomic	A	A	tetrasomic	C	A	A	C	C	C	A	A	C	A	C	A	A	A	C	C	A	C	A
AX-147248830	Araip.B04	131264463	B	B	D	D	B	B	B	B	B	B	B	B	B	B	D	B	D	B	B	B	B	B	D	B	tetrasomic	B	B	tetrasomic	D	B	B	D	D	D	B	B	D	B	D	B	D	B	D	D	B	D	B
AX-147248831	Araip.B04	131269877	B	B	D	D	B	B	B	B	B	B	B	B	B	B	D	B	D	B	B	B	B	B	D	B	tetrasomic	B	B	tetrasomic	D	B	B	D	D	tetrasomic	B	B	D	B	D	B	B	B	D	D	B	D	B
AX-147248835	Araip.B04	131287386	A	A	C	C	A	A	A	A	A	A	A	A	A	A	C	A	C	A	A	A	A	A	C	A	tetrasomic	A	A	tetrasomic	C	A	A	C	C	tetrasomic	A	A	C	A	C	A	A	A	C	tetrasomic	A	C	A
AX-147248837	Araip.B04	131294111	A	A	C	C	A	A	A	A	A	A	A	A	A	A	C	A	C	A	A	A	A	A	C	A	tetrasomic	A	A	C	C	A	A	C	C	tetrasomic	A	A	C	A	C	A	A	A	C	C	A	C	NoCall
AX-147248838	Araip.B04	131309106	B	B	D	D	B	B	B	B	B	B	B	B	B	B	D	B	D	B	B	B	B	B	D	B	D	B	B	tetrasomic	D	B	B	D	D	tetrasomic	B	B	D	B	D	B	B	B	D	D	B	D	B
AX-147248840	Araip.B04	131369085	A	A	C	C	A	A	A	A	A	A	A	A	A	A	C	A	C	A	A	A	A	A	C	A	C	A	A	tetrasomic	C	A	A	C	C	tetrasomic	A	A	C	A	C	A	A	A	C	C	A	C	A
AX-147248842	Araip.B04	131387969	B	B	NoCall	D	B	B	B	B	B	B	B	B	B	B	NoCall	B	D	B	B	B	B	B	D	B	D	B	B	D	D	B	B	D	D	tetrasomic	B	B	D	B	D	B	B	B	D	D	B	D	B
AX-147248847	Araip.B04	131445649	A	A	C	tetrasomic	A	A	A	A	A	A	A	A	A	A	C	A	C	A	A	A	A	A	C	A	C	A	A	tetrasomic	C	A	A	tetrasomic	C	tetrasomic	A	A	C	A	tetrasomic	A	A	A	C	C	A	C	A
AX-147248848	Araip.B04	131447709	B	B	D	tetrasomic	B	B	B	B	B	B	B	B	B	B	D	B	D	B	B	B	B	B	D	B	D	B	B	tetrasomic	D	B	B	D	D	tetrasomic	B	B	D	B	tetrasomic	B	B	B	D	D	B	D	B
AX-147248849	Araip.B04	131447872	B	B	D	tetrasomic	B	B	B	B	B	B	B	B	B	B	D	B	D	B	B	B	B	B	D	B	D	B	B	tetrasomic	D	NoCall	B	D	D	tetrasomic	B	NoCall	D	B	tetrasomic	B	B	B	D	D	B	D	B
AX-147248850	Araip.B04	131450003	B	B	D	tetrasomic	B	B	B	B	B	B	B	B	B	B	D	B	D	B	B	B	B	B	D	B	D	B	B	tetrasomic	D	B	B	D	D	tetrasomic	B	B	D	B	tetrasomic	B	B	B	D	D	B	D	B
AX-147248852	Araip.B04	131451334	B	B	D	tetrasomic	B	B	B	B	B	B	B	B	B	B	D	B	D	B	B	B	B	B	D	B	D	B	B	tetrasomic	D	B	B	D	D	tetrasomic	B	B	D	B	tetrasomic	B	B	B	D	D	B	D	B
AX-147248853	Araip.B04	131451694	A	A	C	tetrasomic	A	A	A	A	A	A	A	A	A	A	C	A	C	A	A	A	A	A	C	A	C	A	A	tetrasomic	C	A	A	C	C	tetrasomic	A	A	C	A	tetrasomic	A	A	A	C	C	A	C	A
AX-147248854	Araip.B04	131462529	B	B	D	tetrasomic	B	B	B	B	B	B	B	B	B	B	D	B	D	B	B	B	B	B	D	B	tetrasomic	B	B	tetrasomic	D	B	B	D	D	tetrasomic	B	B	D	B	tetrasomic	B	B	B	D	D	B	D	B
AX-147248859	Araip.B04	131518448	A	A	C	tetrasomic	A	A	A	A	A	A	A	A	A	A	C	A	C	A	A	A	A	A	C	A	tetrasomic	A	A	tetrasomic	C	A	A	C	C	tetrasomic	A	A	C	A	tetrasomic	A	A	A	C	C	A	C	A
AX-147248862	Araip.B04	131625115	B	B	D	tetrasomic	B	B	B	B	B	B	B	B	B	B	D	B	D	B	B	B	B	B	D	B	D	B	B	tetrasomic	D	B	B	B	D	tetrasomic	B	B	D	B	tetrasomic	B	B	B	B	D	B	D	B
AX-147248863	Araip.B04	131625171	A	A	C	tetrasomic	A	A	A	A	A	A	A	A	A	A	C	A	C	A	A	A	A	A	C	A	C	A	A	tetrasomic	C	A	A	A	C	tetrasomic	A	A	C	A	tetrasomic	A	A	A	A	C	A	C	A
AX-147248960	Araip.B05	1974982	A	A	A	A	A	A	A	A	A	A	A	A	A	A	A	A	A	A	A	A	A	A	A	A	A	A	A	A	A	A	A	C	A	A	A	A	A	A	A	A	A	A	C	A	A	A	A
AX-147249086	Araip.B05	7317553	B	B	B	B	B	B	B	B	B	B	B	B	B	B	B	B	B	B	B	B	B	B	B	B	B	B	B	B	B	B	B	D	B	B	B	B	B	B	B	B	D	B	B	B	B	B	B
AX-147249102	Araip.B05	7739428	B	B	D	D	B	B	B	B	B	B	B	B	B	B	D	B	D	B	B	B	B	B	D	B	tetrasomic	B	B	tetrasomic	D	NoCall	B	D	D	tetrasomic	B	NoCall	D	B	D	B	B	B	D	D	B	D	B
AX-147249169	Araip.B05	10017227	C	C	C	tetrasomic	C	C	C	C	C	C	A	C	C	C	A	C	C	C	A	C	A	A	A	C	C	C	C	A	A	A	A	C	A	A	C	C	A	C	tetrasomic	C	C	C	C	C	C	C	C
AX-147249626	Araip.B05	22312505	D	D	NoCall	D	B	D	D	B	B	B	D	B	B	B	D	D	B	B	D	B	D	D	B	B	B	D	B	D	D	D	D	D	NoCall	D	D	B	D	D	D	D	D	D	B	D	D	NoCall	D
AX-147249642	Araip.B05	23214847	B	B	D	B	B	B	B	B	B	B	B	B	B	B	B	B	B	B	B	B	B	B	B	B	B	B	B	B	B	B	B	B	D	B	B	B	B	D	B	B	B	B	B	B	B	D	B
AX-147249679	Araip.B05	25232571	B	B	D	D	D	B	B	D	D	D	B	D	D	D	B	D	D	D	B	D	B	B	D	D	D	D	D	B	B	B	B	D	D	B	B	tetrasomic	B	D	D	B	B	B	D	tetrasomic	B	D	B
AX-147249843	Araip.B05	35022146	NoCall	A	A	A	A	A	A	A	A	A	A	A	A	A	A	A	A	A	A	A	A	A	A	A	A	A	A	A	A	A	A	A	A	A	A	A	A	A	A	A	A	A	A	tetrasomic	A	A	A
AX-147249855	Araip.B05	36017139	C	C	C	C	C	C	C	C	C	C	C	C	C	C	C	C	C	C	C	C	C	C	C	C	C	C	C	C	C	C	C	A	C	C	C	C	C	C	C	C	C	C	C	A	C	C	C
AX-147249856	Araip.B05	36019113	D	D	D	D	D	D	D	D	D	D	D	D	D	D	D	D	D	D	D	D	D	D	D	D	D	D	D	D	D	D	D	B	D	D	D	D	D	D	D	D	D	D	D	B	D	D	D
AX-147249868	Araip.B05	38735808	B	B	D	D	B	B	B	B	B	B	D	D	D	B	B	D	D	D	D	D	D	D	D	D	D	B	D	B	B	D	B	D	D	D	B	B	D	D	D	B	B	B	D	B	B	D	B
AX-147249939	Araip.B05	56191058	B	B	B	B	B	B	B	B	B	B	B	B	B	B	B	B	B	B	B	B	B	B	B	B	B	B	B	B	B	B	B	B	B	B	B	B	B	B	B	B	B	B	B	B	B	B	B
AX-147249999	Araip.B05	80257536	B	B	B	B	B	B	B	B	B	B	B	B	B	B	B	B	B	B	B	B	B	B	B	B	B	B	B	B	B	B	B	B	B	B	B	B	B	B	B	B	B	B	B	B	B	B	B
AX-147250000	Araip.B05	80260644	B	B	B	B	B	B	B	B	B	B	B	B	B	B	B	B	B	B	B	B	B	B	B	B	B	B	B	B	B	B	B	B	B	B	B	B	B	B	B	B	B	B	B	B	B	B	B
AX-147250001	Araip.B05	80687665	A	A	A	A	A	A	A	A	A	A	A	A	A	A	A	A	A	A	A	A	A	A	A	A	A	A	A	A	A	A	A	A	A	A	A	A	A	A	A	A	A	A	A	A	A	A	A
AX-147250167	Araip.B05	116226836	A	A	A	A	A	A	A	A	A	A	A	A	A	A	A	A	A	A	A	A	A	A	A	A	A	A	A	A	A	A	A	A	A	A	A	A	A	A	A	A	A	A	A	A	A	A	A
AX-147250397	Araip.B05	125797973	A	A	A	A	A	A	A	A	A	A	A	A	A	A	A	A	A	A	A	A	A	A	A	A	A	A	A	A	A	A	A	A	A	A	A	A	A	A	A	A	A	A	A	A	A	A	A
AX-147250809	Araip.B05	140319051	D	D	B	B	D	D	D	D	D	D	B	B	B	D	D	B	B	B	B	D	D	B	B	B	B	D	B	D	D	B	D	B	B	B	D	D	B	B	B	D	D	D	B	B	D	B	D
AX-147250989	Araip.B05	143305382	B	B	D	D	B	B	B	B	B	B	D	D	D	B	D	D	D	D	D	D	D	D	D	D	B	B	D	B	D	D	B	D	D	D	B	D	D	D	D	B	NoCall	B	D	B	B	D	D
AX-147251081	Araip.B05	144267782	D	D	D	tetrasomic	D	D	D	D	D	D	D	D	D	D	D	D	D	D	D	D	D	D	D	D	B	D	D	D	D	D	D	tetrasomic	B	D	D	D	D	D	tetrasomic	D	D	D	tetrasomic	D	D	D	D
AX-147251205	Araip.B05	146485380	D	D	D	D	D	D	D	D	D	D	D	D	D	D	D	D	D	D	D	D	D	D	D	D	D	D	D	D	D	D	D	D	D	D	D	D	D	D	D	D	D	D	tetrasomic	tetrasomic	D	D	D
AX-147251484	Araip.B05	149793053	D	D	B	B	D	D	B	D	D	B	D	D	D	D	B	D	D	D	D	D	D	D	D	D	B	B	D	D	D	D	D	B	B	D	D	D	D	B	B	B	D	D	D	B	B	B	D
AX-147251484	Araip.B05	149793053	D	D	B	B	D	D	B	D	D	B	D	D	D	D	B	D	D	D	D	D	D	D	D	D	B	B	D	D	D	D	D	B	B	D	D	D	D	B	B	B	D	D	D	B	B	B	D
AX-147251503	Araip.B06	114512	A	A	C	A	A	A	A	A	A	A	A	A	A	A	A	A	A	A	A	A	A	A	A	A	C	A	A	A	A	A	A	C	C	A	A	A	A	C	A	C	C	A	C	A	A	C	A
AX-147251509	Araip.B06	174805	A	A	A	A	A	A	A	A	A	A	A	A	A	A	A	A	A	A	A	A	A	A	A	A	A	A	A	A	A	A	A	A	A	A	A	A	A	A	A	A	NoCall	A	A	A	A	A	A
AX-147251748	Araip.B06	3047486	B	B	B	B	B	B	B	B	B	B	B	B	B	B	B	B	B	B	B	B	B	B	B	B	B	B	B	B	B	B	B	B	B	B	B	B	B	B	B	B	B	B	B	B	B	B	B
AX-147251912	Araip.B06	5106558	B	B	B	B	B	B	B	B	B	B	B	B	B	B	B	B	B	B	B	B	B	B	B	D	B	B	B	B	B	B	B	B	B	B	B	B	B	B	B	B	B	B	B	tetrasomic	B	B	B
AX-147252042	Araip.B06	7615525	B	B	B	B	B	B	B	B	B	B	B	B	B	B	B	B	B	B	B	B	B	B	B	B	B	B	B	B	B	B	B	A	B	B	B	B	B	B	B	B	B	B	A	B	B	B	B
AX-147252077	Araip.B06	8650814	B	B	B	B	B	B	B	B	B	B	B	B	B	B	B	B	B	B	B	B	B	B	B	B	B	B	B	B	B	B	B	B	B	B	B	B	B	B	B	B	B	B	B	B	B	B	B
AX-147252432	Araip.B06	16961474	B	B	B	B	B	B	B	B	B	B	B	B	B	B	B	B	B	B	B	B	B	B	B	B	B	B	B	B	B	B	B	B	B	B	B	B	B	B	B	B	B	B	B	B	B	B	B
AX-147252822	Araip.B06	43416782	D	D	D	D	D	D	D	D	D	D	D	D	D	D	D	D	D	D	D	D	D	D	D	D	D	D	D	D	D	D	D	D	D	D	D	D	D	D	D	D	D	D	D	D	D	D	D
AX-147252825	Araip.B06	43429596	C	C	C	C	C	C	C	C	C	C	C	C	C	C	C	C	C	C	C	C	C	C	C	C	C	C	C	C	C	C	C	C	C	C	C	C	C	C	C	C	C	C	C	C	C	C	C
AX-147252831	Araip.B06	43593122	C	C	C	C	C	C	C	C	C	C	C	C	C	C	C	C	C	C	C	C	C	C	C	C	C	C	C	C	C	C	C	C	C	C	C	C	C	C	C	C	C	C	C	C	C	C	C
AX-147252834	Araip.B06	43924241	D	D	D	D	D	D	D	D	D	D	D	D	D	D	D	D	D	D	D	D	D	D	D	D	D	D	D	D	D	D	D	D	D	D	D	D	D	D	D	D	D	D	D	D	D	D	D
AX-147252924	Araip.B06	83213047	C	C	C	C	C	C	C	C	C	C	C	C	C	C	C	C	C	C	C	C	C	C	C	C	C	C	C	C	C	C	C	A	C	C	C	C	C	C	C	C	C	C	C	C	C	C	C
AX-147252925	Araip.B06	83215275	C	C	C	C	C	C	C	C	C	C	C	C	C	C	C	C	C	C	C	C	C	C	C	C	C	C	C	C	C	C	C	A	C	C	C	C	C	C	C	C	C	C	C	C	C	C	C
AX-147253090	Araip.B06	104723180	B	B	B	B	B	B	B	B	B	B	B	B	B	B	B	B	B	B	B	B	B	B	B	B	B	B	B	B	B	B	B	B	B	B	B	B	B	B	B	B	B	B	B	B	B	B	B
AX-147253770	Araip.B06	128651353	B	B	A	B	B	B	B	B	B	B	B	B	B	B	B	B	B	B	B	B	B	B	B	B	A	B	B	B	B	B	B	A	A	B	B	B	B	H	B	B	B	B	A	A	B	A	B
AX-147253833	Araip.B06	129731047	C	A	C	C	C	C	A	C	A	C	C	C	C	C	C	C	C	C	C	A	C	C	C	C	A	A	C	C	C	C	C	C	C	C	A	C	C	C	C	A	C	C	C	C	A	C	A
AX-147253885	Araip.B06	130326110	A	A	C	A	A	A	A	A	A	A	A	A	A	A	A	A	A	A	A	A	A	A	A	A	C	A	A	A	A	A	A	A	C	A	A	A	A	C	A	A	A	A	A	C	A	C	A
AX-147253927	Araip.B06	131261613	C	C	A	C	C	C	C	C	C	C	C	C	C	C	C	C	C	C	C	C	C	C	C	C	C	C	C	C	C	C	C	C	A	C	C	C	C	A	C	C	C	C	C	A	C	A	C
AX-147253928	Araip.B06	131263959	B	B	B	B	B	B	B	B	B	B	B	B	B	B	B	B	B	B	B	B	B	B	B	B	B	B	B	B	B	B	B	D	B	B	B	B	B	B	B	B	B	B	D	B	B	D	B
AX-147253957	Araip.B06	132002692	C	C	tetrasomic	C	C	C	C	C	C	C	C	C	C	C	C	C	C	C	C	C	C	C	C	C	C	C	C	C	C	C	C	C	C	C	C	C	C	A	C	C	C	C	C	C	C	C	C
AX-147253960	Araip.B06	132025911	C	C	C	C	C	C	C	C	C	C	C	C	C	C	C	C	C	C	C	C	C	C	C	C	C	C	C	C	C	C	C	C	C	C	C	C	C	A	C	C	C	C	C	C	C	C	C
AX-147253961	Araip.B06	132029056	A	A	A	A	A	A	A	A	A	A	A	A	A	A	A	A	A	A	A	A	A	A	A	A	A	A	A	A	A	A	A	A	A	A	A	A	A	C	A	A	A	A	A	A	A	A	A
AX-147253966	Araip.B06	132058263	C	C	A	C	C	C	C	C	C	C	C	C	C	C	C	C	C	C	C	C	C	C	C	C	C	C	C	C	C	C	C	C	A	C	C	C	C	A	C	C	C	C	C	A	C	A	C
AX-147253983	Araip.B06	132290898	B	B	B	B	B	B	B	B	B	B	B	B	B	B	B	B	B	B	B	B	B	B	B	B	B	B	B	B	B	B	B	B	B	B	B	B	B	B	B	B	B	B	B	B	B	B	B
AX-147253988	Araip.B06	132324554	A	A	A	A	A	A	A	A	A	A	A	A	A	A	A	A	A	A	A	A	A	A	A	A	A	A	A	A	A	A	A	A	A	A	A	A	A	A	A	A	A	A	A	A	A	A	A
AX-147253989	Araip.B06	132325697	D	D	D	D	D	D	D	D	D	D	D	D	D	D	D	D	D	D	D	D	D	D	D	D	D	D	D	D	D	D	D	D	D	D	D	D	D	D	D	D	D	D	D	D	D	D	D
AX-147253990	Araip.B06	132344373	C	C	C	C	C	C	C	C	C	C	C	C	C	C	C	C	C	C	C	C	C	C	C	C	C	C	C	C	C	C	C	C	C	C	C	C	C	C	C	C	C	C	C	C	C	C	C
AX-147253991	Araip.B06	132345997	B	B	B	B	B	B	B	B	B	B	B	B	B	B	B	B	B	B	B	B	B	B	B	B	B	B	B	B	B	B	B	B	B	B	B	B	B	B	B	B	B	B	B	B	B	B	B
AX-147253992	Araip.B06	132347396	C	C	C	C	C	C	C	C	C	C	C	C	C	C	C	C	C	C	C	C	C	C	C	C	C	C	C	C	C	C	C	C	C	C	C	C	C	C	C	C	C	C	C	C	C	C	C
AX-147253993	Araip.B06	132354081	A	A	A	A	A	A	A	A	C	A	A	A	A	A	A	A	A	A	A	A	A	A	A	A	A	A	A	A	A	A	A	A	A	A	A	A	A	A	A	A	A	A	A	A	A	A	A
AX-147253994	Araip.B06	132354634	C	C	C	C	C	C	C	C	C	C	C	C	C	C	C	C	C	C	C	C	C	C	C	C	C	C	C	C	C	C	C	C	C	C	C	C	C	C	C	C	C	C	C	C	C	C	C
AX-147253997	Araip.B06	132399119	C	C	C	C	C	C	C	C	C	C	C	C	C	C	C	C	C	C	C	C	C	C	C	C	A	C	C	C	C	C	C	A	C	C	C	C	C	C	C	C	C	C	A	C	C	C	C
AX-147253998	Araip.B06	132403515	D	B	B	D	D	D	B	D	B	D	D	D	D	D	B	D	B	D	B	B	D	B	B	D	D	B	D	B	D	D	D	D	B	B	B	D	B	D	D	B	D	D	D	B	B	B	B
AX-147254001	Araip.B06	132519291	B	B	B	B	B	B	B	B	B	B	B	B	B	B	B	B	B	B	B	B	B	B	B	B	B	B	B	B	B	B	B	B	B	B	B	B	B	B	B	B	B	B	B	B	B	B	B
AX-147254005	Araip.B06	132622626	C	C	C	C	C	C	C	C	C	C	C	C	C	C	C	C	C	C	C	C	C	C	C	C	C	C	C	C	C	C	C	C	C	C	C	C	C	C	C	C	C	C	C	C	C	C	C
AX-147254008	Araip.B06	132670443	B	B	B	B	B	B	B	B	B	B	B	B	B	B	B	B	B	B	B	B	B	B	B	B	B	B	B	B	B	B	B	B	B	B	B	B	B	B	B	B	B	B	B	B	B	B	B
AX-147254009	Araip.B06	132675049	D	D	D	D	D	D	D	D	D	D	D	D	D	D	D	D	D	D	D	D	D	D	D	D	D	D	D	D	D	D	D	D	D	D	D	D	D	D	D	D	D	D	D	D	D	D	D
AX-147254010	Araip.B06	132700823	B	B	B	B	B	B	B	B	B	B	B	B	B	B	B	B	B	B	B	B	B	B	B	B	B	B	B	B	B	B	B	B	B	B	B	B	B	B	B	B	B	B	B	B	B	B	B
AX-147254011	Araip.B06	132711003	A	A	A	A	A	A	A	A	A	A	A	A	A	A	A	A	A	A	A	A	A	A	A	A	A	A	A	A	A	A	A	A	A	A	A	A	A	A	A	A	A	A	A	A	A	A	A
AX-147254013	Araip.B06	132869183	D	D	D	D	D	D	D	D	D	D	D	D	D	D	D	D	D	D	D	D	D	D	D	D	D	D	D	D	D	D	D	D	D	D	D	D	D	D	D	D	D	D	D	D	D	D	D
AX-147254015	Araip.B06	132895179	C	C	C	C	C	C	C	C	C	C	C	C	C	C	C	C	C	C	C	C	C	C	C	C	C	C	C	C	C	C	C	C	C	C	C	C	C	C	C	C	C	C	C	C	C	C	C
AX-147254019	Araip.B06	132936712	A	A	A	A	A	A	A	A	A	A	A	A	A	A	A	A	A	A	A	A	A	A	A	A	A	A	A	A	A	A	A	A	A	A	A	A	A	A	A	A	A	A	A	A	A	A	A
AX-147254022	Araip.B06	132979016	A	A	A	A	A	A	A	A	A	A	A	A	A	A	A	A	A	A	A	A	A	A	A	A	A	A	A	A	A	A	A	A	A	A	A	A	A	A	A	A	A	A	A	A	A	A	A
AX-147254023	Araip.B06	132979060	D	D	D	D	D	D	D	D	D	D	D	D	D	D	D	D	D	D	D	D	D	D	D	D	D	D	D	D	D	D	D	D	D	D	D	D	D	D	D	D	D	D	D	D	D	D	D
AX-147254024	Araip.B06	133060638	C	C	C	C	C	C	C	C	C	C	C	C	C	C	C	C	C	C	C	C	C	C	C	C	C	C	C	C	C	C	C	C	C	C	C	C	C	C	C	C	C	C	C	C	C	C	C
AX-147254026	Araip.B06	133138850	B	B	B	B	B	B	B	B	B	B	B	B	B	B	B	B	B	B	B	B	B	B	B	B	B	B	B	B	B	B	B	B	B	B	B	B	B	B	B	B	B	B	B	B	B	B	B
AX-147254027	Araip.B06	133140446	A	A	A	A	A	A	A	A	A	A	A	A	A	A	A	A	A	A	A	A	A	A	A	A	A	A	A	A	A	A	A	A	A	A	A	A	A	A	A	A	A	A	A	A	A	A	A
AX-147254029	Araip.B06	133149755	D	D	D	D	D	D	D	D	D	D	D	D	D	D	D	D	D	D	D	D	D	D	D	D	D	D	D	D	D	D	D	D	D	D	D	D	D	D	D	D	D	D	D	D	D	D	D
AX-147254032	Araip.B06	133195318	A	A	A	A	A	A	A	A	A	A	A	A	A	A	A	A	A	A	A	A	A	A	A	A	A	A	A	A	A	A	A	A	A	A	A	A	A	A	A	A	A	A	A	A	A	A	A
AX-147254033	Araip.B06	133200003	D	D	D	D	D	D	D	D	D	D	D	D	D	D	D	D	D	D	D	D	D	D	D	D	D	D	D	D	D	D	D	D	D	D	D	D	D	D	D	D	D	D	D	D	D	D	D
AX-147254037	Araip.B06	133271301	A	A	B	A	A	A	A	A	A	A	A	A	A	A	A	A	A	A	A	A	A	A	A	A	A	A	A	NoCall	A	A	A	B	B	A	A	H	A	B	A	A	A	A	B	B	A	B	A
AX-147254038	Araip.B06	133286186	C	C	C	C	C	C	C	C	C	C	C	C	C	C	C	C	C	C	C	C	C	C	C	C	C	C	C	C	C	C	C	C	C	C	C	C	C	C	C	C	C	C	C	C	C	C	C
AX-147254039	Araip.B06	133321816	B	B	B	B	B	B	B	B	B	B	B	B	B	B	B	B	B	B	B	B	B	B	B	B	B	B	B	B	B	B	B	B	B	B	B	B	B	B	B	B	B	B	B	B	B	B	B
AX-147254040	Araip.B06	133322455	A	A	A	A	A	A	A	A	A	A	A	A	A	A	A	A	A	A	A	A	A	A	A	A	A	A	A	A	A	A	A	A	A	A	A	A	A	A	A	A	A	A	A	A	A	A	A
AX-147254044	Araip.B06	133345089	A	A	A	A	A	A	A	A	A	A	A	A	A	A	A	A	A	A	A	A	A	A	A	A	A	A	A	A	A	A	A	A	A	A	A	A	A	A	A	A	A	A	A	A	A	A	A
AX-147254045	Araip.B06	133354363	D	D	D	D	D	D	D	D	D	D	D	D	D	D	D	D	D	D	D	D	D	D	D	D	D	D	D	D	D	D	D	D	D	D	D	D	D	D	D	D	D	D	D	D	D	D	D
AX-147254046	Araip.B06	133363178	B	B	B	B	B	B	B	B	B	B	B	B	B	B	B	B	B	B	B	B	B	B	B	B	B	B	B	B	B	B	B	B	B	B	B	B	B	B	B	B	B	B	B	B	B	B	B
AX-147254049	Araip.B06	133374826	C	C	C	C	C	C	C	C	C	C	C	C	C	C	C	C	C	C	C	C	C	C	C	C	C	C	C	C	C	C	C	C	C	C	C	C	C	C	C	C	C	C	C	C	C	C	C
AX-147254051	Araip.B06	133386232	A	A	A	A	A	A	A	A	A	A	A	A	A	A	A	A	A	A	A	A	A	A	A	A	A	A	A	A	A	A	A	A	A	A	A	A	A	A	A	A	A	A	A	A	A	A	A
AX-147254053	Araip.B06	133417829	C	C	C	C	C	C	C	C	C	C	C	C	C	C	C	C	C	C	C	C	C	C	C	C	C	C	C	C	C	C	C	C	C	C	C	C	C	C	C	C	C	C	C	C	C	C	C
AX-147254054	Araip.B06	133417874	A	A	A	A	A	A	A	A	A	A	A	A	A	A	A	A	A	A	A	A	A	A	A	A	A	A	A	A	A	A	A	A	A	A	A	A	A	A	A	A	A	A	A	A	A	A	A
AX-147254062	Araip.B06	133505937	A	A	A	A	A	A	A	A	A	A	A	A	A	A	A	A	A	A	A	A	A	A	A	A	A	A	A	A	A	A	A	A	A	A	A	A	A	A	A	A	A	A	A	A	A	A	A
AX-147254067	Araip.B06	133530950	B	B	B	B	B	B	B	B	B	B	B	B	B	B	B	B	B	B	B	B	B	B	B	B	B	B	B	B	B	B	B	B	B	B	B	B	B	B	B	B	B	B	B	B	B	B	B
AX-147254070	Araip.B06	133562356	B	B	B	B	B	B	B	B	B	B	B	B	B	B	B	B	B	B	B	B	B	B	D	B	B	B	B	B	B	B	B	B	B	B	D	B	B	B	B	B	B	B	B	B	B	B	B
AX-147254085	Araip.B06	133631718	B	B	B	B	B	B	B	B	B	B	B	B	B	B	B	B	B	B	B	B	B	B	B	B	B	B	B	B	B	B	B	B	B	B	B	B	B	B	B	B	B	B	B	B	B	B	B
AX-147254092	Araip.B06	133690077	A	A	A	A	A	A	A	A	A	A	A	A	A	A	A	A	A	A	A	A	A	A	A	A	A	A	A	A	A	A	A	A	A	A	A	A	A	A	A	A	A	A	A	A	A	A	A
AX-147254096	Araip.B06	133694808	B	B	B	B	B	B	B	B	B	B	B	B	B	B	B	B	B	B	B	B	B	B	B	B	B	B	B	B	B	B	B	B	B	B	B	B	B	B	B	B	B	B	B	B	B	B	B
AX-147254107	Araip.B06	133771655	D	D	D	D	D	D	D	D	D	D	D	D	D	D	D	D	D	D	D	D	D	D	D	D	D	D	D	D	D	D	D	D	D	D	D	D	D	D	D	D	D	D	D	D	D	D	D
AX-147254111	Araip.B06	133781111	D	D	D	D	D	D	D	D	D	D	D	D	D	D	D	D	D	D	D	D	D	D	D	D	D	D	D	D	D	D	D	D	D	D	D	D	D	D	D	D	D	D	D	D	D	D	D
AX-147254113	Araip.B06	133792414	B	B	B	B	B	B	B	B	B	B	B	B	B	B	B	B	B	B	B	B	B	B	B	B	B	B	B	B	B	B	B	B	B	B	B	B	B	B	B	B	B	B	B	B	B	B	B
AX-147254114	Araip.B06	133826179	B	B	B	B	B	B	B	B	B	B	B	B	B	B	B	B	B	B	B	B	B	B	B	B	B	B	B	B	B	B	B	B	B	B	B	B	B	B	B	B	B	B	B	B	B	B	B
AX-147254117	Araip.B06	133827196	B	B	B	B	B	B	B	B	B	B	B	B	B	B	B	B	B	B	B	B	B	B	B	B	B	B	B	B	B	B	B	B	B	B	B	B	B	B	B	B	B	B	B	B	B	B	B
AX-147254125	Araip.B06	133905615	B	B	B	B	B	B	B	B	B	B	B	B	B	B	B	B	B	B	B	B	B	B	B	B	B	B	B	B	B	B	B	B	B	B	B	B	B	B	B	B	B	B	B	B	B	B	B
AX-147254127	Araip.B06	133915081	C	C	C	C	C	C	C	C	C	C	C	C	C	C	C	C	C	C	C	C	C	C	C	C	C	C	C	C	C	C	C	C	C	C	C	C	C	C	C	C	C	C	C	C	C	C	C
AX-147254130	Araip.B06	133933009	D	D	D	D	D	D	D	D	D	D	D	D	D	D	D	D	D	D	D	D	D	D	D	D	D	D	D	D	D	D	D	D	D	D	D	D	D	D	D	D	D	D	D	D	D	D	D
AX-147254133	Araip.B06	133955795	B	B	B	B	B	B	B	B	B	B	B	B	B	B	B	B	B	B	B	B	B	B	B	B	B	B	B	B	B	B	B	B	B	B	B	B	B	B	B	B	B	B	B	B	B	B	B
AX-147254135	Araip.B06	133962906	A	A	A	A	A	A	A	A	A	A	A	A	A	A	A	A	A	A	A	A	A	A	A	A	A	A	A	A	A	A	A	A	A	A	A	A	A	A	A	A	A	A	A	A	A	A	A
AX-147254136	Araip.B06	133963151	D	D	D	D	D	D	D	D	D	D	D	D	D	D	D	D	D	D	D	D	D	D	D	D	D	D	D	D	D	D	D	D	D	D	D	D	D	D	D	D	D	D	D	D	D	D	D
AX-147254137	Araip.B06	133965593	A	A	A	A	A	A	A	A	A	A	A	A	A	A	A	A	A	A	A	A	A	A	A	A	A	A	A	A	A	A	A	A	A	A	A	A	A	A	A	A	A	A	A	A	A	A	A
AX-147254139	Araip.B06	134075165	C	C	C	C	C	C	C	C	C	C	C	C	C	C	C	C	C	C	C	C	C	C	C	C	C	C	C	C	C	C	C	C	C	C	C	C	C	C	C	C	C	C	C	C	C	C	C
AX-147254140	Araip.B06	134076485	C	C	C	C	C	C	C	C	C	C	C	C	C	C	C	C	C	C	C	C	C	C	C	C	C	C	C	C	C	C	C	C	C	C	C	C	C	C	C	C	C	C	C	C	C	C	C
AX-147254141	Araip.B06	134083784	D	D	D	D	D	D	D	D	D	D	D	D	D	D	D	D	D	D	D	D	D	D	D	D	D	D	D	D	D	D	D	D	D	D	D	D	D	D	D	D	D	D	D	D	D	D	D
AX-147254142	Araip.B06	134083817	D	D	D	D	D	D	D	D	D	D	D	D	D	D	D	D	D	D	D	D	D	D	D	D	D	D	D	D	D	D	D	D	D	D	D	D	D	D	D	D	D	D	D	D	D	D	D
AX-147254143	Araip.B06	134099826	D	D	D	D	D	D	D	D	D	D	D	D	D	D	D	D	D	D	D	D	D	D	D	D	D	D	D	D	D	D	D	D	D	D	D	D	D	D	D	D	D	D	D	D	D	D	D
AX-147254144	Araip.B06	134100366	C	C	C	C	C	C	C	C	C	C	C	C	C	C	C	C	C	C	C	C	C	C	C	C	C	C	C	C	C	C	C	C	C	C	C	C	C	C	C	C	C	C	C	C	C	C	C
AX-147254146	Araip.B06	134116937	B	B	B	B	B	B	B	B	B	B	B	B	B	B	B	B	B	B	B	B	B	B	B	B	B	B	B	B	B	B	B	B	B	B	B	B	B	B	B	B	B	B	B	B	B	B	B
AX-147254150	Araip.B06	134135358	B	B	B	B	B	B	B	B	B	B	B	B	B	B	B	B	B	B	B	B	B	B	B	B	B	B	B	B	B	B	B	B	B	B	B	B	B	B	B	B	B	B	B	B	B	B	B
AX-147254154	Araip.B06	134206978	D	D	D	D	D	D	D	D	D	D	D	D	D	D	D	D	D	D	D	D	D	D	D	D	D	D	D	D	D	D	D	D	D	D	D	D	D	D	D	D	D	D	D	D	D	D	D
AX-147254156	Araip.B06	134251818	B	B	A	B	B	B	B	B	B	B	B	B	B	B	B	B	B	B	B	B	B	B	B	B	B	B	B	B	B	B	B	A	A	B	B	B	B	B	B	B	B	B	A	A	B	A	B
AX-147254159	Araip.B06	134314665	C	C	A	C	C	C	C	C	C	C	C	C	C	C	C	C	C	C	C	C	C	C	C	C	C	C	C	C	C	C	C	C	A	C	C	C	C	A	C	A	C	C	C	A	C	A	C
AX-147254161	Araip.B06	134343939	D	D	D	D	D	D	D	D	D	D	D	D	D	D	D	D	D	D	D	D	D	D	D	D	D	D	D	D	D	D	D	D	D	D	D	D	D	D	D	D	D	D	D	D	D	D	D
AX-147254162	Araip.B06	134347062	B	B	B	B	B	B	B	B	B	B	B	B	B	B	B	B	B	B	B	B	B	B	B	B	B	B	B	B	B	B	B	B	B	B	B	B	B	B	B	B	B	B	B	B	B	B	B
AX-147254166	Araip.B06	134444491	C	C	C	C	C	C	C	C	C	C	C	C	C	C	C	C	C	C	C	C	C	C	C	C	C	C	C	C	C	C	C	C	C	C	C	C	C	C	C	C	C	C	C	C	C	C	C
AX-147254167	Araip.B06	134446146	D	D	D	D	D	D	D	D	D	D	D	D	D	D	D	D	D	D	D	D	D	D	D	D	D	D	D	D	D	D	D	D	D	D	D	D	D	D	D	D	D	D	D	D	D	D	D
AX-147254174	Araip.B06	134700961	C	C	C	A	C	C	C	C	C	C	C	C	C	C	C	C	C	C	C	C	C	C	C	C	C	C	C	C	C	C	C	C	C	C	C	C	C	C	A	tetrasomic	C	C	C	C	C	C	C
AX-147254175	Araip.B06	134703663	D	D	D	B	D	D	D	D	D	D	D	D	D	D	D	D	D	D	D	D	D	D	D	D	D	D	D	D	D	D	D	D	D	D	D	D	D	D	B	tetrasomic	D	D	D	D	D	D	D
AX-147254184	Araip.B06	134883899	C	C	C	C	C	C	C	C	C	C	C	C	C	C	C	C	C	C	C	C	C	C	C	C	C	C	C	C	C	C	C	C	C	C	C	C	C	C	C	tetrasomic	C	C	C	C	C	C	C
AX-147254186	Araip.B06	134924916	B	B	B	B	B	B	B	B	B	B	B	B	D	B	B	B	B	B	B	B	B	B	B	B	B	B	B	B	B	B	B	B	B	B	B	B	B	D	B	tetrasomic	B	B	B	B	B	B	B
AX-147254193	Araip.B06	135018816	D	D	D	D	D	D	D	D	D	D	D	D	D	D	D	D	D	D	D	D	D	D	D	D	D	D	D	D	D	D	D	D	D	D	D	D	D	D	D	tetrasomic	D	D	D	D	D	D	D
AX-147254195	Araip.B06	135023024	C	C	C	C	C	C	C	C	C	C	C	C	C	C	C	C	C	C	C	C	C	C	C	C	C	C	C	C	C	C	C	C	C	C	C	C	C	C	C	tetrasomic	C	C	C	C	C	C	C
AX-147254196	Araip.B06	135069925	D	D	D	D	D	D	D	D	D	D	D	D	D	D	D	D	D	D	D	D	D	D	D	D	D	D	D	D	D	D	D	D	D	D	D	D	D	D	D	tetrasomic	D	D	D	D	D	D	D
AX-147254197	Araip.B06	135070127	A	A	A	A	A	A	A	A	A	A	A	A	A	A	A	A	A	A	A	A	A	A	A	A	A	A	A	A	A	A	A	A	A	A	A	A	A	A	A	A	A	A	A	A	A	A	A
AX-147254198	Araip.B06	135080269	A	A	B	A	A	A	A	A	A	A	A	A	A	A	A	A	A	A	A	A	A	A	A	A	A	A	A	A	A	A	A	A	B	A	A	A	A	A	tetrasomic	tetrasomic	A	A	A	B	A	B	A
AX-147254200	Araip.B06	135104032	C	C	A	C	C	C	C	C	C	C	C	C	A	C	C	C	C	C	C	C	C	C	C	C	C	C	C	C	C	C	C	C	A	C	C	C	C	A	C	A	C	C	C	A	C	A	C
AX-147254201	Araip.B06	135105866	D	D	B	D	D	D	D	D	D	D	D	D	B	D	D	D	D	D	D	D	D	D	D	D	D	D	D	D	D	D	D	D	B	D	D	D	D	B	D	B	D	D	D	B	D	B	D
AX-147254204	Araip.B06	135176210	D	D	B	B	D	D	D	D	D	D	B	D	D	D	B	B	D	D	B	D	D	B	D	D	B	B	D	B	B	D	D	B	B	B	B	D	B	B	B	B	D	D	B	D	B	B	D
AX-147254206	Araip.B06	135227462	D	D	D	D	D	D	D	D	D	D	D	D	D	D	D	D	D	D	D	D	D	D	D	D	D	D	D	D	D	D	D	D	D	D	D	D	D	D	D	tetrasomic	D	D	D	D	D	D	D
AX-147254209	Araip.B06	135301507	B	D	D	D	B	D	B	B	D	B	D	D	D	B	D	D	D	D	B	D	D	D	D	D	D	D	D	B	B	D	D	D	D	D	D	B	D	D	D	tetrasomic	B	B	D	D	B	D	B
AX-147254210	Araip.B06	135400727	A	C	C	C	A	C	A	A	C	A	C	C	C	A	C	C	C	C	A	C	C	A	C	C	C	C	C	A	A	C	C	C	C	C	C	A	C	C	C	tetrasomic	A	A	C	C	A	C	A
AX-147254213	Araip.B06	135402668	B	D	D	D	B	D	B	B	D	B	D	D	D	B	D	D	D	D	B	D	D	D	D	D	D	D	D	B	B	D	D	D	D	D	D	B	D	D	tetrasomic	tetrasomic	B	B	D	D	B	D	B
AX-147254215	Araip.B06	135435536	B	A	A	A	B	A	B	B	A	B	A	A	A	B	A	A	A	A	B	A	A	A	A	A	A	A	A	B	B	A	A	A	A	A	A	B	A	A	A	tetrasomic	B	B	A	A	B	A	B
AX-147254216	Araip.B06	135437623	A	C	C	C	A	C	A	A	C	A	C	C	C	A	C	C	C	C	A	C	C	C	C	C	C	C	C	A	A	C	C	C	C	C	C	A	C	C	C	tetrasomic	A	A	C	C	A	C	A
AX-147254217	Araip.B06	135437789	A	C	C	C	A	C	A	A	C	A	C	C	C	A	C	C	C	C	A	C	C	C	C	C	C	C	C	A	A	C	C	C	C	C	C	A	C	C	C	tetrasomic	A	A	C	C	A	C	A
AX-147254219	Araip.B06	135440267	B	D	D	D	B	D	B	B	D	B	D	D	D	B	D	D	D	D	NoCall	D	D	D	D	D	D	D	D	B	B	D	D	B	D	D	D	B	D	D	D	tetrasomic	B	B	D	D	D	D	B
AX-147254223	Araip.B06	135596508	B	D	D	D	B	D	B	B	D	B	D	D	D	B	D	D	D	D	B	D	D	D	D	D	D	D	D	B	B	D	D	D	D	D	D	B	D	D	D	tetrasomic	B	B	D	D	B	D	B
AX-147254224	Araip.B06	135596694	A	C	C	C	A	C	A	A	C	A	C	C	C	A	C	C	C	C	A	C	C	C	C	C	C	C	C	A	A	C	C	C	C	C	C	A	C	C	C	tetrasomic	A	A	C	C	A	C	A
AX-147254227	Araip.B06	135632195	A	C	C	C	A	C	A	A	C	A	C	C	C	A	C	C	C	C	A	C	C	C	C	C	C	C	C	A	A	C	C	C	C	C	C	A	C	C	C	tetrasomic	A	A	C	C	A	C	A
AX-147254229	Araip.B06	135635399	B	A	A	A	B	A	B	B	A	B	A	A	A	B	A	A	A	A	B	A	A	A	A	A	A	A	A	B	B	A	A	A	A	A	A	B	A	A	A	tetrasomic	B	B	A	A	B	A	B
AX-147254231	Araip.B06	135639285	A	C	C	C	A	C	A	A	C	A	C	C	C	A	C	C	C	C	A	C	C	C	C	C	C	C	C	A	A	C	C	C	C	C	C	A	C	C	C	tetrasomic	A	A	C	C	A	C	A
AX-147254232	Araip.B06	135653140	A	C	C	C	A	C	A	A	C	A	A	C	A	A	A	C	C	C	A	C	C	A	C	C	C	C	C	A	A	A	A	C	C	A	C	A	A	C	C	tetrasomic	A	A	C	C	A	C	A
AX-147254233	Araip.B06	135659669	B	D	D	D	B	D	B	B	D	B	B	D	B	B	B	D	D	D	B	D	D	B	D	D	D	D	D	B	B	B	B	D	D	B	D	B	B	D	D	tetrasomic	B	B	D	D	B	D	B
AX-147254234	Araip.B06	135661994	B	D	D	D	B	D	B	B	D	B	B	D	D	B	B	D	D	D	B	D	D	B	D	D	D	D	D	B	B	B	B	D	D	B	D	B	B	D	D	tetrasomic	B	B	D	D	B	D	B
AX-147254235	Araip.B06	135667939	B	D	D	D	B	D	B	B	D	B	B	D	D	B	B	D	D	D	B	D	D	B	D	D	D	D	D	B	B	B	B	D	D	B	D	B	B	D	D	tetrasomic	B	B	D	D	B	D	B
AX-147254236	Araip.B06	135668437	B	D	D	D	B	D	B	B	D	B	B	D	D	B	B	D	D	D	B	D	D	B	D	D	D	D	D	B	B	B	B	D	D	B	D	B	B	D	D	tetrasomic	B	B	D	D	B	D	B
AX-147254239	Araip.B06	135677068	A	C	C	C	A	C	A	A	C	A	A	C	C	A	A	C	C	C	A	C	C	A	C	C	C	C	C	A	A	A	A	C	C	A	C	A	A	C	C	tetrasomic	A	A	C	C	A	C	A
AX-147254240	Araip.B06	135772146	A	A	C	C	A	A	A	A	A	A	A	A	A	A	A	A	A	A	A	A	A	A	A	A	C	C	A	A	A	A	A	C	C	A	A	A	A	C	C	A	A	A	C	A	A	C	A
AX-147254244	Araip.B06	135784605	A	A	C	C	A	A	A	A	A	A	A	A	A	A	A	A	A	A	A	A	A	A	A	A	C	C	A	A	A	C	A	C	C	A	A	C	A	C	NoCall	A	A	A	C	A	A	C	A
AX-147254245	Araip.B06	135785614	B	B	D	D	B	B	B	B	B	B	B	B	B	B	B	B	B	B	B	B	B	B	B	B	D	D	B	B	B	B	B	D	D	B	B	B	B	D	D	B	B	B	D	B	B	D	B
AX-147254246	Araip.B06	135787232	B	B	D	D	B	B	B	B	B	B	B	B	B	B	B	B	B	B	B	B	B	B	B	B	D	D	B	B	B	B	B	D	D	B	B	B	B	D	D	B	B	B	D	B	B	D	B
AX-147254247	Araip.B06	135803908	A	A	C	C	A	A	A	A	A	A	A	A	A	A	A	A	A	A	A	A	A	A	A	A	C	C	A	A	A	A	A	C	C	C	A	A	A	C	C	A	A	A	C	A	A	C	A
AX-147254249	Araip.B06	135863481	B	B	D	B	B	B	B	B	B	B	B	B	B	B	B	B	B	B	B	B	B	B	B	B	B	B	B	B	B	B	B	B	D	B	B	B	B	D	B	tetrasomic	B	B	D	D	B	D	NoCall
AX-147254254	Araip.B06	135900431	A	A	C	C	A	A	A	A	A	A	A	A	A	A	A	A	A	A	A	A	A	A	A	A	C	C	A	A	A	A	A	C	C	A	A	A	A	C	C	A	A	A	C	A	A	C	A
AX-147254259	Araip.B06	136159078	A	A	B	B	A	A	A	A	A	A	B	H	B	A	H	H	H	A	H	H	B	B	H	H	B	H	H	H	H	B	B	B	B	B	A	A	B	B	B	A	A	B	B	B	H	B	A
AX-147254314	Araip.B07	409195	A	A	C	C	A	A	A	A	A	A	C	A	C	A	C	C	C	C	C	A	A	C	C	C	C	C	C	A	A	NoCall	C	C	C	C	A	A	C	A	C	A	C	A	A	C	A	C	A
AX-147254318	Araip.B07	555669	C	C	C	C	C	C	C	C	C	C	C	C	C	C	C	C	C	C	C	C	C	C	C	C	C	C	C	C	C	C	C	C	C	C	C	C	C	C	C	C	C	C	C	C	C	C	C
AX-147254352	Araip.B07	871470	D	D	D	D	D	D	D	D	D	D	D	D	D	D	D	D	D	D	D	D	D	D	D	D	D	D	D	D	D	D	D	D	D	D	D	D	D	D	D	D	D	D	D	B	D	D	D
AX-147254362	Araip.B07	1029451	C	C	C	tetrasomic	C	C	C	C	C	C	C	C	C	C	C	C	C	C	C	C	C	C	C	C	C	C	C	C	C	C	C	C	C	C	C	C	C	C	tetrasomic	C	C	C	C	C	C	C	C
AX-147254363	Araip.B07	1031046	A	A	A	tetrasomic	A	A	A	A	A	A	A	A	A	A	A	A	A	A	A	A	A	A	A	A	A	A	A	A	A	A	A	A	A	A	A	A	A	A	tetrasomic	A	A	A	A	A	A	A	A
AX-147254376	Araip.B07	1126359	D	D	D	D	D	D	D	D	D	D	D	D	D	D	D	D	D	D	D	D	D	D	D	D	D	D	D	D	D	D	D	B	D	D	D	D	D	D	D	D	D	D	B	B	D	D	D
AX-147254382	Araip.B07	1263763	D	B	B	D	B	D	D	D	B	B	D	D	D	B	D	D	D	D	B	D	D	D	D	D	B	D	D	D	D	D	D	B	B	D	D	D	D	B	D	B	D	D	B	B	D	B	B
AX-147254388	Araip.B07	1287205	B	D	D	D	NoCall	B	B	B	D	D	B	D	B	D	D	B	B	B	D	D	D	B	B	NoCall	D	B	D	D	B	D	B	D	D	D	B	B	B	D	D	D	NoCall	B	D	D	NoCall	D	D
AX-147254393	Araip.B07	1414561	D	D	D	D	D	D	D	D	D	D	D	D	D	D	D	D	D	D	D	D	D	D	D	D	D	D	D	D	D	D	D	B	D	D	D	D	D	D	D	D	D	D	B	B	D	D	D
AX-147254402	Araip.B07	1456338	B	D	D	B	D	B	B	B	D	D	B	B	B	D	B	B	B	B	D	B	B	B	B	B	D	B	B	B	B	B	B	B	D	B	B	B	B	D	B	D	B	B	B	D	B	D	D
AX-147254403	Araip.B07	1457555	B	B	NoCall	B	B	B	B	B	B	B	B	B	B	B	B	B	B	B	B	B	B	B	B	B	B	B	B	B	B	B	B	D	NoCall	B	B	B	B	B	B	B	B	B	B	D	B	NoCall	B
AX-147254440	Araip.B07	1768126	A	A	A	A	A	A	A	A	A	A	A	A	A	A	A	A	A	A	A	A	A	A	A	A	A	A	A	A	A	A	A	C	A	A	A	A	A	A	A	A	A	A	C	A	A	A	A
AX-147254447	Araip.B07	1885379	H	H	H	B	H	H	H	H	H	H	H	H	H	H	H	H	H	H	H	H	H	H	H	H	B	B	H	H	H	H	H	B	B	H	H	H	H	H	B	A	H	H	H	H	H	H	H
AX-147254503	Araip.B07	2239972	C	C	A	C	A	C	C	A	A	A	A	C	A	A	C	A	A	A	A	A	A	A	A	A	A	C	C	A	C	A	A	C	A	C	C	A	A	A	C	A	C	C	A	A	C	A	A
AX-147254622	Araip.B07	3672837	B	B	B	B	B	B	B	B	B	B	B	B	B	B	B	B	B	B	B	B	B	B	B	B	B	B	B	B	B	B	B	B	B	B	B	B	B	B	B	B	B	B	B	B	B	B	B
AX-147254623	Araip.B07	3700284	B	B	NoCall	B	D	B	B	D	D	D	D	B	D	D	B	D	D	D	D	D	D	D	D	NoCall	D	B	D	D	B	D	D	B	B	B	B	D	D	D	B	D	B	B	B	B	B	B	B
AX-147254632	Araip.B07	3837531	A	A	A	A	A	A	A	A	A	A	A	A	A	A	A	A	A	A	A	A	A	A	A	A	A	A	A	A	A	A	A	A	A	A	A	A	A	A	A	A	A	A	A	A	A	A	A
AX-147254633	Araip.B07	3875295	B	B	B	B	B	B	B	B	B	B	B	B	B	B	B	B	B	B	B	B	B	B	B	B	B	B	B	B	B	B	B	B	B	B	B	B	B	B	B	B	B	B	B	B	B	B	B
AX-147254640	Araip.B07	3982377	A	A	B	B	A	A	A	A	A	A	A	A	A	A	A	A	A	A	A	A	A	A	A	A	B	B	A	A	A	A	A	B	B	A	A	A	A	A	B	B	A	A	B	A	A	B	A
AX-147254668	Araip.B07	4301595	C	C	A	C	C	C	C	C	C	C	C	C	C	C	C	C	C	C	C	C	C	C	C	C	A	C	C	C	C	C	C	A	A	C	C	C	C	C	C	tetrasomic	C	C	A	C	C	A	C
AX-147254739	Araip.B07	5409110	B	B	B	B	D	B	D	B	D	B	B	B	B	D	B	B	B	B	D	B	B	B	B	B	D	B	B	D	B	B	B	B	B	B	B	B	B	B	B	B	D	B	B	D	D	B	B
AX-147254818	Araip.B07	6358815	A	A	A	A	A	A	A	A	A	A	A	A	A	A	A	A	A	A	A	A	A	A	A	A	A	A	A	A	A	A	A	C	A	A	A	A	A	A	A	A	A	A	C	A	A	A	A
AX-147255155	Araip.B07	16494759	B	B	B	B	B	B	B	B	B	B	B	B	B	B	B	B	B	B	B	B	B	B	B	B	B	B	B	B	B	B	B	B	B	B	B	B	B	B	B	B	B	B	B	B	B	B	B
AX-147255411	Araip.B07	27256360	A	A	A	A	A	A	A	A	A	A	A	A	A	A	A	A	A	A	A	A	A	A	A	A	A	A	A	A	A	A	A	C	A	A	A	A	A	A	A	A	A	A	C	A	A	A	A
AX-147255570	Araip.B07	35048253	B	B	B	B	B	B	B	B	B	B	B	B	B	B	B	B	B	B	B	B	B	B	B	B	B	B	B	B	B	B	B	B	B	B	B	B	B	B	B	B	B	B	B	B	B	B	B
AX-147255642	Araip.B07	39195436	A	A	B	A	A	A	A	A	A	A	A	A	A	A	A	A	A	A	H	A	A	A	A	H	B	A	A	H	A	NoCall	A	B	B	A	A	A	NoCall	NoCall	H	B	A	A	B	NoCall	A	H	H
AX-147256164	Araip.B07	110258880	B	B	B	B	B	B	B	B	B	B	B	B	B	B	B	B	B	B	B	B	B	B	B	B	B	B	B	B	B	B	B	B	B	B	A	B	B	B	B	B	B	B	B	B	B	B	B
AX-147256275	Araip.B07	112877899	B	B	B	B	B	B	B	B	B	B	B	B	B	B	B	B	B	B	B	B	B	B	B	B	B	B	B	B	B	B	B	B	B	B	A	B	B	B	B	B	B	B	tetrasomic	B	B	B	B
AX-147256285	Araip.B07	113012243	B	B	B	B	B	B	B	B	B	B	B	B	B	B	B	B	B	B	B	B	B	B	B	B	B	B	B	B	B	B	B	B	B	B	A	B	B	B	B	B	B	B	tetrasomic	B	B	B	B
AX-147256292	Araip.B07	113019293	B	B	B	B	B	B	B	B	B	B	B	B	B	B	B	B	B	B	B	B	B	B	B	B	B	B	B	B	B	B	B	B	B	B	D	B	B	B	B	B	B	B	B	B	B	B	B
AX-147256296	Araip.B07	113185005	B	B	B	B	B	B	B	B	B	B	B	B	B	B	B	B	B	B	B	B	B	B	B	B	B	B	B	B	B	B	B	B	B	B	A	B	B	B	B	B	B	B	tetrasomic	B	B	B	B
AX-147256437	Araip.B07	117573682	D	B	B	D	D	D	D	D	D	D	D	D	D	D	D	D	D	D	D	D	D	D	D	D	D	D	D	D	D	D	D	D	D	D	D	D	D	B	D	B	D	D	B	D	D	B	D
AX-147256460	Araip.B07	118047320	B	B	B	B	B	B	B	B	B	B	B	B	B	B	B	B	B	B	B	B	B	B	B	B	B	B	B	B	B	B	B	B	B	B	B	D	B	B	B	B	B	B	tetrasomic	B	B	B	B
AX-147256495	Araip.B07	118838561	B	B	B	D	B	B	B	B	B	B	B	B	B	B	B	B	B	B	B	B	B	B	B	B	B	B	B	B	B	B	B	B	B	B	B	B	B	B	D	B	B	B	tetrasomic	B	B	B	B
AX-147256604	Araip.B07	121188056	A	A	A	A	A	A	A	A	A	A	A	A	A	A	A	A	A	A	A	A	A	A	A	A	A	A	A	A	A	A	A	A	A	A	A	C	A	A	A	A	A	A	tetrasomic	A	A	A	A
AX-147256639	Araip.B07	122051523	D	D	B	D	D	D	D	D	D	D	D	D	D	D	D	D	D	D	D	D	D	D	D	D	B	D	D	D	D	D	D	B	B	D	D	D	D	D	D	D	D	D	B	D	D	B	D
AX-147256960	Araip.B08	673504	B	B	D	D	B	B	B	B	B	B	B	B	B	B	B	B	B	B	B	B	B	B	B	B	tetrasomic	B	B	B	B	B	B	D	D	B	B	B	B	D	D	D	D	B	D	B	B	D	B
AX-147257833	Araip.B08	18086227	A	A	A	A	A	A	A	A	A	A	A	A	A	A	A	A	A	A	A	A	A	A	A	A	A	A	A	A	A	A	A	A	A	A	A	A	A	A	A	A	A	A	A	A	A	A	A
AX-147257856	Araip.B08	19050180	B	B	B	B	B	B	B	B	B	B	B	B	B	B	B	B	B	B	B	B	B	B	B	B	B	B	B	B	B	B	B	B	B	B	B	tetrasomic	B	B	B	B	B	B	B	B	B	B	B
AX-147257858	Araip.B08	19053527	B	B	B	B	B	B	B	B	B	B	B	B	B	B	B	B	B	B	B	B	B	B	B	B	B	B	B	B	B	B	B	B	B	B	B	B	B	B	B	B	B	B	B	B	B	B	B
AX-147257868	Araip.B08	19625060	B	B	B	B	B	B	B	B	B	B	B	B	B	B	B	B	B	B	B	B	B	B	B	B	B	B	B	B	B	B	B	B	B	B	B	B	B	B	B	B	B	B	B	D	B	B	B
AX-147257872	Araip.B08	19626617	B	B	B	B	B	B	B	B	B	B	B	B	B	B	B	B	B	B	B	B	B	B	B	B	B	B	B	B	B	B	B	B	B	B	B	B	B	B	B	B	B	B	B	D	B	B	B
AX-147257880	Araip.B08	19737458	B	B	B	B	B	B	B	B	B	B	B	B	B	B	B	B	B	B	B	B	B	B	B	B	B	B	B	B	B	B	B	B	B	B	B	B	B	B	B	B	B	B	B	D	B	B	B
AX-147258114	Araip.B08	30740647	B	B	B	B	B	B	B	B	B	B	B	B	B	B	B	B	B	B	B	B	B	B	B	B	D	B	B	B	B	tetrasomic	B	B	B	B	B	B	B	B	B	B	B	B	B	B	B	B	B
AX-147258144	Araip.B08	33073998	B	B	B	B	B	B	B	B	B	B	B	B	B	B	D	B	B	B	B	B	B	B	D	B	B	B	B	B	B	B	B	B	B	D	B	B	D	B	B	B	B	B	B	B	B	B	B
AX-147258207	Araip.B08	36846602	A	A	C	C	A	A	A	A	A	A	A	A	A	A	A	A	A	A	A	A	A	A	A	A	C	C	A	A	A	C	A	C	C	A	A	A	A	A	C	A	A	A	C	C	A	A	A
AX-147258209	Araip.B08	36847177	A	A	C	C	A	A	A	A	A	A	A	A	A	A	A	A	A	A	A	A	A	A	A	A	C	C	A	A	A	C	A	C	C	A	A	A	A	A	C	A	A	A	C	C	A	A	A
AX-147258212	Araip.B08	36927909	D	D	B	B	D	D	D	D	D	D	D	D	D	D	D	D	D	D	D	D	D	D	D	D	B	B	D	D	D	B	D	B	B	D	D	D	D	D	B	D	D	D	B	B	D	D	D
AX-147258243	Araip.B08	41790914	B	B	B	B	B	B	B	B	B	B	B	B	B	B	B	B	B	B	B	B	B	B	B	B	B	B	B	B	B	B	B	B	B	B	B	B	B	B	B	B	B	B	B	B	B	B	B
AX-147258469	Araip.B08	89386888	B	B	B	B	B	B	B	B	B	B	B	B	B	B	B	B	B	B	B	B	B	B	B	B	B	B	B	B	B	B	B	B	B	B	B	B	B	B	B	B	B	B	B	B	B	B	B
AX-147258676	Araip.B08	106271017	D	B	B	tetrasomic	B	D	B	B	B	D	D	B	B	B	D	D	D	D	D	B	B	B	D	B	B	tetrasomic	D	B	B	B	D	B	B	D	B	B	B	D	tetrasomic	D	B	D	B	B	B	D	D
AX-147258677	Araip.B08	106271132	D	B	B	tetrasomic	B	D	B	B	B	D	D	B	B	B	D	D	D	D	D	B	B	B	D	B	B	tetrasomic	D	B	B	B	D	B	B	D	B	B	B	D	D	D	B	D	B	B	B	D	D
AX-147258679	Araip.B08	106274380	C	A	A	C	A	C	A	A	A	C	C	A	A	A	C	C	C	C	C	A	A	A	C	A	A	C	C	A	A	A	C	A	A	C	A	A	A	C	C	C	A	C	A	A	A	C	C
AX-147258782	Araip.B08	110877541	B	B	B	B	B	B	B	B	B	B	B	B	B	B	B	B	B	B	B	B	B	B	B	B	B	B	B	B	B	B	B	B	B	B	B	B	B	B	B	B	B	B	B	B	B	B	B
AX-147258784	Araip.B08	110878820	A	A	A	A	A	A	A	A	A	A	A	A	A	A	A	A	A	A	A	A	A	A	A	A	A	A	A	A	A	A	A	A	A	A	A	A	A	A	A	A	A	A	A	A	A	A	A
AX-147258845	Araip.B08	112679996	A	A	A	A	A	A	A	A	A	A	A	A	A	A	A	A	A	A	A	A	A	A	A	A	A	A	A	A	A	A	A	A	A	A	A	A	A	A	B	A	A	A	A	A	A	A	A
AX-147258966	Araip.B08	117097599	D	D	D	D	D	D	D	D	D	D	D	D	D	D	D	D	D	D	tetrasomic	D	D	D	D	D	D	D	D	D	D	D	D	B	D	tetrasomic	D	D	D	D	D	D	D	D	B	D	D	D	D
AX-147259030	Araip.B08	118420738	B	B	B	D	B	B	B	B	B	B	B	B	B	B	B	B	B	B	D	B	B	B	B	B	B	D	B	B	B	D	B	B	B	D	B	B	B	B	D	B	B	B	B	D	B	B	B
AX-147259251	Araip.B08	123346474	D	D	D	D	D	D	D	D	D	D	D	D	D	D	D	D	D	tetrasomic	D	D	D	D	D	D	B	D	D	D	D	D	D	D	D	D	D	D	D	D	D	D	D	D	D	D	D	D	D
AX-147259252	Araip.B08	123349333	C	C	C	C	C	C	C	C	C	C	C	C	C	C	C	C	C	tetrasomic	C	C	C	C	C	C	A	C	C	C	C	C	C	C	C	C	C	NoCall	C	C	C	C	C	C	C	C	C	C	C
AX-147259313	Araip.B08	124779775	B	B	B	B	B	B	B	B	B	B	B	B	B	B	B	B	B	B	B	B	B	B	B	B	B	B	B	B	B	B	B	B	B	B	B	B	B	B	B	B	B	B	B	B	B	B	B
AX-147259314	Araip.B08	124779850	A	A	A	A	A	A	A	A	A	A	A	A	A	A	A	A	A	A	A	A	A	A	A	A	A	A	A	A	A	A	A	A	A	A	A	A	A	A	A	A	A	A	A	A	A	A	A
AX-147259356	Araip.B08	125552900	A	A	A	A	A	A	A	A	A	A	A	A	A	A	A	A	A	A	A	A	A	A	A	A	A	A	A	H	A	A	A	B	A	A	A	A	A	A	A	A	A	A	B	B	A	A	A
AX-147259396	Araip.B08	126650915	B	B	B	B	B	B	B	B	B	B	B	B	B	B	B	B	B	B	B	B	B	B	B	B	A	B	B	B	B	B	B	B	B	B	B	B	B	B	B	B	B	B	B	B	B	B	A
AX-147259696	Araip.B09	1520155	A	A	C	tetrasomic	A	A	A	A	A	A	A	A	A	A	A	A	A	NoCall	C	A	A	A	A	A	C	A	A	C	C	NoCall	A	C	C	C	C	A	A	A	tetrasomic	C	C	A	C	C	A	C	A
AX-147259844	Araip.B09	3535058	A	A	A	A	A	A	A	A	A	A	A	A	A	A	A	A	A	A	A	A	A	A	A	A	A	A	A	A	A	A	A	C	A	A	A	A	A	A	A	A	A	A	A	A	A	A	A
AX-147259992	Araip.B09	5599451	B	B	B	B	B	B	B	B	B	B	B	B	B	B	B	B	B	B	B	B	B	B	B	B	B	B	B	B	B	B	B	D	B	B	B	B	B	B	B	B	D	B	B	D	B	B	B
AX-147260031	Araip.B09	5983960	C	C	C	C	C	C	C	C	C	A	A	C	C	C	A	C	A	A	A	A	A	C	A	C	C	C	A	C	C	A	A	A	C	A	C	C	A	C	C	tetrasomic	C	C	tetrasomic	A	C	C	C
AX-147260095	Araip.B09	7495640	B	B	D	B	B	B	B	B	B	B	B	B	B	B	B	B	B	B	B	B	B	B	B	B	D	B	B	B	B	B	B	tetrasomic	D	B	B	B	B	B	B	D	B	B	D	D	B	B	B
AX-147260109	Araip.B09	8069770	B	B	B	B	B	B	B	B	B	B	B	B	B	B	B	B	B	B	B	B	B	B	B	B	B	B	B	B	B	B	B	B	B	B	B	B	B	B	B	B	B	B	B	B	B	B	B
AX-147260129	Araip.B09	8910356	C	C	A	C	C	C	C	C	C	C	C	C	C	C	C	C	C	C	C	C	C	C	C	tetrasomic	A	C	C	C	C	C	C	A	A	C	C	C	C	C	C	A	C	C	A	A	C	C	C
AX-147260304	Araip.B09	11473969	A	A	A	A	A	A	A	A	A	A	A	A	A	A	A	A	A	A	A	A	A	A	A	A	A	A	A	A	A	A	A	A	A	A	B	A	A	A	A	A	A	A	A	B	A	A	A
AX-147260310	Araip.B09	11478261	B	B	B	B	B	B	B	B	B	B	B	B	B	B	B	B	B	B	B	B	B	B	B	B	B	B	B	B	B	B	B	B	B	B	A	B	B	B	B	B	B	B	B	A	B	B	B
AX-147260396	Araip.B09	12129962	C	C	C	C	C	C	C	C	C	C	C	C	C	C	C	C	C	C	C	C	C	C	C	C	C	C	C	C	C	C	C	C	C	C	tetrasomic	C	C	C	C	C	C	C	C	tetrasomic	C	C	C
AX-147260558	Araip.B09	16719713	A	A	C	C	A	A	A	A	A	A	A	A	A	A	A	A	A	A	A	A	A	A	A	A	C	C	A	A	A	A	A	C	A	A	A	A	A	A	C	A	C	A	tetrasomic	C	A	A	A
AX-147260609	Araip.B09	18011333	A	A	A	A	A	A	A	A	A	A	A	A	A	A	A	A	A	A	A	A	A	A	A	A	A	A	A	A	A	A	A	A	A	A	A	A	A	A	A	A	A	A	A	A	A	A	A
AX-147260612	Araip.B09	18011529	B	B	B	B	B	B	B	B	B	B	B	B	B	B	B	B	B	B	B	B	B	B	B	B	B	B	B	B	B	B	B	B	B	B	B	B	B	B	B	B	B	B	B	B	B	B	B
AX-147260740	Araip.B09	23697892	D	B	B	B	D	D	D	D	D	D	D	D	D	D	D	D	D	D	B	D	B	D	D	D	D	D	D	D	D	D	D	B	B	B	D	D	D	D	B	D	D	D	B	B	D	D	D
AX-147261012	Araip.B09	41711062	D	D	B	B	D	D	D	D	D	D	B	B	D	D	B	B	B	B	B	B	B	B	B	D	B	B	B	B	D	B	B	B	B	B	D	D	B	D	B	D	B	D	B	B	D	B	D
AX-147261060	Araip.B09	47452096	A	B	B	A	A	A	A	A	A	A	A	A	A	A	A	A	A	A	A	A	A	A	A	A	A	A	A	A	A	A	A	A	B	A	A	A	A	A	A	B	A	A	A	B	A	A	A
AX-147261090	Araip.B09	50013990	D	D	D	D	B	D	D	B	D	B	B	D	B	B	B	B	D	D	D	D	D	B	D	B	D	D	D	B	D	D	B	D	D	D	D	B	D	B	D	D	D	D	D	D	D	B	D
AX-147261135	Araip.B09	59607724	B	B	B	B	B	B	B	B	B	B	B	B	B	B	B	B	B	B	B	B	B	B	B	B	B	B	B	B	B	B	B	B	B	B	B	B	B	B	B	B	B	B	B	B	B	B	B
AX-147261167	Araip.B09	75923207	A	A	C	A	A	A	A	A	A	A	A	A	A	A	A	A	A	A	A	A	A	A	A	A	A	A	A	A	A	A	A	A	C	tetrasomic	A	A	A	A	A	A	A	A	A	C	A	C	A
AX-147261169	Araip.B09	75923542	A	A	C	A	A	A	A	A	A	A	A	A	A	A	A	A	A	A	A	A	A	A	A	A	A	A	A	A	A	A	A	A	C	A	A	A	A	A	A	A	A	A	A	C	A	C	A
AX-147261174	Araip.B09	75924438	D	D	B	D	D	D	D	D	D	D	D	D	D	D	D	D	D	D	D	D	D	D	D	D	D	D	D	D	D	D	D	D	B	D	D	D	D	D	D	D	D	D	D	B	D	B	D
AX-147261295	Araip.B09	100570792	A	A	A	A	A	A	A	A	A	A	A	A	A	A	A	A	A	A	A	A	A	A	A	A	A	A	A	A	A	A	A	A	A	A	A	A	A	A	C	A	A	A	A	A	A	A	A
AX-147261920	Araip.B09	137080723	B	B	D	B	B	B	B	B	B	B	B	B	B	B	B	B	B	B	B	B	B	B	B	B	D	B	B	B	D	B	B	B	D	B	B	B	D	B	B	B	B	B	B	D	B	D	B
AX-147261957	Araip.B09	137665621	B	D	D	D	B	B	B	B	B	B	B	B	B	B	B	B	B	B	B	B	B	B	B	B	D	D	B	B	B	B	B	D	D	B	B	B	B	B	D	D	B	B	B	D	B	B	B
AX-147262344	Araip.B09	143605014	A	A	A	A	A	A	A	A	A	A	A	A	A	A	A	A	A	A	A	A	A	A	A	A	A	A	A	A	A	A	A	A	A	A	A	A	A	A	A	A	A	A	A	A	A	A	A
AX-147262396	Araip.B09	143948728	A	A	A	A	A	A	A	A	A	A	A	A	A	A	A	A	A	A	A	A	A	A	A	A	A	A	A	A	A	A	A	A	A	A	A	A	A	A	A	A	A	A	A	A	A	A	A
AX-147262429	Araip.B09	144219326	B	B	B	B	B	B	B	B	B	B	B	B	B	B	B	B	B	B	B	B	B	B	B	B	B	B	B	B	B	B	B	D	B	B	B	B	B	B	B	B	B	B	B	B	B	B	B
AX-147262554	Araip.B09	145126817	A	A	A	A	A	A	A	A	A	A	A	A	A	A	A	A	A	A	A	A	A	A	A	A	A	A	A	A	A	A	A	A	A	A	A	A	A	A	A	A	A	A	A	A	A	A	A
AX-147262674	Araip.B09	146549260	D	D	D	D	D	D	D	D	D	D	D	D	D	D	D	D	D	D	D	D	D	D	D	D	D	D	D	D	D	D	D	D	D	D	D	D	D	D	D	D	D	D	D	D	D	D	D
AX-147263192	Araip.B10	5000033	B	B	D	D	B	B	B	B	B	B	B	B	B	B	B	B	B	B	B	B	B	B	B	B	D	B	B	B	B	B	B	D	D	B	B	B	B	D	D	B	B	B	D	D	B	D	B
AX-147263249	Araip.B10	6464411	D	D	B	B	D	D	D	D	D	B	D	D	D	D	B	D	D	D	D	D	D	D	D	D	B	B	D	D	B	B	D	B	B	B	D	D	B	B	B	D	B	D	B	B	D	B	B
AX-147263374	Araip.B10	9614402	B	B	B	B	B	B	B	B	B	B	B	B	B	B	B	B	B	B	B	B	B	B	B	B	D	B	B	B	B	B	B	B	B	B	B	B	B	B	B	B	B	B	B	B	B	B	B
AX-147263548	Araip.B10	13525237	B	B	B	B	D	B	D	D	D	D	B	D	B	D	B	B	B	B	D	D	D	B	B	B	D	B	D	B	B	B	B	B	B	B	B	D	B	D	B	B	B	B	D	B	D	B	D
AX-147263649	Araip.B10	16521221	B	B	D	B	B	B	B	B	B	B	B	B	B	B	B	B	B	B	B	B	B	B	B	B	D	B	B	B	B	B	B	B	D	B	B	B	B	D	B	tetrasomic	B	B	D	B	B	D	B
AX-147263669	Araip.B10	17362391	A	A	C	A	C	A	A	C	A	C	A	C	C	C	A	A	C	A	C	A	A	A	A	C	C	A	A	C	A	C	A	C	C	A	A	C	A	C	A	A	A	A	C	C	A	C	C
AX-147263927	Araip.B10	35655450	C	C	C	C	C	C	C	C	C	C	C	C	C	C	C	C	C	C	C	C	C	C	C	C	C	C	C	C	C	C	C	C	C	C	C	C	C	C	C	C	C	C	C	C	C	C	C
AX-147263936	Araip.B10	36197991	D	D	D	tetrasomic	D	D	D	D	D	D	D	D	D	D	D	D	D	D	D	D	D	D	D	D	D	D	D	D	D	D	D	B	D	D	D	D	D	D	tetrasomic	D	D	D	B	D	D	B	D
AX-147264013	Araip.B10	45040616	D	D	D	tetrasomic	D	D	D	D	D	D	D	D	D	D	D	D	D	D	D	D	D	D	D	D	D	D	D	D	D	D	D	D	D	D	D	D	D	D	tetrasomic	D	D	D	D	D	D	D	D
AX-147264015	Araip.B10	45045239	D	D	D	tetrasomic	D	D	D	D	D	D	D	D	D	D	D	D	D	D	D	D	D	D	D	D	D	D	D	D	D	D	D	D	D	D	D	D	D	D	tetrasomic	D	D	D	D	D	D	D	D
AX-147264043	Araip.B10	54754485	D	D	D	D	D	tetrasomic	D	D	D	D	D	D	D	D	D	D	D	D	D	D	D	D	D	D	D	D	D	D	D	D	D	D	D	D	D	D	D	D	D	D	D	D	D	D	D	D	D
AX-147264044	Araip.B10	54754560	D	D	D	D	D	tetrasomic	D	D	D	D	D	D	D	D	D	D	D	D	D	D	D	D	D	D	D	D	D	D	D	D	D	D	D	D	D	D	D	D	D	D	D	D	D	D	D	D	D
AX-147264046	Araip.B10	54831101	C	C	C	C	C	tetrasomic	C	C	C	C	C	C	C	C	C	C	C	C	C	C	C	C	C	C	C	C	C	C	C	C	C	C	C	C	C	C	C	C	C	C	C	C	C	C	C	C	C
AX-147264049	Araip.B10	55761531	D	D	D	tetrasomic	D	D	D	D	D	D	D	D	D	D	D	D	D	D	D	D	D	D	D	D	D	D	D	D	D	D	D	D	D	D	D	D	D	D	tetrasomic	D	D	D	D	D	D	D	D
AX-147264059	Araip.B10	57967989	D	D	D	D	D	B	D	D	D	D	D	D	D	D	D	D	D	D	D	D	D	D	D	D	D	D	D	D	D	D	D	D	D	D	B	D	D	D	D	D	D	B	D	D	D	D	D
AX-147264063	Araip.B10	60634383	C	C	C	C	C	A	C	C	C	C	C	C	C	C	C	C	C	C	C	C	C	C	C	C	C	C	C	C	C	C	C	C	C	C	C	C	C	C	C	C	C	C	C	C	C	C	C
AX-147264064	Araip.B10	60634925	D	D	D	D	D	B	D	D	D	D	D	D	D	D	D	D	D	D	D	D	D	D	D	D	D	D	D	D	D	D	D	D	D	D	D	D	D	D	D	D	D	D	D	D	D	D	D
AX-147264067	Araip.B10	60642224	C	C	C	C	C	A	C	C	C	C	C	C	C	C	C	C	C	C	C	C	C	C	C	C	C	C	C	C	C	C	C	C	C	C	C	C	C	C	C	C	C	C	C	C	C	C	C
AX-147264150	Araip.B10	95081846	C	C	A	C	C	C	C	C	C	C	C	C	C	C	C	C	C	C	C	C	C	C	C	C	A	C	C	C	C	C	C	C	A	C	C	C	C	A	C	C	C	C	A	C	C	A	C
AX-147264278	Araip.B10	108290178	C	C	C	C	C	C	C	C	C	C	C	C	C	C	C	C	C	C	C	C	C	C	C	C	C	C	C	C	C	C	C	C	C	C	C	C	C	C	C	tetrasomic	C	C	C	C	C	C	C
AX-147264279	Araip.B10	108440737	D	D	D	B	D	D	D	D	D	D	D	D	D	D	D	D	D	D	D	D	D	D	D	D	D	B	D	D	D	D	D	D	D	D	D	D	D	D	D	tetrasomic	D	D	D	D	D	D	D
AX-147264402	Araip.B10	113665089	B	B	D	B	B	B	B	B	B	B	B	B	B	B	B	B	B	B	B	B	B	B	B	B	D	B	B	B	B	B	B	D	D	B	B	B	B	D	B	B	B	B	D	D	B	D	NoCall
AX-147265328	Araip.B10	134136564	B	B	B	B	B	B	B	B	B	B	B	B	B	B	B	B	B	B	B	B	B	B	B	B	B	B	B	B	B	B	B	B	B	B	B	B	B	D	B	B	B	B	B	B	B	D	B
AX-147265584	Araip.B10	135868423	B	B	D	D	B	B	B	B	B	B	B	B	B	B	B	B	B	B	D	B	D	B	D	B	D	B	B	B	D	B	B	D	D	D	D	B	D	B	D	D	B	B	D	B	B	D	B
[truncated: 128 more columns]
