# Supplementary material for: Genome-wide SNP Genotyping Resolves Signatures of Selection and Tetrasomic Recombination in Peanut
Source: Mol Plant. 2017 Feb 13;10(2):309–22. doi: 10.1016/j.molp.2016.11.015 (PMC5315502; doi:10.1016/j.molp.2016.11.015)
Supplement: Supplemental Table 5. Simulated Thresholds for Selection due to Genetic Drift at p < 0.01 [file mmc6.xlsx]

## Sheet: Sheet1
Table S5: Simulated thresholds for selection due to genetic drift at p < 0.01. For each population size and selection intensity, the calculated thresholds under neutral selection are shown.
Population Size	200			300			400			Average
Selection Intensity	0.1	0.2	0.3	0.1	0.2	0.3	0.1	0.2	0.3
Tests
0	0	0	0	0	0	0	0	0	0	0
1	1	1	1	1	1	1	1	1	1	1
2	2	2	2	2	2	2	2	2	2	2
3	3	3	3	3	3	3	3	3	3	3
4	4	4	4	4	4	4	4	4	4	4
5	5	5	5	5	5	5	5	5	5	5
6	6	6	6	6	6	6	6	6	6	6
7	7	7	7	7	7	7	7	7	7	7
8	8	8	8	8	8	8	8	8	8	8
9	8	8	8	8	8	8	8	8	8	8
10	9	9	9	9	9	9	9	9	9	9
11	10	10	10	10	10	10	10	10	10	10
12	11	11	11	11	11	11	11	11	11	11
13	11	11	11	11	11	11	11	11	11	11
14	12	12	12	12	12	12	12	12	12	12
15	13	13	13	13	13	13	13	13	13	13
16	14	14	14	14	14	14	14	14	14	14
17	14	14	14	14	14	14	14	14	14	14
18	15	15	15	15	15	15	15	15	15	15
19	16	16	16	16	16	16	16	16	16	16
20	16	17	17	17	17	17	17	16	16	16.6667
21	17	17	17	17	17	17	17	17	17	17
22	18	18	18	18	18	18	18	18	18	18
23	18	19	19	19	19	18	19	19	19	18.7778
24	19	19	19	19	19	19	19	19	19	19
25	20	20	20	20	20	20	20	20	20	20
26	20	21	21	21	21	21	21	21	21	20.8889
27	21	21	21	21	21	21	21	21	21	21
28	22	22	22	22	22	22	22	22	22	22
29	23	23	23	23	23	23	23	23	23	23
30	23	24	23	24	23	23	23	23	23	23.2222
31	24	24	24	24	24	24	24	24	24	24
32	24.26	25	25	25	25	25	25	25	25	24.9178
33	25	26	25	26	25	25	25	25	26	25.3333
34	26	26.9	26	26	26	26	26.28	26.55	26	26.1922
35	27	27	26	27	27.97	26.82	27	26.17	27	26.8844
36	27.75	27	26	28	27	27	28	27.12	28	27.3189
37	28.75	28	28	27.8	27	28	26	29	27.83	27.82
38	27.85	29	28	28	27	29	28.06	28	29.88	28.31
39	27	29.39	28.38	29.28	28.46	29.02	27.86	27	28.65	28.3378
40	28	28.58	29.5	27.78	27.67	32.13	28.76	27.79	27	28.5789
41	24.94	29.74	27.66	29.67	32.46	30.52	26	28.82	28.82	28.7367
42	23	26.97	25.92	33.84	27.94	25.94	29.95	23.98	24	26.8378
43	26.91	31.98	24	23.98	25	31	22.98	25.94	23.99	26.1978
44	25	27.98	30	24	NA	NA	NA	24	NA	26.196
45	NA	25	30	24	NA	NA	NA	NA	NA	26.3333
