# Supplementary material for: Genome-wide SNP Genotyping Resolves Signatures of Selection and Tetrasomic Recombination in Peanut
Source: Mol Plant. 2017 Feb 13;10(2):309–22. doi: 10.1016/j.molp.2016.11.015 (PMC5315502; doi:10.1016/j.molp.2016.11.015)
Supplement: Supplemental Table 6. Loci Showing Directed Selection [file mmc7.xlsx]

## Sheet: Sheet1
Table S6: Loci showing directed selection
1: All tested loci filtered for more than 5 tests where parents were polymorphic as well as PHS values for populations of cycles 4,5,6 and cycles 7,8
2: Counts of markers that were significant for each test individually and combined
3: BINs of consecutive significant markers indicating an outlier PHS and GO enrichment in region. NA - not enough genes in the region for confidence in GO enrichment

## Sheet: 1 Selected Loci Final
Chr	Position	A allele	B allele	Polymorphic Tests	Adjusted P	-LOG10(P)	Simulation Threshold	Significance	cycle 4,5,6 PHS	cycle 7,8 PHS	Average Cycle Still Polymorphic
Aradu.A01	230496	15	1	16	0.0061303	2.21252	14	Exact+Simulation	0.191006	0.191006	4.5625
Aradu.A01	230616	1	15	16	0.00770217	2.11339	14	Exact+Simulation	0.191006	0.191006	4.5625
Aradu.A01	231463	1	15	16	0.00770217	2.11339	14	Exact+Simulation	0.191006	0.191006	4.5625
Aradu.A01	253683	15	1	16	0.0061303	2.21252	14	Exact+Simulation	0.191006	0.191006	4.5625
Aradu.A01	390660	10	6	16	0.652989	0.185094	14	NS	0.002266	0.045102	6.3125
Aradu.A01	666799	9	0	9	0.0168366	1.77374	8	Exact+Simulation	0.154857	0.092297	5.55556
Aradu.A01	977371	6	0	17	1	0	14	NS	0.039019	0.238502	5.23529
Aradu.A01	1193638	4	7	11	0.772427	0.112142	10	NS	0.320721	0.270548	5.90909
Aradu.A01	1302135	11	0	11	0.00947648	2.02335	10	Exact+Simulation	0.34362	0.34362	3.54546
Aradu.A01	1917955	9	0	9	0.0168366	1.77374	8	Exact+Simulation	0.216638	0.14537	5.55556
Aradu.A01	2597396	9	0	9	0.0168366	1.77374	8	Exact+Simulation	0.037203	0	5.55556
Aradu.A01	4106089	0	9	9	0.0182397	1.73898	8	Exact+Simulation	0.262548	0.225308	5.55556
Aradu.A01	4111824	9	0	9	0.0168366	1.77374	8	Exact+Simulation	0.262548	0.081757	5.55556
Aradu.A01	4679934	14	5	19	0.196473	0.706697	16		0.191254	0	4.68421
Aradu.A01	4693550	7	3	10	0.535904	0.270913	9	NS	0	0	6.7
Aradu.A01	5062540	8	16	25	0.42278	0.373886	20	NS	0.318481	0.236651	5.52
Aradu.A01	5066618	16	9	25	0.398681	0.399374	20	NS	0.318481	0.254797	5.52
Aradu.A01	5369169	0	12	12	0.00770217	2.11339	11	Exact+Simulation	0.404643	0.06417	5.91667
Aradu.A01	5940154	0	10	10	0.0167949	1.77482	9	Exact+Simulation	0.114876	0.047015	4.9
Aradu.A01	6357243	0	9	9	0.0182397	1.73898	8	Exact+Simulation	0	0	5.55556
Aradu.A01	6678960	9	0	9	0.0168366	1.77374	8	Exact+Simulation	0.083321	0.015461	5.55556
Aradu.A01	6907301	15	7	23	0.375095	0.425859	18.78	NS	0.150675	0.390631	4.78261
Aradu.A01	6907922	20	8	30	0.263047	0.579967	23.22		0.150675	0.764796	4.96667
Aradu.A01	7071291	2	10	12	0.154386	0.811393	11		0.482605	0.064048	4.91667
Aradu.A01	7071432	10	2	12	0.137584	0.861432	11		0.32159	0.064048	4.91667
Aradu.A01	7180725	11	7	19	0.799496	0.097183	16	NS	0.359447	0.138227	5.47368
Aradu.A01	7884768	9	0	9	0.0168366	1.77374	8	Exact+Simulation	0.010599	0	5.55556
Aradu.A01	7908164	13	6	22	0.72916	0.137177	18	NS	0.330559	0.070253	5.09091
Aradu.A01	8090322	1	7	11	0.772427	0.112142	10	NS	0	0	5.90909
Aradu.A01	9154456	7	12	19	0.58434	0.233334	16	NS	0.3057	0.00868	5.31579
Aradu.A01	9155638	7	12	19	0.58434	0.233334	16	NS	0.066036	0.00868	5.31579
Aradu.A01	9157305	11	9	21	1	0	17	NS	0	0	5.33333
Aradu.A01	9205209	7	12	19	0.58434	0.233334	16	NS	0.012818	0.078995	5.31579
Aradu.A01	9459521	9	10	19	1	0	16	NS	0.838301	0.330526	5.15789
Aradu.A01	9873259	10	9	19	1	0	16	NS	0.838301	0.248158	5.15789
Aradu.A01	9873427	10	9	19	1	0	16	NS	0.838301	0.248158	5.15789
Aradu.A01	9873502	9	10	19	1	0	16	NS	0.838301	0.248158	5.15789
Aradu.A01	9974460	22	7	30	0.0660584	1.18007	23.22		0	0.070344	5.2
Aradu.A01	9975781	4	10	14	0.354276	0.450658	12	NS	0.295366	0	4.07143
Aradu.A01	9976039	9	0	9	0.0168366	1.77374	8	Exact+Simulation	0	0	5.55556
Aradu.A01	10036759	6	19	29	0.330969	0.480213	23		0	0.144442	5.2069
Aradu.A01	10118518	12	4	17	0.321413	0.492936	14		0.295366	0.295366	4.29412
Aradu.A01	10120362	14	7	21	0.346023	0.460894	17	NS	0	2.22	4.61905
Aradu.A01	10148347	17	5	31	0.86263	0.064175	24		0.378467	0.401908	5.22581
Aradu.A01	10154147	11	6	17	0.524741	0.280055	14	NS	0.378467	0.401908	5.05882
Aradu.A01	10155387	7	14	21	0.368523	0.433536	17	NS	0	2.27586	4.61905
Aradu.A01	10374539	0	9	9	0.0182397	1.73898	8	Exact+Simulation	0	0	5.55556
Aradu.A01	10508087	4	13	18	0.270973	0.567074	15		1.73069	0.235721	5.83333
Aradu.A01	10935987	20	3	23	0.0061303	2.21252	18.78	Exact+Simulation	0.035349	0	4.73913
Aradu.A01	10936115	9	0	9	0.0168366	1.77374	8	Exact+Simulation	0	0	5.55556
Aradu.A01	10938478	22	3	29	0.0348689	1.45756	23	Binomial_Exact	0.029838	0	5.34483
Aradu.A01	10940781	3	19	22	0.010736	1.96916	18	Exact+Simulation	0.756498	0	4.72727
Aradu.A01	10941078	19	5	26	0.111783	0.951625	20.89		0.029838	2.3154	4.69231
Aradu.A01	11312553	18	5	26	0.216597	0.664348	20.89		1.73069	3.25725	5.46154
Aradu.A01	13498602	0	13	13	0.005368	2.27019	11	Exact+Simulation	0.813307	0.072397	4.38462
Aradu.A01	20495617	5	13	19	0.354276	0.450658	16		0	0	5
Aradu.A01	24876138	14	7	21	0.346023	0.460894	17	NS	0.90986	0	5.09524
Aradu.A01	28977310	2	9	11	0.21363	0.670337	10		0.529666	2.03318	5.90909
Aradu.A01	29731018	13	6	19	0.334173	0.476029	16	NS	0	0	5
Aradu.A01	29756947	7	13	20	0.474423	0.323835	16.67	NS	2.02306	0	5.05
Aradu.A01	29757221	11	7	18	0.67937	0.167894	15	NS	2.02306	0	4.72222
Aradu.A01	30634875	9	0	9	0.0168366	1.77374	8	Exact+Simulation	0.532729	1.52537	5.55556
Aradu.A01	36346883	9	0	9	0.0168366	1.77374	8	Exact+Simulation	0.447381	1.33392	5.55556
Aradu.A01	37218439	22	3	26	0.00621964	2.20623	20.89	Exact+Simulation	1.83508	4.25586	4.65385
Aradu.A01	37718413	17	10	35	1	0	26.88	NS	5.07155	2.8504	5.34286
Aradu.A01	38063398	14	8	22	0.472238	0.325839	18	NS	3.2541	0	5.13636
Aradu.A01	38341121	0	9	9	0.0182397	1.73898	8	Exact+Simulation	0	0	5.55556
Aradu.A01	41991088	0	9	9	0.0182397	1.73898	8	Exact+Simulation	0	0	5.55556
Aradu.A01	49885345	3	10	13	0.265219	0.576395	11		0	0.485408	5.92308
Aradu.A01	49979282	3	8	11	0.419104	0.377678	10	NS	0	0.485408	5.90909
Aradu.A01	49981442	1	8	11	0.419104	0.377678	10	NS	0	0.216204	5.90909
Aradu.A01	49981801	3	8	11	0.419104	0.377678	10	NS	0	5.97735	5.90909
Aradu.A01	50291820	9	0	9	0.0168366	1.77374	8	Exact+Simulation	0	0	5.55556
Aradu.A01	50806662	11	7	18	0.67937	0.167894	15	NS	2.03377	1.64203	5.05556
Aradu.A01	51864763	7	10	21	1	0	17	NS	2.65254	0	5.14286
Aradu.A01	51865441	6	13	19	0.354276	0.450658	16	NS	2.65254	0	5
Aradu.A01	52702136	14	7	21	0.346023	0.460894	17	NS	2.65254	0.229539	5.09524
Aradu.A01	53176725	3	8	11	0.419104	0.377678	10	NS	0	2.31829	5.90909
Aradu.A01	59465956	11	7	18	0.67937	0.167894	15	NS	1.19413	0.077682	5.05556
Aradu.A01	65421189	9	12	21	0.850712	0.070218	17	NS	0	0.805982	4.7619
Aradu.A01	65421564	8	15	23	0.401504	0.39631	18.78	NS	0	3.62667	4.69565
Aradu.A01	65424740	9	14	25	0.86106	0.064966	20	NS	0	1.23137	4.68
Aradu.A01	66885991	0	9	9	0.0182397	1.73898	8	Exact+Simulation	0	0	5.55556
Aradu.A01	69530502	0	9	9	0.0182397	1.73898	8	Exact+Simulation	0	0	5.55556
Aradu.A01	74758466	2	9	11	0.21363	0.670337	10		2.97474	3.04979	5.90909
Aradu.A01	75823182	14	8	22	0.472238	0.325839	18	NS	0	0	5.13636
Aradu.A01	84358254	8	14	22	0.500772	0.30036	18	NS	0	0	5.13636
Aradu.A01	89114286	15	7	22	0.316637	0.499438	18	NS	5.52277	2.70577	5.13636
Aradu.A01	89695501	0	9	9	0.0182397	1.73898	8	Exact+Simulation	0	0	5.55556
Aradu.A01	89712087	9	0	9	0.0168366	1.77374	8	Exact+Simulation	0	2.00424	5.55556
Aradu.A01	90294156	6	11	18	0.713628	0.146528	15	NS	1.36999	0.691019	5.33333
Aradu.A01	90483817	6	14	20	0.300312	0.522428	16.67	NS	3.75735	4.39194	5.05
Aradu.A01	91715096	0	9	9	0.0182397	1.73898	8	Exact+Simulation	0	3.89077	5.55556
Aradu.A01	92214445	6	15	21	0.233449	0.631808	17		1.37692	0.718535	5.33333
Aradu.A01	93760093	5	14	19	0.21363	0.670337	16		2.29417	0	4.68421
Aradu.A01	94143605	8	13	23	0.860424	0.065288	18.78	NS	0	0	4.82609
Aradu.A01	94219986	6	9	15	0.817259	0.08764	13	NS	2.13115	1.12887	5.26667
Aradu.A01	95617475	0	9	9	0.0182397	1.73898	8	Exact+Simulation	0.266899	0.495023	5.55556
Aradu.A01	95668523	11	9	21	1	0	17	NS	2.02344	0.936806	5.28571
Aradu.A01	96982501	5	16	21	0.113261	0.945918	17		0.781289	0.250791	4.66667
Aradu.A01	97071514	7	24	32	0.0325996	1.48679	24.92	Binomial_Exact	5.22617	8.29902	5.125
Aradu.A01	97179228	15	1	16	0.0061303	2.21252	14	Exact+Simulation	0.781289	2.83064	5.5
Aradu.A01	97683112	18	6	24	0.0888334	1.05142	19		0.68112	2.22742	4.79167
Aradu.A01	99215549	2	9	11	0.21363	0.670337	10		0.144806	0	5.72727
Aradu.A01	100108121	8	2	10	0.278162	0.555703	9		0.141007	0	5.8
Aradu.A01	100466865	5	15	20	0.162288	0.789714	16.67		0.563804	0	4.8
Aradu.A01	104080993	4	7	11	0.772427	0.112142	10	NS	0	4.30929	5.90909
Aradu.A01	104459918	0	14	15	0.010736	1.96916	13	Exact+Simulation	0	0	4.2
Aradu.A01	105900135	13	6	19	0.334173	0.476029	16	NS	0.236516	0.310001	4.63158
Aradu.A02	112078	0	9	9	0.0182397	1.73898	8	Exact+Simulation	0.016384	0	4.55556
Aradu.A02	327195	9	0	9	0.0168366	1.77374	8	Exact+Simulation	0	0	5.55556
Aradu.A02	366467	9	0	9	0.0168366	1.77374	8	Exact+Simulation	0	0	5.55556
Aradu.A02	636001	11	14	27	1	0	21	NS	0	0	5.40741
Aradu.A02	770826	9	0	9	0.0168366	1.77374	8	Exact+Simulation	0.046493	0	5.55556
Aradu.A02	974854	0	9	9	0.0182397	1.73898	8	Exact+Simulation	0.018818	0	5.55556
Aradu.A02	1266122	0	10	10	0.0167949	1.77482	9	Exact+Simulation	0.012086	0.012086	3.7
Aradu.A02	1744377	0	12	12	0.00770217	2.11339	11	Exact+Simulation	0.008026	0	4.08333
Aradu.A02	1877368	1	17	19	0.0102894	1.98761	16	Exact+Simulation	0.06719	0	5.10526
Aradu.A02	1987467	19	0	19	0.00110435	2.95689	16	Exact+Simulation	0.146816	0	4.73684
Aradu.A02	1992802	0	12	12	0.00770217	2.11339	11	Exact+Simulation	0.146816	0	4.08333
Aradu.A02	1993554	12	0	12	0.0061303	2.21252	11	Exact+Simulation	0.146816	0	4.08333
Aradu.A02	1993650	12	0	12	0.0061303	2.21252	11	Exact+Simulation	0.146816	0	4.08333
Aradu.A02	2652642	8	2	10	0.278162	0.555703	9		0.121822	0.040645	5.6
Aradu.A02	2684310	9	0	9	0.0168366	1.77374	8	Exact+Simulation	0	0	5.55556
Aradu.A02	2853849	10	0	10	0.0159276	1.79785	9	Exact+Simulation	0.023871	0	5.5
Aradu.A02	3096847	4	8	12	0.607786	0.216249	11	NS	0.02511	0.054131	5.91667
Aradu.A02	3563958	4	12	16	0.231237	0.635943	14		0	0	4.875
Aradu.A02	3928166	0	9	9	0.0182397	1.73898	8	Exact+Simulation	0	0	5.55556
Aradu.A02	3958604	0	9	9	0.0182397	1.73898	8	Exact+Simulation	0	0	5.55556
Aradu.A02	4630421	15	10	26	0.739382	0.131131	20.89	NS	0	0	5.57692
Aradu.A02	4767309	12	10	23	1	0	18.78	NS	0	0	5.3913
Aradu.A02	4891174	11	0	11	0.00947648	2.02335	10	Exact+Simulation	0	0.010713	5.72727
Aradu.A02	4891203	0	11	11	0.010736	1.96916	10	Exact+Simulation	0	0.010713	5.72727
Aradu.A02	5192187	10	7	17	0.779369	0.108257	14	NS	0	0.13822	5
Aradu.A02	5472606	10	18	29	0.474423	0.323835	23	NS	0.672942	0.206222	5.58621
Aradu.A02	5478477	15	9	32	1	0	24.92	NS	0.244767	0	5.34375
Aradu.A02	6044427	8	3	11	0.395517	0.402835	10	NS	0	0.038628	5.90909
Aradu.A02	6318445	4	9	13	0.474423	0.323835	11	NS	0.165092	0.200658	4.15385
Aradu.A02	6371459	9	3	13	0.450448	0.346355	11	NS	0.165092	0.200658	4.15385
Aradu.A02	6371470	9	4	13	0.450448	0.346355	11	NS	0.165092	0.200658	4.15385
Aradu.A02	6564588	15	10	26	0.739382	0.131131	20.89	NS	0.052812	0.278413	5.69231
Aradu.A02	6591742	7	5	12	0.911971	0.040019	11	NS	0.174617	0.112817	6.91667
Aradu.A02	7046662	2	8	10	0.288292	0.540168	9		0.302093	0.251991	5.8
Aradu.A02	7047215	8	2	10	0.278162	0.555703	9		0.302093	0.251991	5.8
Aradu.A02	7047586	8	2	10	0.278162	0.555703	9		0.302093	0.251991	5.8
Aradu.A02	7047809	8	2	10	0.278162	0.555703	9		0.302093	0.251991	5.8
Aradu.A02	7116399	5	4	9	1	0	8	NS	0.376882	0.169157	5.22222
Aradu.A02	7116439	5	4	9	1	0	8	NS	0.376882	0.169157	5.22222
Aradu.A02	7789082	23	5	28	0.00947648	2.02335	22	Exact+Simulation	0.156311	0.525448	5.07143
Aradu.A02	7840470	4	9	13	0.474423	0.323835	11	NS	0.746189	1.23339	4.15385
Aradu.A02	7910558	0	15	15	0.00246554	2.60809	13	Exact+Simulation	0.098175	0.016837	4.06667
Aradu.A02	8417517	9	5	14	0.617342	0.209474	12	NS	0.252902	0.303859	4
Aradu.A02	8418848	9	5	14	0.617342	0.209474	12	NS	0.252902	0.303859	4
Aradu.A02	8418901	5	9	14	0.651154	0.186316	12	NS	0.252902	0.303859	4
Aradu.A02	8458971	4	10	14	0.354276	0.450658	12	NS	0.252902	0.303859	4
Aradu.A02	8459033	4	10	14	0.354276	0.450658	12	NS	0.252902	0.303859	4
Aradu.A02	8459056	10	4	14	0.334173	0.476029	12	NS	0.252902	0.303859	4
Aradu.A02	8459148	4	10	14	0.354276	0.450658	12	NS	0.252902	0.303859	4
Aradu.A02	8459610	9	5	14	0.617342	0.209474	12	NS	0.252902	0.303859	4
Aradu.A02	8459896	3	9	13	0.474423	0.323835	11	NS	0	0	4.15385
Aradu.A02	8465431	10	5	15	0.487584	0.31195	13	NS	0.408335	0.303859	4.2
Aradu.A02	9764665	28	2	30	0.000753852	3.12271	23.22	Exact+Simulation	0	0.765032	4.76667
Aradu.A02	10583246	27	1	28	0.000375308	3.42561	22	Exact+Simulation	0	0.765032	4.53571
Aradu.A02	11072046	3	10	13	0.265219	0.576395	11		1.09078	0.767275	6
Aradu.A02	11790196	0	17	17	0.00246554	2.60809	14	Exact+Simulation	0.561216	0.66617	4.17647
Aradu.A02	12568324	0	17	17	0.00246554	2.60809	14	Exact+Simulation	0.019072	0.019072	3.82353
Aradu.A02	12875918	14	0	14	0.00282715	2.54865	12	Exact+Simulation	1.59365	1.42077	4.14286
Aradu.A02	12945169	20	4	24	0.014189	1.84805	19	Exact+Simulation	0	0.061041	5.375
Aradu.A02	13138378	23	4	27	0.00461342	2.33598	21	Exact+Simulation	1.57121	2.01137	5
Aradu.A02	13644273	13	0	13	0.00424072	2.37256	11	Exact+Simulation	1.62963	1.21826	4.53846
Aradu.A02	14907322	7	2	9	0.334173	0.476029	8	NS	2.14387	1.2769	5.55556
Aradu.A02	14907624	2	7	9	0.354276	0.450658	8	NS	2.14387	1.2769	5.55556
Aradu.A02	14941431	0	15	15	0.00246554	2.60809	13	Exact+Simulation	2.80349	1.74373	4.66667
Aradu.A02	15218749	23	4	27	0.00461342	2.33598	21	Exact+Simulation	0	0	5
Aradu.A02	20855308	0	14	14	0.003476	2.45892	12	Exact+Simulation	0.023955	0	4.14286
Aradu.A02	22605404	14	0	14	0.00282715	2.54865	12	Exact+Simulation	0	0	4.14286
Aradu.A02	22889359	23	4	27	0.00461342	2.33598	21	Exact+Simulation	0	2.68146	5
Aradu.A02	26043794	0	9	9	0.0182397	1.73898	8	Exact+Simulation	1.00637	0.228343	5.55556
Aradu.A02	28574603	25	4	29	0.00282715	2.54865	23	Exact+Simulation	0	2.28833	5.2069
Aradu.A02	30105980	24	4	29	0.00632398	2.19901	23	Exact+Simulation	0	2.28833	5.2069
Aradu.A02	30168875	0	14	14	0.003476	2.45892	12	Exact+Simulation	0	0	4.14286
Aradu.A02	31090902	22	4	26	0.00621964	2.20623	20.89	Exact+Simulation	1.00314	3.98877	5.57692
Aradu.A02	32289583	14	0	14	0.00282715	2.54865	12	Exact+Simulation	0	0	4.14286
Aradu.A02	34435401	11	4	15	0.288209	0.540293	13	NS	2.96177	3.21716	5.73333
Aradu.A02	36422853	28	4	32	0.00176697	2.75277	24.92	Exact+Simulation	0.692471	1.25852	4.9375
Aradu.A02	36877739	9	0	9	0.0168366	1.77374	8	Exact+Simulation	0	0	5.55556
Aradu.A02	40761413	23	4	27	0.00461342	2.33598	21	Exact+Simulation	0.30978	0.404424	5
Aradu.A02	42032800	23	4	27	0.00461342	2.33598	21	Exact+Simulation	0.142061	0.404424	5
Aradu.A02	42381817	23	4	27	0.00461342	2.33598	21	Exact+Simulation	0.142061	0.404424	5
Aradu.A02	45214066	25	4	29	0.00282715	2.54865	23	Exact+Simulation	0.142061	0.404424	5.2069
Aradu.A02	49756701	10	4	14	0.334173	0.476029	12	NS	1.21978	0	4.07143
Aradu.A02	52114528	24	4	28	0.00390806	2.40804	22	Exact+Simulation	2.11745	1.61465	5.07143
Aradu.A02	52841377	4	11	15	0.30129	0.521015	13	NS	2.22178	4.56309	4.93333
Aradu.A02	54067360	0	13	13	0.005368	2.27019	11	Exact+Simulation	1.09111	1.90117	4.84615
Aradu.A02	54438707	23	4	27	0.00461342	2.33598	21	Exact+Simulation	0.497207	1.22603	5
Aradu.A02	56321679	0	11	11	0.010736	1.96916	10	Exact+Simulation	0	0	4.72727
Aradu.A02	56977069	13	7	21	0.578545	0.237663	17	NS	4.69828	0.474955	4.71429
Aradu.A02	59200122	14	9	24	0.739382	0.131131	19	NS	0.901906	0.516225	5.20833
Aradu.A02	59476543	23	4	27	0.00461342	2.33598	21	Exact+Simulation	0	1.43191	5
Aradu.A02	60180463	23	4	27	0.00461342	2.33598	21	Exact+Simulation	0	0.139963	5
Aradu.A02	60562458	20	11	32	0.384007	0.41566	24.92	NS	0.143242	0.338339	5.21875
Aradu.A02	60564335	21	10	31	0.207255	0.683494	24		0.143242	0.338339	5.12903
Aradu.A02	60928346	22	10	32	0.167361	0.776344	24.92		0.217399	0.412496	5.03125
Aradu.A02	60929632	10	7	17	0.779369	0.108257	14	NS	3.04383	4.34868	6.41176
Aradu.A02	61169057	9	0	9	0.0168366	1.77374	8	Exact+Simulation	0.052447	0	5.55556
Aradu.A02	61325647	0	9	9	0.0182397	1.73898	8	Exact+Simulation	0.052447	0	5.55556
Aradu.A02	61367564	6	8	16	1	0	14	NS	0.366148	0.167163	6.3125
Aradu.A02	61624488	21	10	31	0.207255	0.683494	24		1.41045	0	5.12903
Aradu.A02	61826118	7	23	36	0.325529	0.48741	27.32		0	0	5.22222
Aradu.A02	61829502	20	13	34	0.583764	0.233763	26.19	NS	1.06444	0.654777	5.17647
Aradu.A02	64265458	20	4	24	0.014189	1.84805	19	Exact+Simulation	0	0.071235	5.375
Aradu.A02	64277105	9	0	9	0.0168366	1.77374	8	Exact+Simulation	0.245431	0	5.55556
Aradu.A02	67017415	3	8	11	0.419104	0.377678	10	NS	1.54734	0.918539	5.90909
Aradu.A02	67065756	3	8	11	0.419104	0.377678	10	NS	0.320859	0.918539	5.90909
Aradu.A02	67418874	21	0	25	0.00947648	2.02335	20	Exact+Simulation	0	0	5.56
Aradu.A02	67419236	20	4	24	0.014189	1.84805	19	Exact+Simulation	0	0	5.375
Aradu.A02	67420486	20	4	24	0.014189	1.84805	19	Exact+Simulation	0	2.77959	5.375
Aradu.A02	67420580	20	0	24	0.014189	1.84805	19	Exact+Simulation	0	0	5.375
Aradu.A02	68124519	21	4	26	0.0168366	1.77374	20.89	Exact+Simulation	0	0	5.57692
Aradu.A02	71088076	21	4	26	0.0168366	1.77374	20.89	Exact+Simulation	0	0	5.57692
Aradu.A02	71198537	3	9	13	0.474423	0.323835	11	NS	0.716744	0.918539	6.23077
Aradu.A02	71269971	4	20	24	0.0162528	1.78907	19	Exact+Simulation	0	1.26213	5.54167
Aradu.A02	74775527	3	14	18	0.127121	0.895782	15		0.438856	0.918539	5.33333
Aradu.A02	74833506	11	15	27	0.865547	0.062709	21	NS	0	0	5.44444
Aradu.A02	75200266	12	14	28	1	0	22	NS	0	0	5.42857
Aradu.A02	75971964	3	10	13	0.265219	0.576395	11		0.178528	0.918539	6.23077
Aradu.A02	76040912	13	11	25	1	0	20	NS	0	0	5.28
Aradu.A02	76153149	12	13	26	1	0	20.89	NS	1.42859	0.221691	5.38462
Aradu.A02	76430803	15	13	29	1	0	23	NS	1.42859	0.221691	5.06897
Aradu.A02	76550367	11	13	25	1	0	20	NS	1.42859	0.221691	5.28
Aradu.A02	76736888	11	13	25	1	0	20	NS	1.42859	0.221691	5.28
Aradu.A02	77859514	11	15	27	0.865547	0.062709	21	NS	0.79481	1.59553	5.44444
Aradu.A02	78334557	8	3	11	0.395517	0.402835	10	NS	0.091189	0.918539	5.90909
Aradu.A02	78356514	3	11	14	0.203798	0.690801	12		0.205269	0.918539	5.28571
Aradu.A02	78817179	12	15	27	0.865547	0.062709	21	NS	1.41499	0.5024	5.44444
Aradu.A02	79016329	10	15	27	0.865547	0.062709	21	NS	1.41499	1.59553	5.44444
Aradu.A02	79180102	5	15	20	0.162288	0.789714	16.67		0.402532	24.5298	4.7
Aradu.A02	79194220	16	6	22	0.171345	0.766128	18		0.402532	24.5342	4.81818
Aradu.A02	79194257	0	5	20	1	0	16.67	NS	0	0	5.05
Aradu.A02	79194268	15	5	20	0.145829	0.836157	16.67		0	24.5342	4.7
Aradu.A02	79574824	9	0	9	0.0168366	1.77374	8	Exact+Simulation	0.033195	0	5.55556
Aradu.A02	80416393	14	6	21	0.346023	0.460894	17	NS	0.267129	0.179516	4.57143
Aradu.A02	80416409	6	14	21	0.368523	0.433536	17	NS	0.267129	0.179516	4.57143
Aradu.A02	80611298	13	10	24	0.944284	0.024897	19	NS	0.604673	0.407432	5.20833
Aradu.A02	80718870	13	11	25	1	0	20	NS	1.08658	0.387136	5.28
Aradu.A02	80795363	16	12	31	1	0	24	NS	2.19758	1.72413	5.51613
Aradu.A02	80998845	10	13	24	0.94797	0.023205	19	NS	0.310998	0.204633	5.20833
Aradu.A02	81223258	12	15	28	0.951328	0.02167	22	NS	0.275807	0.754374	5.53571
Aradu.A02	81581622	14	6	21	0.346023	0.460894	17	NS	0.209521	0.207989	4.57143
Aradu.A02	81742852	12	17	30	0.807926	0.092629	23.22	NS	0.312712	0.277336	5.4
Aradu.A02	81759063	15	5	20	0.145829	0.836157	16.67		0.144499	0.13292	4.7
Aradu.A02	81783405	5	15	20	0.162288	0.789714	16.67		2.43631	3.9394	4.7
Aradu.A02	82582447	15	7	22	0.316637	0.499438	18	NS	0	0	4.63636
Aradu.A02	82582556	13	6	19	0.334173	0.476029	16	NS	0.015121	0	4.63158
Aradu.A02	82582613	13	6	19	0.334173	0.476029	16	NS	0.015121	0	4.63158
Aradu.A02	85104169	7	9	16	0.934329	0.0295	14	NS	0.081653	0.001016	6
Aradu.A02	85104315	9	0	9	0.0168366	1.77374	8	Exact+Simulation	5.12157	6.11852	5.55556
Aradu.A02	86425053	3	9	15	0.817259	0.08764	13		0	0	6.06667
Aradu.A02	86664029	7	5	12	0.911971	0.040019	11	NS	0.017577	0.106652	6.08333
Aradu.A02	86664151	5	7	12	0.925779	0.033493	11	NS	0.017577	0.106652	6.08333
Aradu.A02	86664209	5	7	12	0.925779	0.033493	11	NS	0.017577	0.106652	6.08333
Aradu.A02	86664528	5	7	12	0.925779	0.033493	11	NS	0.017577	0.106652	6.08333
Aradu.A02	86721198	12	1	13	0.0168366	1.77374	11	Exact+Simulation	0	0	4.46154
Aradu.A02	87289734	12	8	22	0.944284	0.024897	18	NS	0.046954	0.147445	5.18182
Aradu.A02	87547467	7	5	12	0.911971	0.040019	11	NS	0.061404	0.117976	6.08333
Aradu.A02	87585573	1	0	9	1	0	8	NS	0	0	4.11111
Aradu.A02	88472581	9	0	9	0.0168366	1.77374	8	Exact+Simulation	0	0	5.55556
Aradu.A02	88589791	7	1	8	0.207005	0.68402	8	NS	0	0.026595	5.375
Aradu.A02	88589850	7	1	8	0.207005	0.68402	8	NS	0	0.026595	5.375
Aradu.A02	88589873	1	7	8	0.220855	0.655893	8	NS	0	0.026595	5.375
Aradu.A02	88817231	7	1	8	0.207005	0.68402	8	NS	2.16359	2.56946	5.375
Aradu.A02	88924681	11	10	22	1	0	18	NS	0.084523	0.263625	5.45455
Aradu.A02	89185231	12	9	22	0.944284	0.024897	18	NS	0.084523	0.263625	5.45455
Aradu.A02	90050347	4	13	17	0.184784	0.733335	14		0.010519	0.673963	5
Aradu.A02	90488924	1	15	16	0.00770217	2.11339	14	Exact+Simulation	0	0.107343	5.0625
Aradu.A02	90493356	11	9	21	1	0	17	NS	0	0	4.90476
Aradu.A02	90503578	5	13	18	0.270973	0.567074	15		0.194601	0.147525	5.05556
Aradu.A02	90504792	5	16	21	0.113261	0.945918	17		0.194601	0.268712	5.09524
Aradu.A02	90570547	0	15	17	0.0182397	1.73898	14	Exact+Simulation	0.024273	0.095671	5.41176
Aradu.A02	90570778	0	14	14	0.003476	2.45892	12	Exact+Simulation	0	0	5.57143
Aradu.A02	90631635	8	4	12	0.578545	0.237663	11	NS	0	0.09221	6.08333
Aradu.A02	91030870	5	13	18	0.270973	0.567074	15		0	0.034973	5.05556
Aradu.A02	91576979	14	4	18	0.115118	0.938856	15		0.073156	0.064837	5.5
Aradu.A02	91577007	7	3	10	0.535904	0.270913	9	NS	0	0	5.5
Aradu.A02	91579200	2	6	8	0.503108	0.298339	8	NS	0.051457	0.043152	5.375
Aradu.A02	91592152	7	3	10	0.535904	0.270913	9	NS	0.050692	0.042468	5.5
Aradu.A02	91592456	2	6	8	0.503108	0.298339	8	NS	0.050674	0.042452	5.375
Aradu.A02	91592494	2	5	8	0.88876	0.051216	8	NS	0.050672	0.066299	5.375
Aradu.A02	91592885	2	9	11	0.21363	0.670337	10		0.065455	4.34146	5.18182
Aradu.A02	91594898	3	7	10	0.564895	0.248032	9	NS	0.000271	0	5.5
Aradu.A02	91665668	2	5	8	0.88876	0.051216	8	NS	0	0.055301	5.375
Aradu.A02	91666148	5	2	8	0.867381	0.06179	8	NS	0	0.101461	5.375
Aradu.A02	91666255	5	2	8	0.867381	0.06179	8	NS	0	0.101456	5.375
Aradu.A02	91678865	5	2	8	0.867381	0.06179	8	NS	0	0.100883	5.375
Aradu.A02	91955506	9	16	27	0.677734	0.168941	21	NS	2.6566	2.66764	5.11111
Aradu.A02	93498588	17	6	23	0.127222	0.895439	18.78		10.0068	0	6.21739
Aradu.A02	93528697	17	5	23	0.127222	0.895439	18.78		4.87561	0	6.21739
Aradu.A02	93528862	4	10	31	1	0	24		6.79	10.6343	5.3871
Aradu.A03	36308	2	8	10	0.288292	0.540168	9		0.222546	0.178376	4.8
Aradu.A03	79744	5	8	14	0.925924	0.033424	12	NS	0.505025	0.271331	5.28571
Aradu.A03	525806	4	0	10	1	0	9	NS	0.30507	0.153104	4.1
Aradu.A03	722864	9	0	9	0.0168366	1.77374	8	Exact+Simulation	0.290706	0.437124	5.55556
Aradu.A03	1008880	10	4	14	0.334173	0.476029	12	NS	0.388893	0.560953	4.07143
Aradu.A03	1008941	10	4	14	0.334173	0.476029	12	NS	0.388893	0.560953	4.07143
Aradu.A03	1009025	4	10	14	0.354276	0.450658	12	NS	0.388893	0.560953	4.07143
Aradu.A03	1009223	11	4	15	0.288209	0.540293	13	NS	0.355391	0.683746	3.93333
Aradu.A03	1009300	10	4	14	0.334173	0.476029	12	NS	0.355391	0.68019	4.07143
Aradu.A03	1009382	10	4	14	0.334173	0.476029	12	NS	0.355391	0.662327	4.07143
Aradu.A03	1230936	9	0	9	0.0168366	1.77374	8	Exact+Simulation	0.208092	0.537921	5.55556
Aradu.A03	1347297	3	7	10	0.564895	0.248032	9	NS	0.231231	0.488053	4.8
Aradu.A03	2050328	0	9	9	0.0182397	1.73898	8	Exact+Simulation	0.13759	0.473477	5.55556
Aradu.A03	2264508	19	3	23	0.0168366	1.77374	18.78	Exact+Simulation	0.33738	0.33738	4.6087
Aradu.A03	2505942	0	9	9	0.0182397	1.73898	8	Exact+Simulation	0.141239	0.385176	5.55556
Aradu.A03	3058530	17	2	19	0.00811276	2.09083	16	Exact+Simulation	0.241158	0.241158	4.84211
Aradu.A03	3171382	2	17	19	0.0102894	1.98761	16	Exact+Simulation	0.241158	0.241158	4.84211
Aradu.A03	3288154	0	9	9	0.0182397	1.73898	8	Exact+Simulation	0.240108	0.494668	5.55556
Aradu.A03	3294578	17	2	19	0.00811276	2.09083	16	Exact+Simulation	0	0.2353	4.84211
Aradu.A03	3960320	15	6	21	0.218811	0.65993	17		0.537437	0.496105	4.57143
Aradu.A03	4194871	3	25	28	0.00246554	2.60809	22	Exact+Simulation	0.095819	0.095819	4.53571
Aradu.A03	5098904	14	10	24	0.739382	0.131131	19	NS	0.32045	0.380227	4.75
Aradu.A03	5258381	13	15	30	1	0	23.22	NS	0.173246	0.758671	5.76667
Aradu.A03	5456190	18	7	25	0.14918	0.826291	20		0.59053	0.129859	4.64
Aradu.A03	5456818	18	7	25	0.14918	0.826291	20		0.034027	0.918762	4.64
Aradu.A03	5456856	16	7	23	0.251607	0.599277	18.78	NS	0.198023	0.196326	4.86956
Aradu.A03	5457576	8	16	24	0.343748	0.463759	19	NS	0.688687	0.228016	4.75
Aradu.A03	5669055	16	19	36	0.95965	0.017887	27.32	NS	0.562601	1.01063	5.5
Aradu.A03	6184668	9	14	23	0.631296	0.199767	18.78	NS	0.618656	0.698325	5.73913
Aradu.A03	6753820	13	20	34	0.613241	0.212369	26.19	NS	0.196043	0.823006	5.35294
Aradu.A03	6776945	15	0	15	0.00176697	2.75277	13	Exact+Simulation	0.157458	0.179937	4.06667
Aradu.A03	7178082	15	0	15	0.00176697	2.75277	13	Exact+Simulation	0.157458	0.179937	4.06667
Aradu.A03	7549200	15	0	15	0.00176697	2.75277	13	Exact+Simulation	0.157458	0.179937	4.06667
Aradu.A03	7557290	15	0	15	0.00176697	2.75277	13	Exact+Simulation	0	0.149594	4.66667
Aradu.A03	7558733	11	24	35	0.162288	0.789714	26.88		0	0	5.25714
Aradu.A03	7745119	15	0	15	0.00176697	2.75277	13	Exact+Simulation	0.299503	0.24153	4.06667
Aradu.A03	8474311	12	21	33	0.354276	0.450658	25.33	NS	0.774537	1.27837	5.27273
Aradu.A03	9029090	10	4	14	0.334173	0.476029	12	NS	0.586174	0.515706	4.07143
Aradu.A03	9029390	10	4	14	0.334173	0.476029	12	NS	0.586174	0.515706	4.07143
Aradu.A03	10822165	0	9	9	0.0182397	1.73898	8	Exact+Simulation	0.654544	0.950998	5.55556
Aradu.A03	11046800	22	10	32	0.167361	0.776344	24.92		0.955014	0.672569	5.03125
Aradu.A03	11940943	18	10	32	0.779369	0.108257	24.92	NS	0.482966	0.172861	5.21875
Aradu.A03	12272415	6	8	14	0.925924	0.033424	12	NS	1.0398	1.28378	6.14286
Aradu.A03	12343500	15	0	15	0.00176697	2.75277	13	Exact+Simulation	0.461944	0.331331	4.73333
Aradu.A03	14453006	10	22	32	0.18756	0.726859	24.92		0	0	5.03125
Aradu.A03	14525295	8	6	14	0.917878	0.037215	12	NS	0.498069	1.22385	6.14286
Aradu.A03	16123390	0	10	10	0.0167949	1.77482	9	Exact+Simulation	0.334046	0.111733	3.9
Aradu.A03	16438220	0	11	11	0.010736	1.96916	10	Exact+Simulation	0.790818	0.627361	4.45455
Aradu.A03	16442252	13	0	14	0.0159276	1.79785	12	Exact+Simulation	0.790818	1.36989	4.28571
Aradu.A03	17968014	7	5	16	1	0	14	NS	1.20465	1.13897	6.3125
Aradu.A03	18721489	12	14	26	0.950646	0.021981	20.89	NS	0.96697	1.24062	5.5
Aradu.A03	19271024	0	11	11	0.010736	1.96916	10	Exact+Simulation	0	0	4.45455
Aradu.A03	21749555	9	10	19	1	0	16	NS	0.877271	0.396906	5.26316
Aradu.A03	22143511	7	2	9	0.334173	0.476029	8	NS	0.046402	0	5
Aradu.A03	22441345	13	11	24	0.944284	0.024897	19	NS	0.652214	0.556433	5.66667
Aradu.A03	22939420	14	12	26	0.944529	0.024785	20.89	NS	0.301943	0.01312	5.5
Aradu.A03	22987111	12	14	26	0.950646	0.021981	20.89	NS	0.301943	0.01312	5.5
Aradu.A03	23560346	13	11	24	0.944284	0.024897	19	NS	0.301943	0	5.45833
Aradu.A03	24795417	11	13	24	0.94797	0.023205	19	NS	0.80409	0.556433	5.66667
Aradu.A03	25161497	13	11	24	0.944284	0.024897	19	NS	0	0	5.45833
Aradu.A03	25165865	11	13	24	0.94797	0.023205	19	NS	0.80409	0.556433	5.66667
Aradu.A03	25503956	19	3	22	0.00940449	2.02666	18	Exact+Simulation	0	0	5.18182
Aradu.A03	25504400	11	13	24	0.94797	0.023205	19	NS	0	0	5.66667
Aradu.A03	26436755	13	16	30	0.956284	0.019413	23.22	NS	0.703327	0.073361	5.1
Aradu.A03	27608746	6	10	17	0.817259	0.08764	14	NS	0.197054	0.380934	5
Aradu.A03	27608767	10	6	17	0.779369	0.108257	14	NS	0.197054	0.380934	5
Aradu.A03	27698857	13	11	24	0.944284	0.024897	19	NS	0.624915	0.65357	5.45833
Aradu.A03	28122954	13	14	27	1	0	21	NS	0.624915	0.418038	5.59259
Aradu.A03	28417018	13	16	29	0.874119	0.058429	23	NS	1.00662	0.664062	5.2069
Aradu.A03	29380310	13	20	33	0.513996	0.28904	25.33	NS	0.287501	0.827739	5.27273
Aradu.A03	29446432	0	12	16	0.231237	0.635943	14		0	0.227447	5.125
Aradu.A03	29722463	13	16	29	0.874119	0.058429	23	NS	1.69833	0.106222	5.2069
Aradu.A03	30565512	10	8	18	0.935739	0.028845	15	NS	0.853657	0.513314	5
Aradu.A03	30661155	13	20	33	0.513996	0.28904	25.33	NS	3.27909	2.48887	5.27273
Aradu.A03	30923591	13	19	32	0.607786	0.216249	24.92	NS	1.10788	2.15984	5.3125
Aradu.A03	31309264	11	21	32	0.289546	0.538282	24.92	NS	1.31784	1.08163	5.34375
Aradu.A03	31537524	4	13	18	0.270973	0.567074	15		2.31529	0	4.66667
Aradu.A03	31616788	0	9	9	0.0182397	1.73898	8	Exact+Simulation	0	0	5.55556
Aradu.A03	31736832	9	2	11	0.199388	0.7003	10		0.215917	0.537851	5.90909
Aradu.A03	31738286	2	9	11	0.21363	0.670337	10		0.215917	0.537851	5.90909
Aradu.A03	31738356	9	2	11	0.199388	0.7003	10		0.215917	0.537851	5.90909
Aradu.A03	32521790	11	19	30	0.38954	0.409448	23.22	NS	0.662924	2.40175	5.23333
Aradu.A03	32582649	11	21	32	0.289546	0.538282	24.92	NS	0.662924	2.40175	5.34375
Aradu.A03	35707804	4	7	11	0.772427	0.112142	10	NS	2.13591	2.79678	5.72727
Aradu.A03	35709034	9	5	14	0.617342	0.209474	12	NS	0.034081	0	4.92857
Aradu.A03	37183027	0	9	9	0.0182397	1.73898	8	Exact+Simulation	0.271566	1.12445	5
Aradu.A03	37185098	0	9	9	0.0182397	1.73898	8	Exact+Simulation	0.271566	1.12445	5
Aradu.A03	38006089	0	9	9	0.0182397	1.73898	8	Exact+Simulation	0	0	5.55556
Aradu.A03	39526035	21	4	25	0.00947648	2.02335	20	Exact+Simulation	2.98071	2.13875	5.56
Aradu.A03	39596314	0	14	14	0.003476	2.45892	12	Exact+Simulation	5.01099	2.61697	5.71429
Aradu.A03	39668612	9	5	14	0.617342	0.209474	12	NS	0.974193	1.67452	5
Aradu.A03	39975487	2	6	9	0.746884	0.126747	8	NS	1.3614	1.46615	5.55556
Aradu.A03	39977311	7	2	9	0.334173	0.476029	8	NS	2.36203	1.46615	5.55556
Aradu.A03	39977414	7	2	9	0.334173	0.476029	8	NS	1.16128	1.46615	5.55556
Aradu.A03	40011892	2	7	9	0.354276	0.450658	8	NS	1.16128	1.46615	5.55556
Aradu.A03	40011977	2	7	9	0.354276	0.450658	8	NS	1.16128	1.46615	5.55556
Aradu.A03	40012027	2	7	9	0.354276	0.450658	8	NS	1.16128	1.46615	5.55556
Aradu.A03	40012704	2	7	9	0.354276	0.450658	8	NS	1.16128	1.46615	5.55556
Aradu.A03	40012767	2	7	9	0.354276	0.450658	8	NS	1.16128	1.46615	5.55556
Aradu.A03	40012834	2	9	11	0.21363	0.670337	10		1.16128	1.46615	5.63636
Aradu.A03	40012913	2	7	9	0.354276	0.450658	8	NS	1.16128	1.46615	5.55556
Aradu.A03	40013181	9	4	13	0.450448	0.346355	11	NS	1.16128	1.46615	5.46154
Aradu.A03	40013211	2	7	9	0.354276	0.450658	8	NS	1.16128	1.46615	5.55556
Aradu.A03	40015611	2	7	9	0.354276	0.450658	8	NS	1.16128	1.71189	5.55556
Aradu.A03	40016082	8	2	11	0.395517	0.402835	10		1.53529	2.53214	5.54545
Aradu.A03	40016622	2	7	9	0.354276	0.450658	8	NS	2.76798	1.83206	5.55556
Aradu.A03	40550762	7	2	9	0.334173	0.476029	8	NS	0.663548	0	5.55556
Aradu.A03	43228771	8	10	19	1	0	16	NS	0	0	4.68421
Aradu.A03	43230527	8	11	19	0.836973	0.077289	16	NS	3.10112	2.16156	4.68421
Aradu.A03	43552115	9	0	9	0.0168366	1.77374	8	Exact+Simulation	0	0	5.55556
Aradu.A03	44338539	9	0	9	0.0168366	1.77374	8	Exact+Simulation	1.27448	11.9387	4.77778
Aradu.A03	44353475	3	7	10	0.564895	0.248032	9	NS	0	0	4.2
Aradu.A03	71608019	0	11	11	0.010736	1.96916	10	Exact+Simulation	0	0	4.54545
Aradu.A03	80473557	9	0	9	0.0168366	1.77374	8	Exact+Simulation	0	0.094734	4.77778
Aradu.A03	81073758	9	0	9	0.0168366	1.77374	8	Exact+Simulation	4.72696	3.37474	5.55556
Aradu.A03	81073811	0	11	11	0.010736	1.96916	10	Exact+Simulation	4.72696	4.26142	5.63636
Aradu.A03	81083258	0	9	9	0.0182397	1.73898	8	Exact+Simulation	0	33.0216	4.77778
Aradu.A03	81833844	9	0	9	0.0168366	1.77374	8	Exact+Simulation	0	0	5.55556
Aradu.A03	84016266	12	4	16	0.216597	0.664348	14		3.91175	4.06507	4.5
Aradu.A03	89333751	7	1	8	0.207005	0.68402	8	NS	0	0	4.125
Aradu.A03	92825455	1	7	8	0.220855	0.655893	8	NS	2.79158	3.08852	4.125
Aradu.A03	93650574	1	7	8	0.220855	0.655893	8	NS	2.79158	3.08852	4.125
Aradu.A03	94025426	9	0	9	0.0168366	1.77374	8	Exact+Simulation	4.50639	3.83189	5.55556
Aradu.A03	95342348	2	20	22	0.003476	2.45892	18	Exact+Simulation	0	0	4.81818
Aradu.A03	99862008	2	8	10	0.288292	0.540168	9		5.56771	4.91717	4.9
Aradu.A03	100113633	2	9	11	0.21363	0.670337	10		3.32581	4.33202	4.63636
Aradu.A03	100113686	7	16	23	0.265219	0.576395	18.78	NS	1.2028	0	5.78261
Aradu.A03	103344217	2	8	10	0.288292	0.540168	9		1.53203	3.66117	4.9
Aradu.A03	110496307	7	16	23	0.265219	0.576395	18.78	NS	7.78342	2.93851	5.78261
Aradu.A03	112949995	20	7	27	0.077207	1.11234	21		3.4319	3.00447	5.33333
Aradu.A03	114060316	5	9	14	0.651154	0.186316	12	NS	3.00359	3.27947	4.85714
Aradu.A03	114090191	0	9	9	0.0182397	1.73898	8	Exact+Simulation	0.962816	2.13884	5.55556
Aradu.A03	114498515	8	21	29	0.103446	0.985286	23		5.1877	3.2808	5.55172
Aradu.A03	117320353	19	7	26	0.111783	0.951625	20.89		5.24019	3.29914	5.46154
Aradu.A03	117321611	7	4	11	0.739382	0.131131	10	NS	8.43034	6.78659	5.72727
Aradu.A03	117474760	13	10	24	0.944284	0.024897	19	NS	1.52414	1.79747	5.83333
Aradu.A03	117918805	15	12	27	0.841039	0.075184	21	NS	1.926	0	5.03704
Aradu.A03	118426797	4	8	12	0.607786	0.216249	11	NS	0	0	4.33333
Aradu.A03	118446096	9	19	28	0.257912	0.588528	22		3.26941	0.63657	5.5
Aradu.A03	119317832	0	9	9	0.0182397	1.73898	8	Exact+Simulation	0.014228	0.040727	5.55556
Aradu.A03	119344311	18	8	26	0.216597	0.664348	20.89		0	0	5.46154
Aradu.A03	119454414	8	18	26	0.231237	0.635943	20.89		1.02935	0.240109	5.46154
Aradu.A03	120853530	0	13	13	0.005368	2.27019	11	Exact+Simulation	0	0	4.46154
Aradu.A03	120893291	12	6	19	0.552279	0.257841	16	NS	0	0	4.47368
Aradu.A03	122142985	11	7	18	0.67937	0.167894	15	NS	0.252303	0.213005	5.22222
Aradu.A03	122281213	8	5	13	0.765775	0.115899	11	NS	0	0	4.15385
Aradu.A03	122763232	0	9	9	0.0182397	1.73898	8	Exact+Simulation	0	0.05858	5.55556
Aradu.A03	122909105	5	14	20	0.300312	0.522428	16.67		0.194991	0.194991	4.8
Aradu.A03	123007478	8	5	13	0.765775	0.115899	11	NS	0	0.032394	4.15385
Aradu.A03	123247070	10	4	14	0.334173	0.476029	12	NS	0	0	4.07143
Aradu.A03	123973642	8	4	12	0.578545	0.237663	11	NS	0.077246	0.080164	4.33333
Aradu.A03	124475815	10	16	26	0.554482	0.256113	20.89	NS	0	0.036179	5.46154
Aradu.A03	124822441	3	12	16	0.231237	0.635943	14		0.266033	0.174783	6.375
Aradu.A03	124955756	11	4	15	0.288209	0.540293	13	NS	5.87937	13.688	4.93333
Aradu.A03	125000055	3	11	14	0.203798	0.690801	12		0	30.2569	6.14286
Aradu.A03	125097234	4	8	12	0.607786	0.216249	11	NS	0.227254	0.227254	4.33333
Aradu.A03	125101730	4	8	12	0.607786	0.216249	11	NS	0.227254	0.227254	4.33333
Aradu.A03	125405709	7	12	20	0.74551	0.127546	16.67	NS	0	0	5.5
Aradu.A03	125430796	17	0	19	0.00811276	2.09083	16	Exact+Simulation	0	0	5.05263
Aradu.A03	125433897	3	17	20	0.0182397	1.73898	16.67	Exact+Simulation	0	0	5.3
Aradu.A03	125681295	11	2	14	0.184892	0.733081	12		0.015474	0	6.14286
Aradu.A03	125707802	3	16	20	0.0535973	1.27086	16.67		0.225993	0.00871	5.3
Aradu.A03	125879257	7	13	20	0.474423	0.323835	16.67	NS	3.34293	13.569	4.45
Aradu.A03	125999785	3	13	17	0.184784	0.733335	14		0	0	5.41176
Aradu.A03	126532327	0	12	13	0.0182397	1.73898	11	Exact+Simulation	0	0	4.53846
Aradu.A03	126910375	1	18	21	0.0161719	1.79124	17	Exact+Simulation	0	31.6168	5.71429
Aradu.A03	126966149	13	9	24	0.944284	0.024897	19	NS	0	0	5.625
Aradu.A03	126997887	8	16	24	0.343748	0.463759	19	NS	0	0	5.625
Aradu.A03	127217996	4	10	14	0.354276	0.450658	12	NS	0	0	6.14286
Aradu.A03	127522768	9	14	23	0.631296	0.199767	18.78	NS	0.014115	0	5.26087
Aradu.A03	127594166	10	5	15	0.487584	0.31195	13	NS	0	0.087568	4.6
Aradu.A03	127794902	5	9	15	0.817259	0.08764	13	NS	0	0.087568	4.6
Aradu.A03	127924283	5	12	17	0.333239	0.477244	14	NS	0	0	4.29412
Aradu.A03	128201950	0	9	9	0.0182397	1.73898	8	Exact+Simulation	0	0	5.55556
Aradu.A03	128327878	10	4	14	0.334173	0.476029	12	NS	0	0	4.07143
Aradu.A03	128328312	10	4	14	0.334173	0.476029	12	NS	0.059192	0	4.07143
Aradu.A03	128328463	10	4	14	0.334173	0.476029	12	NS	0.059192	0	4.07143
Aradu.A03	128328611	10	4	14	0.334173	0.476029	12	NS	0.059192	0	4.07143
Aradu.A03	128328711	11	4	15	0.288209	0.540293	13	NS	0.063535	0	4.33333
Aradu.A03	128404303	7	8	16	1	0	14	NS	4.27582	10.6196	6.375
Aradu.A03	128405598	5	11	17	0.554482	0.256113	14	NS	11.8945	15.9107	4.76471
Aradu.A03	128737567	13	14	28	1	0	22	NS	0	0	5.92857
Aradu.A03	128832699	5	14	19	0.21363	0.670337	16		7.52989	0	4.73684
Aradu.A03	129144579	9	8	17	1	0	14	NS	0	0.134548	4.64706
Aradu.A03	129148934	9	8	17	1	0	14	NS	4.40977	0.134548	4.64706
Aradu.A03	129285042	6	11	17	0.554482	0.256113	14	NS	0	19.6543	4.64706
Aradu.A03	129442390	10	7	17	0.779369	0.108257	14	NS	0	0	6.41176
Aradu.A03	129611311	12	10	22	0.944284	0.024897	18	NS	0	0	5.54545
Aradu.A03	129802320	6	11	17	0.554482	0.256113	14	NS	0	0	4.64706
Aradu.A03	129922802	8	7	15	1	0	13	NS	0	0.009342	6.33333
Aradu.A03	129972804	13	12	25	1	0	20	NS	0	0	5.12
Aradu.A03	129972902	13	12	25	1	0	20	NS	0	4.86555	5.12
Aradu.A03	129974547	9	0	21	1	0	17		0	0	5.57143
Aradu.A03	129993571	0	13	13	0.005368	2.27019	11	Exact+Simulation	0	0	4.53846
Aradu.A03	130214050	13	9	22	0.72916	0.137177	18	NS	0	0	5.54545
Aradu.A03	130265256	4	8	12	0.607786	0.216249	11	NS	0	0	6.08333
Aradu.A03	130265374	8	4	12	0.578545	0.237663	11	NS	0	0	6.08333
Aradu.A03	130610498	12	10	22	0.944284	0.024897	18	NS	0	0	5.18182
Aradu.A03	130702919	8	7	15	1	0	13	NS	9.07388	8.30416	6.33333
Aradu.A03	130978378	7	6	15	1	0	13	NS	0	0.000882	6.33333
Aradu.A03	131260373	11	14	25	0.86106	0.064966	20	NS	0	0	5.12
Aradu.A03	131953819	3	8	12	0.607786	0.216249	11	NS	0	0	6.33333
Aradu.A03	131990973	16	8	25	0.398681	0.399374	20	NS	0	0	5.72
Aradu.A03	132207113	6	11	17	0.554482	0.256113	14	NS	0	0.033229	4.64706
Aradu.A03	132390735	9	7	16	0.925654	0.033551	14	NS	10.0645	0	6.25
Aradu.A03	132497096	14	10	25	0.830053	0.080894	20	NS	0.008967	0.06444	5.72
Aradu.A03	132498702	12	15	28	0.951328	0.02167	22	NS	0.008969	11.7469	5.32143
Aradu.A03	132600478	15	14	29	1	0	23	NS	0	0.019457	5.24138
Aradu.A03	132769194	11	4	17	0.524741	0.280055	14		7.54743	9.67199	4.64706
Aradu.A03	132781371	6	11	17	0.554482	0.256113	14	NS	14.1866	0	4.64706
Aradu.A03	132788623	11	6	17	0.524741	0.280055	14	NS	0	0	4.64706
Aradu.A03	133040931	6	10	18	0.942597	0.025674	15	NS	0	0	6.27778
Aradu.A03	133138317	8	4	12	0.578545	0.237663	11	NS	0	0	6.08333
Aradu.A03	133258981	7	4	11	0.739382	0.131131	10	NS	0	8.16378	5.90909
Aradu.A03	133268724	14	5	19	0.196473	0.706697	16		0.14176	0.393648	4.63158
Aradu.A03	133745269	4	5	9	1	0	8	NS	0	0.016194	5.55556
Aradu.A03	133768963	9	7	16	0.925654	0.033551	14	NS	0.29641	24.2513	4.9375
Aradu.A03	133778878	0	9	9	0.0182397	1.73898	8	Exact+Simulation	0.421901	0.289437	5.11111
Aradu.A03	133969275	0	9	9	0.0182397	1.73898	8	Exact+Simulation	0.355982	3.48799	5.11111
Aradu.A03	134042292	5	4	9	1	0	8	NS	0	0	5.55556
Aradu.A03	134085040	4	8	12	0.607786	0.216249	11	NS	7.73049	5.91906	6.08333
Aradu.A03	134107258	5	4	9	1	0	8	NS	0	0.021592	5.55556
Aradu.A03	134465142	1	7	8	0.220855	0.655893	8	NS	0	0	5.375
Aradu.A03	134513642	7	1	8	0.207005	0.68402	8	NS	0	0	5.375
Aradu.A03	134513803	3	9	12	0.333239	0.477244	11	NS	0	0	5.33333
Aradu.A03	134517060	7	1	8	0.207005	0.68402	8	NS	0	0	5.375
Aradu.A04	173991	4	9	19	1	0	16	NS	0.505879	0.298683	4.21053
Aradu.A04	179223	15	7	24	0.494035	0.306243	19	NS	0.074893	0.132392	5.08333
Aradu.A04	358603	0	9	9	0.0182397	1.73898	8	Exact+Simulation	0.053628	0.136936	5.11111
Aradu.A04	757763	9	17	27	0.453062	0.343843	21	NS	0.10977	0.069395	5.48148
Aradu.A04	838234	0	9	9	0.0182397	1.73898	8	Exact+Simulation	0	0.041569	5.55556
Aradu.A04	973908	5	12	17	0.333239	0.477244	14	NS	0.322013	0.322013	4.52941
Aradu.A04	1510810	0	9	9	0.0182397	1.73898	8	Exact+Simulation	0	0	5.55556
Aradu.A04	1573577	13	16	29	0.874119	0.058429	23	NS	0	0	5.48276
Aradu.A04	1623315	4	12	16	0.231237	0.635943	14		0	0	6.375
Aradu.A04	2330972	20	0	20	0.000828266	3.08183	16.67	Exact+Simulation	0.1085	0.131326	4.6
Aradu.A04	2540668	12	4	16	0.216597	0.664348	14		0.280145	0.280145	4.25
Aradu.A04	2775101	5	7	12	0.925779	0.033493	11	NS	0	0	6.08333
Aradu.A04	2781096	18	11	29	0.450448	0.346355	23	NS	0	0.330759	5.2069
Aradu.A04	2934143	17	12	29	0.657847	0.181875	23	NS	0	0.28155	5.27586
Aradu.A04	2938326	11	18	29	0.474423	0.323835	23	NS	0	0.01133	5.2069
Aradu.A04	2961628	10	4	14	0.334173	0.476029	12	NS	0	0.002721	4.07143
Aradu.A04	2961855	4	9	14	0.651154	0.186316	12	NS	0	0	3.71429
Aradu.A04	2973475	0	5	6	0.412114	0.384983	6	NS	0	0	5.83333
Aradu.A04	4127541	0	13	17	0.184784	0.733335	14		0	0.026727	5.52941
Aradu.A04	4128463	9	0	9	0.0168366	1.77374	8	Exact+Simulation	0	0.158923	4.66667
Aradu.A04	4129319	12	9	21	0.816949	0.087805	17	NS	0	0	4.66667
Aradu.A04	4132885	12	9	21	0.816949	0.087805	17	NS	0.117229	0.238266	4.66667
Aradu.A04	4132944	9	12	21	0.850712	0.070218	17	NS	0.117229	0.238266	4.66667
Aradu.A04	4134205	9	12	21	0.850712	0.070218	17	NS	0.117229	0.238266	4.66667
Aradu.A04	4260861	17	6	23	0.127222	0.895439	18.78		0	0.246487	5.82609
Aradu.A04	4320760	17	9	26	0.334173	0.476029	20.89	NS	0	0.308036	5.38462
Aradu.A04	4584616	10	4	14	0.334173	0.476029	12	NS	0.413689	0.413689	4.07143
Aradu.A04	4683862	17	9	26	0.334173	0.476029	20.89	NS	0	0.122733	5.38462
Aradu.A04	4784897	18	0	28	0.343561	0.463997	22		0	0.333989	5.57143
Aradu.A04	5256205	2	15	17	0.0182397	1.73898	14	Exact+Simulation	0	1.02533	6.35294
Aradu.A04	5811310	8	16	24	0.343748	0.463759	19	NS	0.203015	0.49215	5
Aradu.A04	6529744	3	7	10	0.564895	0.248032	9	NS	0	0.060798	4.8
Aradu.A04	6645276	4	8	12	0.607786	0.216249	11	NS	0	0.764905	6.08333
Aradu.A04	7322516	14	18	32	0.817259	0.08764	24.92	NS	0.353025	0.149301	5.46875
Aradu.A04	8462363	21	7	28	0.0522389	1.28201	22		0.419703	0.223716	5.21429
Aradu.A04	9703732	2	9	11	0.21363	0.670337	10		0.342779	0.225305	4.81818
Aradu.A04	9783049	10	4	14	0.334173	0.476029	12	NS	0	0	4.07143
Aradu.A04	9992643	4	10	14	0.354276	0.450658	12	NS	0.315113	0.133146	4.07143
Aradu.A04	10165513	4	8	12	0.607786	0.216249	11	NS	1.17335	0.764905	6.08333
Aradu.A04	10384545	14	6	20	0.288209	0.540293	16.67	NS	0.907516	0.783465	5.65
Aradu.A04	13251571	1	14	15	0.010736	1.96916	13	Exact+Simulation	0	0	4.66667
Aradu.A04	13410986	19	4	25	0.0600899	1.2212	20		0	0	5.12
Aradu.A04	13411215	4	10	14	0.354276	0.450658	12	NS	0.52253	2.78359	4.07143
Aradu.A04	13729538	15	2	17	0.0168366	1.77374	14	Exact+Simulation	1.12395	3.95506	6.29412
Aradu.A04	19486591	7	14	22	0.500772	0.30036	18	NS	0	8.0359	5.81818
Aradu.A04	21300678	4	8	12	0.607786	0.216249	11	NS	1.58469	2.71862	6.08333
Aradu.A04	21557431	7	15	22	0.326421	0.486222	18	NS	0.10173	8.0359	5.81818
Aradu.A04	21557559	14	10	29	1	0	23	NS	0.727535	8.0359	5.44828
Aradu.A04	30794489	1	6	7	0.307542	0.512095	7	NS	0	0.274472	4.42857
Aradu.A04	32658967	0	11	11	0.010736	1.96916	10	Exact+Simulation	0.931592	1.33447	5.63636
Aradu.A04	33608076	5	14	19	0.21363	0.670337	16		0	0	4.68421
Aradu.A04	34325299	4	10	14	0.354276	0.450658	12	NS	1.20432	1.88026	4.07143
Aradu.A04	35016292	8	7	16	1	0	14	NS	1.8915	2.09769	5.75
Aradu.A04	35732130	4	10	14	0.354276	0.450658	12	NS	0.665056	1.18061	4.07143
Aradu.A04	35733408	10	4	14	0.334173	0.476029	12	NS	0.665056	1.18061	4.07143
Aradu.A04	35733877	4	10	14	0.354276	0.450658	12	NS	0.665056	1.18061	4.07143
Aradu.A04	35734388	10	4	14	0.334173	0.476029	12	NS	0.665056	1.18061	4.07143
Aradu.A04	35818357	10	4	14	0.334173	0.476029	12	NS	0.665056	1.18061	4.07143
Aradu.A04	36567662	1	22	26	0.00785361	2.10493	20.89	Exact+Simulation	1.52571	2.76518	5.07692
Aradu.A04	39760905	6	1	7	0.29907	0.524227	7	NS	0	0.299592	4.42857
Aradu.A04	39970368	14	7	22	0.472238	0.325839	18	NS	2.79534	10.0724	5.81818
Aradu.A04	40480355	3	8	11	0.419104	0.377678	10	NS	0	4.68741	5.90909
Aradu.A04	43910599	11	15	26	0.772427	0.112142	20.89	NS	1.67796	1.86369	5
Aradu.A04	43910809	15	2	17	0.0168366	1.77374	14	Exact+Simulation	3.04621	3.84515	6.29412
Aradu.A04	43911278	15	11	26	0.739382	0.131131	20.89	NS	3.97717	4.47323	5
Aradu.A04	43911398	11	15	26	0.772427	0.112142	20.89	NS	1.59419	1.78467	5
Aradu.A04	43911481	15	11	26	0.739382	0.131131	20.89	NS	1.59419	1.78467	5
Aradu.A04	43911643	13	12	25	1	0	20	NS	1.64494	2.11442	5.08
Aradu.A04	43911996	15	11	26	0.739382	0.131131	20.89	NS	0	0.795947	5
Aradu.A04	43912022	11	15	26	0.772427	0.112142	20.89	NS	1.81814	2.26028	5
Aradu.A04	43912069	15	11	26	0.739382	0.131131	20.89	NS	1.81814	2.26028	5
Aradu.A04	43912335	11	15	26	0.772427	0.112142	20.89	NS	1.81814	2.26028	5
Aradu.A04	43912359	11	15	26	0.772427	0.112142	20.89	NS	1.81814	2.26028	5
Aradu.A04	43912490	11	15	26	0.772427	0.112142	20.89	NS	1.81814	2.26028	5
Aradu.A04	43913061	15	12	27	0.841039	0.075184	21	NS	1.81814	2.26028	5.03704
Aradu.A04	43913361	11	15	26	0.772427	0.112142	20.89	NS	1.81814	2.26028	5
Aradu.A04	43913489	11	15	26	0.772427	0.112142	20.89	NS	1.81814	2.26028	5
Aradu.A04	43913521	17	13	31	0.86263	0.064175	24	NS	2.97573	3.20765	5.03226
Aradu.A04	43913935	11	15	26	0.772427	0.112142	20.89	NS	0.498368	0.760581	5
Aradu.A04	44691299	4	10	14	0.354276	0.450658	12	NS	0.852835	0.954883	4.07143
Aradu.A04	44691344	10	5	15	0.487584	0.31195	13	NS	0.624055	0.726103	3.93333
Aradu.A04	44691485	10	4	14	0.334173	0.476029	12	NS	0	0	4.07143
Aradu.A04	45017796	16	5	21	0.103844	0.983618	17		0.881118	1.00079	4.42857
Aradu.A04	45029517	10	4	14	0.334173	0.476029	12	NS	0	0	4.07143
Aradu.A04	45029604	10	4	14	0.334173	0.476029	12	NS	1.3134	1.15032	4.07143
Aradu.A04	45029632	11	4	15	0.288209	0.540293	13	NS	1.63328	1.15032	4.33333
Aradu.A04	45029871	4	10	14	0.354276	0.450658	12	NS	2.4113	1.15032	4.07143
Aradu.A04	45711211	15	11	26	0.739382	0.131131	20.89	NS	2.40254	2.33938	5
Aradu.A04	45711310	12	15	27	0.865547	0.062709	21	NS	1.74035	1.67718	4.88889
Aradu.A04	45712256	11	15	27	0.865547	0.062709	21	NS	1.086	0	5.03704
Aradu.A04	45712411	15	11	26	0.739382	0.131131	20.89	NS	2.63946	1.1797	5
Aradu.A04	48227270	10	4	14	0.334173	0.476029	12	NS	0.679819	0.704496	4.07143
Aradu.A04	48227349	10	4	14	0.334173	0.476029	12	NS	0.679819	0.704496	4.07143
Aradu.A04	49276400	14	4	18	0.115118	0.938856	15		2.21944	2.27344	6.22222
Aradu.A04	51860594	8	4	12	0.578545	0.237663	11	NS	4.74625	4.57369	6.08333
Aradu.A04	56209908	2	15	17	0.0182397	1.73898	14	Exact+Simulation	3.9078	3.90031	6.29412
Aradu.A04	58805913	14	4	18	0.115118	0.938856	15		0	0	4.22222
Aradu.A04	76469234	4	10	14	0.354276	0.450658	12	NS	1.58129	2.97663	4.07143
Aradu.A04	76562007	7	4	11	0.739382	0.131131	10	NS	1.58129	1.29709	3.18182
Aradu.A04	76790192	4	10	14	0.354276	0.450658	12	NS	1.58129	1.29709	4.07143
Aradu.A04	76791699	4	10	14	0.354276	0.450658	12	NS	1.58129	1.29709	4.07143
Aradu.A04	76792848	10	4	14	0.334173	0.476029	12	NS	1.58129	1.29709	4.07143
Aradu.A04	76877659	10	4	14	0.334173	0.476029	12	NS	1.58129	1.29709	4.07143
Aradu.A04	76879185	4	10	14	0.354276	0.450658	12	NS	1.58129	1.29709	4.07143
Aradu.A04	77270553	10	4	14	0.334173	0.476029	12	NS	1.58129	1.29709	4.07143
Aradu.A04	77271279	4	10	14	0.354276	0.450658	12	NS	1.58129	1.29709	4.07143
Aradu.A04	78260763	10	4	14	0.334173	0.476029	12	NS	0	0	4.07143
Aradu.A04	78282101	4	10	14	0.354276	0.450658	12	NS	1.77263	1.1827	4.07143
Aradu.A04	78282221	10	4	14	0.334173	0.476029	12	NS	1.77263	1.1827	4.07143
Aradu.A04	78282740	10	4	14	0.334173	0.476029	12	NS	1.77263	1.1827	4.07143
Aradu.A04	78282956	10	4	14	0.334173	0.476029	12	NS	1.77263	1.1827	4.07143
Aradu.A04	78283083	10	4	14	0.334173	0.476029	12	NS	1.77263	1.1827	4.07143
Aradu.A04	78283109	4	10	14	0.354276	0.450658	12	NS	1.77263	1.1827	4.07143
Aradu.A04	78283287	10	4	14	0.334173	0.476029	12	NS	1.77263	1.1827	4.07143
Aradu.A04	78283471	10	4	14	0.334173	0.476029	12	NS	1.77263	1.1827	4.07143
Aradu.A04	78283551	10	4	14	0.334173	0.476029	12	NS	1.77263	1.1827	4.07143
Aradu.A04	78283966	10	4	14	0.334173	0.476029	12	NS	1.77263	1.1827	4.07143
Aradu.A04	79285408	4	10	14	0.354276	0.450658	12	NS	0	0	4.07143
Aradu.A04	79287834	0	9	9	0.0182397	1.73898	8	Exact+Simulation	0.796313	0.359318	3.88889
Aradu.A04	79634385	0	9	9	0.0182397	1.73898	8	Exact+Simulation	0.796313	3.51007	3.88889
Aradu.A04	79638203	4	10	14	0.354276	0.450658	12	NS	0	0	4.07143
Aradu.A04	80022590	10	4	14	0.334173	0.476029	12	NS	1.20756	0.770568	4.07143
Aradu.A04	80024591	10	4	14	0.334173	0.476029	12	NS	1.20756	0.770568	4.07143
Aradu.A04	80638497	10	4	14	0.334173	0.476029	12	NS	1.20756	0.770568	4.07143
Aradu.A04	80947424	4	10	14	0.354276	0.450658	12	NS	1.20756	0.770568	4.07143
Aradu.A04	80948464	10	4	14	0.334173	0.476029	12	NS	1.20756	0.770568	4.07143
Aradu.A04	81064257	10	4	14	0.334173	0.476029	12	NS	2.7572	0.770568	4.07143
Aradu.A04	81064596	10	4	14	0.334173	0.476029	12	NS	0.937307	0.770568	4.07143
Aradu.A04	81064626	10	4	14	0.334173	0.476029	12	NS	0.937307	0.770568	4.07143
Aradu.A04	81065157	10	4	14	0.334173	0.476029	12	NS	0.937307	0.770568	4.07143
Aradu.A04	81279719	4	10	14	0.354276	0.450658	12	NS	0.937307	0.770568	4.07143
Aradu.A04	81286709	10	4	14	0.334173	0.476029	12	NS	0.937307	0.770568	4.07143
Aradu.A04	81397986	10	4	14	0.334173	0.476029	12	NS	0.937307	0.770568	4.07143
Aradu.A04	81853601	4	10	14	0.354276	0.450658	12	NS	0.937307	0.770568	4.07143
Aradu.A04	81856054	10	4	14	0.334173	0.476029	12	NS	0.937307	0.770568	4.07143
Aradu.A04	82029524	10	4	14	0.334173	0.476029	12	NS	0.937307	0.770568	4.07143
Aradu.A04	82030951	10	4	14	0.334173	0.476029	12	NS	0.937307	0.770568	4.07143
Aradu.A04	82051750	10	4	14	0.334173	0.476029	12	NS	0.937307	0.770568	4.07143
Aradu.A04	82133150	12	4	17	0.321413	0.492936	14		0.847315	0.770568	4.35294
Aradu.A04	82135298	4	10	14	0.354276	0.450658	12	NS	2.98551	0.770568	4.07143
Aradu.A04	82270015	4	10	14	0.354276	0.450658	12	NS	0.716632	0.770568	4.07143
Aradu.A04	82271613	10	4	14	0.334173	0.476029	12	NS	0.716632	0.770568	4.07143
Aradu.A04	82272796	10	4	14	0.334173	0.476029	12	NS	0.716632	0.770568	4.07143
Aradu.A04	82273100	10	4	14	0.334173	0.476029	12	NS	0.716632	0.770568	4.07143
Aradu.A04	82451216	4	10	14	0.354276	0.450658	12	NS	0.716632	0.770568	4.07143
Aradu.A04	82451540	4	11	16	0.401504	0.39631	14		0.716632	0.770568	4.25
Aradu.A04	82476950	10	4	14	0.334173	0.476029	12	NS	0.716632	0.770568	4.07143
Aradu.A04	82482114	10	4	14	0.334173	0.476029	12	NS	0.716632	0.770568	4.07143
Aradu.A04	82565788	12	4	16	0.216597	0.664348	14		0.716632	0.770568	4.3125
Aradu.A04	83069382	14	4	18	0.115118	0.938856	15		1.05717	1.01872	4.22222
Aradu.A04	83110658	16	4	20	0.0493455	1.30675	16.67	Binomial_Exact	1.05717	1.01811	4.55
Aradu.A04	83252974	4	10	14	0.354276	0.450658	12	NS	1.05717	2.83546	4.07143
Aradu.A04	83871335	0	10	14	0.354276	0.450658	12		1.21278	0.778133	4.07143
Aradu.A04	83872735	4	10	14	0.354276	0.450658	12	NS	3.19916	0.778133	4.07143
Aradu.A04	83872763	11	4	15	0.288209	0.540293	13	NS	0.940777	0.778133	3.93333
Aradu.A04	83882787	0	13	13	0.005368	2.27019	11	Exact+Simulation	1.24483	1.16058	4.15385
Aradu.A04	85882682	1	15	16	0.00770217	2.11339	14	Exact+Simulation	0.937327	0.500531	4.625
Aradu.A04	86834717	9	0	9	0.0168366	1.77374	8	Exact+Simulation	1.18573	0.748934	5.55556
Aradu.A04	87735902	15	0	15	0.00176697	2.75277	13	Exact+Simulation	0.819999	0.605409	4.66667
Aradu.A04	87735933	0	15	15	0.00246554	2.60809	13	Exact+Simulation	0.819999	2.64961	4.66667
Aradu.A04	88046533	15	11	26	0.739382	0.131131	20.89	NS	2.12575	16.9139	5
Aradu.A04	88049958	15	11	26	0.739382	0.131131	20.89	NS	2.12575	1.34236	5
Aradu.A04	93560764	7	14	22	0.500772	0.30036	18	NS	1.39802	8.20165	5.81818
Aradu.A04	93617499	0	8	11	0.419104	0.377678	10	NS	1.26947	1.11425	5.90909
Aradu.A04	93979293	8	4	12	0.578545	0.237663	11	NS	3.31687	0.311578	6.08333
Aradu.A04	97587999	11	15	26	0.772427	0.112142	20.89	NS	0	0	5
Aradu.A04	99728228	12	4	16	0.216597	0.664348	14		0.876274	43.4538	4.3125
Aradu.A04	99728733	15	2	17	0.0168366	1.77374	14	Exact+Simulation	1.66202	0.95401	6.29412
Aradu.A04	99729365	15	0	15	0.00176697	2.75277	13	Exact+Simulation	0.590611	0.540149	4.66667
Aradu.A04	102144149	15	1	16	0.0061303	2.21252	14	Exact+Simulation	0.008406	0	5.5
Aradu.A04	102671799	14	7	22	0.472238	0.325839	18	NS	0.609967	8.64484	5.81818
Aradu.A04	105259692	13	4	19	0.334173	0.476029	16		1.38796	1.56246	6.31579
Aradu.A04	106315193	0	11	11	0.010736	1.96916	10	Exact+Simulation	0.061942	0	4.54545
Aradu.A04	107002950	3	13	17	0.184784	0.733335	14		1.34709	15.1378	6.29412
Aradu.A04	107437354	8	13	22	0.763444	0.117223	18	NS	0.372033	8.64484	5.81818
Aradu.A04	107503652	13	4	17	0.164769	0.783125	14		0.278775	0.205922	6.29412
Aradu.A04	107508332	5	15	25	0.651154	0.186316	20		10.1432	9.42649	5.48
Aradu.A04	108644368	9	0	9	0.0168366	1.77374	8	Exact+Simulation	0	0	5.55556
Aradu.A04	109789765	13	0	13	0.00424072	2.37256	11	Exact+Simulation	0	0	4.46154
Aradu.A04	110124284	14	8	22	0.472238	0.325839	18	NS	0.545391	2.98446	5.81818
Aradu.A04	110124575	15	10	25	0.617342	0.209474	20	NS	0.372012	0.263256	5.52
Aradu.A04	110124936	14	8	22	0.472238	0.325839	18	NS	0	2.98446	5.81818
Aradu.A04	110796791	4	10	14	0.354276	0.450658	12	NS	0.0575	0.207815	4.07143
Aradu.A04	110801697	17	11	28	0.535904	0.270913	22	NS	0.731262	10.6703	5.32143
Aradu.A04	110979147	9	13	22	0.763444	0.117223	18	NS	0	1.04512	5.81818
Aradu.A04	111887359	13	3	17	0.164769	0.783125	14		0.44075	1.11862	6.29412
Aradu.A04	112468739	16	2	20	0.0493455	1.30675	16.67	Binomial_Exact	0	0.082815	5.5
Aradu.A04	112928993	9	8	17	1	0	14	NS	0.279591	15.3582	5.29412
Aradu.A04	112929273	9	3	12	0.321413	0.492936	11	NS	0.16877	0.168077	5.91667
Aradu.A04	112940520	3	9	12	0.333239	0.477244	11	NS	0.339241	0.168077	5.91667
Aradu.A04	112940610	4	8	14	0.925924	0.033424	12	NS	0.339241	0.274181	6
Aradu.A04	114190589	0	9	9	0.0182397	1.73898	8	Exact+Simulation	0	0	4.77778
Aradu.A04	114261191	3	7	10	0.564895	0.248032	9	NS	0.280096	0.066427	5.8
Aradu.A04	115123733	1	6	7	0.307542	0.512095	7	NS	0.26377	0.179455	4.28571
Aradu.A04	115124196	11	2	20	0.943896	0.025076	16.67		0.4165	0.32183	5.1
Aradu.A04	115127792	1	6	7	0.307542	0.512095	7	NS	0	0	4.28571
Aradu.A04	115135202	3	8	11	0.419104	0.377678	10	NS	0.108003	0.166909	5.90909
Aradu.A04	115648648	0	9	9	0.0182397	1.73898	8	Exact+Simulation	0.407529	51.7915	4.77778
Aradu.A04	115672868	6	12	18	0.436792	0.359725	15	NS	0	0	5.33333
Aradu.A04	115673941	10	5	15	0.487584	0.31195	13	NS	2.97729	3.11324	5.06667
Aradu.A04	115676287	12	1	19	0.552279	0.257841	16		0	0.049487	4.68421
Aradu.A04	115676838	4	7	11	0.772427	0.112142	10	NS	0	0	5.72727
Aradu.A04	115677054	5	11	16	0.401504	0.39631	14	NS	0.138529	7.29258	5.0625
Aradu.A04	115677782	10	5	15	0.487584	0.31195	13	NS	0.138531	3.10712	5.06667
Aradu.A04	115677790	10	5	15	0.487584	0.31195	13	NS	0.138531	0.24784	5.06667
Aradu.A04	115677890	10	5	15	0.487584	0.31195	13	NS	0.138531	0.247841	5.06667
Aradu.A04	115678133	10	5	15	0.487584	0.31195	13	NS	0.138532	0.247845	5.06667
Aradu.A04	115688597	5	10	15	0.517938	0.285722	13	NS	0.13856	0.24802	5.06667
Aradu.A04	115688753	6	12	18	0.436792	0.359725	15	NS	0.13856	0.248022	5.16667
Aradu.A04	115688780	10	5	15	0.487584	0.31195	13	NS	0.13856	0.248023	5.06667
Aradu.A04	115689355	5	10	15	0.517938	0.285722	13	NS	0.138562	0.248032	5.06667
Aradu.A04	115689598	5	10	15	0.517938	0.285722	13	NS	0.138562	0.248036	5.06667
Aradu.A04	115689676	10	5	15	0.487584	0.31195	13	NS	0.138563	0.248037	5.06667
Aradu.A04	115689859	12	5	17	0.321413	0.492936	14	NS	0.240721	0.248041	5.35294
Aradu.A04	115691466	11	4	16	0.375095	0.425859	14		2.87015	0.248067	5.0625
Aradu.A04	116552313	6	1	7	0.29907	0.524227	7	NS	0.170616	0.170616	4.28571
Aradu.A04	116552542	12	0	12	0.0061303	2.21252	11	Exact+Simulation	3.56149	24.1042	5
Aradu.A04	116577481	10	0	10	0.0159276	1.79785	9	Exact+Simulation	0	0	5.5
Aradu.A04	116577566	6	1	7	0.29907	0.524227	7	NS	0.170616	0.170616	4.28571
Aradu.A04	117402617	5	2	7	0.652989	0.185094	7	NS	0.38491	0.33591	4.28571
Aradu.A04	117444004	10	2	12	0.137584	0.861432	11		0.38491	0.33591	4.75
Aradu.A04	117966332	11	14	25	0.86106	0.064966	20	NS	0.310033	0.294384	4.8
Aradu.A04	118061235	10	4	14	0.334173	0.476029	12	NS	3.29552	0.276991	4.07143
Aradu.A04	118061298	10	4	14	0.334173	0.476029	12	NS	0.276991	0.276991	4.07143
Aradu.A04	118061436	10	4	14	0.334173	0.476029	12	NS	0.276991	0.276991	4.07143
Aradu.A04	118116021	3	8	11	0.419104	0.377678	10	NS	3.76998	0.260889	5.90909
Aradu.A04	118566420	6	5	11	1	0	10	NS	18.0927	6.20599	6
Aradu.A04	118601947	0	9	9	0.0182397	1.73898	8	Exact+Simulation	0.279744	0.279744	4.11111
Aradu.A04	119223188	5	4	11	1	0	10	NS	0.26682	0.240646	6
Aradu.A04	119223620	14	11	25	0.830053	0.080894	20	NS	3.58888	7.24451	4.84
Aradu.A04	119281538	5	6	11	1	0	10	NS	12.3896	8.2809	6
Aradu.A04	119294888	4	10	14	0.354276	0.450658	12	NS	3.45331	0.164325	4.07143
Aradu.A04	119295378	10	4	14	0.334173	0.476029	12	NS	0.157945	0.164334	4.07143
Aradu.A04	119295466	10	4	14	0.334173	0.476029	12	NS	0.157945	0.164336	4.07143
Aradu.A04	119295978	10	4	14	0.334173	0.476029	12	NS	0.157947	0.164345	4.07143
Aradu.A04	119296024	10	4	14	0.334173	0.476029	12	NS	0.157947	0.164346	4.07143
Aradu.A04	119347421	6	11	17	0.554482	0.256113	14	NS	0.269288	0.268881	5.05882
Aradu.A04	119348126	11	6	17	0.524741	0.280055	14	NS	0.269292	0.268906	5.05882
Aradu.A04	119372451	4	7	11	0.772427	0.112142	10	NS	0.142442	0.215715	5.90909
Aradu.A04	119374144	15	11	26	0.739382	0.131131	20.89	NS	0.266669	0.242823	4.92308
Aradu.A04	119411857	12	11	23	1	0	18.78	NS	18.4322	0.243874	4.73913
Aradu.A04	119433559	16	10	30	0.95017	0.022199	23.22	NS	0.041015	0	4.93333
Aradu.A04	119631075	10	0	10	0.0159276	1.79785	9	Exact+Simulation	3.38053	0.192243	3.9
Aradu.A04	119746257	12	11	23	1	0	18.78	NS	18.5258	20.4375	4.73913
Aradu.A04	119775755	7	4	11	0.739382	0.131131	10	NS	0	0	5.90909
Aradu.A04	120693692	3	10	16	0.685298	0.16412	14		0.136587	18.8693	4.875
Aradu.A04	120696723	12	4	17	0.321413	0.492936	14		0	0	5.05882
Aradu.A04	120697576	4	6	10	0.9164	0.037915	9	NS	0	0	5.5
Aradu.A04	120701562	10	6	17	0.779369	0.108257	14	NS	3.87237	6.51854	5
Aradu.A04	120701591	2	17	23	0.141446	0.84941	18.78		25.6583	0	4.95652
Aradu.A04	120714254	12	6	19	0.552279	0.257841	16	NS	0.218663	25.866	4.73684
Aradu.A04	120753748	10	6	17	0.779369	0.108257	14	NS	0.035781	0	5
Aradu.A04	120784844	10	7	17	0.779369	0.108257	14	NS	0.233222	0.329358	5
Aradu.A04	120785664	6	10	17	0.817259	0.08764	14	NS	0.233235	0.329391	5
Aradu.A04	120820477	7	10	17	0.817259	0.08764	14	NS	0.2338	0.330779	5
Aradu.A04	120825324	10	6	17	0.779369	0.108257	14	NS	0.233878	0.406674	5
Aradu.A04	120830957	1	9	28	1	0	22		0	0	5.14286
Aradu.A04	120855143	10	6	17	0.779369	0.108257	14	NS	0.16956	0.383705	5
Aradu.A04	120864978	6	10	17	0.817259	0.08764	14	NS	0.169901	0.384119	5
Aradu.A04	120865104	6	10	17	0.817259	0.08764	14	NS	0.169905	0.384124	5
Aradu.A04	120877843	6	13	20	0.474423	0.323835	16.67	NS	0.163725	0.451909	5.3
Aradu.A04	120887912	10	6	17	0.779369	0.108257	14	NS	0.136817	0.299034	5
Aradu.A04	120888048	7	10	17	0.817259	0.08764	14	NS	0.136822	0.299044	5
Aradu.A04	120888056	10	6	17	0.779369	0.108257	14	NS	0.136822	0.299044	5
Aradu.A04	120888085	8	16	24	0.343748	0.463759	19	NS	0.176834	0.339057	4.83333
Aradu.A04	120888202	10	6	17	0.779369	0.108257	14	NS	0.148733	0	5
Aradu.A04	120888236	10	7	17	0.779369	0.108257	14	NS	14.9192	0.299514	5
Aradu.A04	120888521	7	10	17	0.817259	0.08764	14	NS	0.137295	0.299534	5
Aradu.A04	120888870	6	10	17	0.817259	0.08764	14	NS	0.137307	0.299559	5
Aradu.A04	120919968	1	10	17	0.817259	0.08764	14		0.138384	0.301808	5
Aradu.A04	120920433	10	6	17	0.779369	0.108257	14	NS	0.1384	0.301842	5
Aradu.A04	120927787	10	6	17	0.779369	0.108257	14	NS	0.138655	0.302374	5
Aradu.A04	120928202	15	7	24	0.494035	0.306243	19	NS	0.205916	0.341958	5
Aradu.A04	120928326	6	10	17	0.817259	0.08764	14	NS	0.134267	0.297258	5
Aradu.A04	120928421	10	6	17	0.779369	0.108257	14	NS	0.134272	0.297265	5
Aradu.A04	120928690	6	10	17	0.817259	0.08764	14	NS	0.134285	0.297284	5
Aradu.A04	120928737	10	6	17	0.779369	0.108257	14	NS	0.134287	0.297288	5
Aradu.A04	120928865	10	6	17	0.779369	0.108257	14	NS	0.134294	0.297297	5
Aradu.A04	120929062	12	7	19	0.552279	0.257841	16	NS	0.162822	0.32583	4.73684
Aradu.A04	120929244	10	6	17	0.779369	0.108257	14	NS	0.035781	0	5
Aradu.A04	120929339	6	10	17	0.817259	0.08764	14	NS	0.128261	0.291275	5
Aradu.A04	120929564	10	6	17	0.779369	0.108257	14	NS	0.128272	0.291291	5
Aradu.A04	121023883	5	11	17	0.554482	0.256113	14	NS	0.132924	0.247425	5
Aradu.A04	121023959	7	10	18	0.942597	0.025674	15	NS	14.6917	14.8794	5.16667
Aradu.A04	121039078	6	10	17	0.817259	0.08764	14	NS	0.111087	0.299211	5
Aradu.A04	121040266	6	10	17	0.817259	0.08764	14	NS	0.111168	0.299296	5
Aradu.A04	121040577	6	10	17	0.817259	0.08764	14	NS	0.111189	0.299319	5
Aradu.A04	121040580	6	10	17	0.817259	0.08764	14	NS	0.111189	0.299319	5
Aradu.A04	121041531	6	10	17	0.817259	0.08764	14	NS	0.111254	0.299388	5
Aradu.A04	121067694	10	6	17	0.779369	0.108257	14	NS	0.113032	0.30128	5
Aradu.A04	121110175	10	6	17	0.779369	0.108257	14	NS	0.115921	0.304352	5
Aradu.A04	121110746	6	10	17	0.817259	0.08764	14	NS	0.11596	0.304393	5
Aradu.A04	121111105	6	10	17	0.817259	0.08764	14	NS	0.115984	0.304419	5
Aradu.A04	121111431	10	6	17	0.779369	0.108257	14	NS	0.116006	0.304443	5
Aradu.A04	121114651	6	10	17	0.817259	0.08764	14	NS	0.116225	0.304675	5
Aradu.A04	121114840	6	10	17	0.817259	0.08764	14	NS	0.116238	0.304689	5
Aradu.A04	121114969	4	13	17	0.184784	0.733335	14		0.035781	0.035781	4.17647
Aradu.A04	121121083	6	10	17	0.817259	0.08764	14	NS	0.035781	25.9242	5
Aradu.A04	121123731	6	10	17	0.817259	0.08764	14	NS	0.101641	0.290131	5
Aradu.A04	121124372	16	7	23	0.251607	0.599277	18.78	NS	0.16636	0	4.6087
Aradu.A04	121137876	4	10	17	0.817259	0.08764	14	NS	0.035781	0	5
Aradu.A04	121138001	6	10	17	0.817259	0.08764	14	NS	0.158124	16.7328	5
Aradu.A04	121138469	6	10	17	0.817259	0.08764	14	NS	0.158156	0.286352	5
Aradu.A04	121138663	10	6	17	0.779369	0.108257	14	NS	0.158169	0.286375	5
Aradu.A04	121139020	6	10	17	0.817259	0.08764	14	NS	0.158193	0.286416	5
Aradu.A04	121139101	7	10	17	0.817259	0.08764	14	NS	0.162564	0.29079	5.05882
Aradu.A04	121139537	6	10	17	0.817259	0.08764	14	NS	0.035781	0	5
Aradu.A04	121149895	10	6	17	0.779369	0.108257	14	NS	0.155025	0.283768	5
Aradu.A04	121149943	10	6	17	0.779369	0.108257	14	NS	0.155029	0.283774	5
Aradu.A04	121150150	10	7	17	0.779369	0.108257	14	NS	0.155043	0.283798	5
Aradu.A04	121152967	7	10	17	0.817259	0.08764	14	NS	0.155234	0.284124	5
Aradu.A04	121155485	6	10	17	0.817259	0.08764	14	NS	0.155405	0.284416	5
Aradu.A04	121158963	10	7	17	0.779369	0.108257	14	NS	0.155642	0.284818	5
Aradu.A04	121159302	6	10	17	0.817259	0.08764	14	NS	0.155665	0.284858	5
Aradu.A04	121182715	10	6	17	0.779369	0.108257	14	NS	0.157257	4.68994	5
Aradu.A04	121205425	6	10	17	0.817259	0.08764	14	NS	0.454373	0.290199	5
Aradu.A04	121205892	10	6	17	0.779369	0.108257	14	NS	0.454373	0.290253	5
Aradu.A04	121206568	13	7	21	0.578545	0.237663	17	NS	22.5771	9.09166	5.09524
Aradu.A04	121209491	7	11	18	0.713628	0.146528	15	NS	14.8107	0.152091	4.83333
Aradu.A04	121228311	10	6	17	0.779369	0.108257	14	NS	0.076209	6.1418	5
Aradu.A04	121228385	11	6	18	0.67937	0.167894	15	NS	0.458713	26.3707	5
Aradu.A04	121229498	10	6	17	0.779369	0.108257	14	NS	0.458514	0.166726	5
Aradu.A04	121229546	6	10	17	0.817259	0.08764	14	NS	0.458505	0.166719	5
Aradu.A04	121229677	10	6	17	0.779369	0.108257	14	NS	0.458482	0.166699	5
Aradu.A04	121235132	7	10	17	0.817259	0.08764	14	NS	0.048253	0.1271	5
Aradu.A04	121236330	6	10	17	0.817259	0.08764	14	NS	0.457292	0.165671	5
Aradu.A04	121243975	6	10	17	0.817259	0.08764	14	NS	0.455925	0.164491	5
Aradu.A04	121250831	10	7	17	0.779369	0.108257	14	NS	0.04937	0.128998	5
Aradu.A04	121306692	10	7	17	0.779369	0.108257	14	NS	0.053348	6.17113	5
Aradu.A04	121312866	10	6	17	0.779369	0.108257	14	NS	0.443608	0.185678	5
Aradu.A05	160380	0	15	15	0.00246554	2.60809	13	Exact+Simulation	0.248218	0.116792	4.66667
Aradu.A05	160985	1	20	22	0.003476	2.45892	18	Exact+Simulation	0.333952	0.07332	4.63636
Aradu.A05	1897439	12	1	16	0.216597	0.664348	14		0.066563	0.271326	6.25
Aradu.A05	1898385	13	10	23	0.825428	0.083321	18.78	NS	0	0	5.6087
Aradu.A05	4173675	9	2	16	0.925654	0.033551	14		0.208502	0.25113	6.1875
Aradu.A05	5919302	8	3	11	0.395517	0.402835	10	NS	0	0	5.90909
Aradu.A05	6344038	9	11	20	0.946393	0.023929	16.67	NS	0.086087	0	5.6
Aradu.A05	6361640	7	9	16	0.934329	0.0295	14	NS	0.291354	0	6.3125
Aradu.A05	6489966	4	8	12	0.607786	0.216249	11	NS	0.05344	0	6.08333
Aradu.A05	6489986	4	8	12	0.607786	0.216249	11	NS	0.05344	0	6.08333
Aradu.A05	6490026	4	8	12	0.607786	0.216249	11	NS	0.05344	0	6.08333
Aradu.A05	6490104	4	8	12	0.607786	0.216249	11	NS	0.05344	0	6.08333
Aradu.A05	6490371	4	8	12	0.607786	0.216249	11	NS	0.05344	0	6.08333
Aradu.A05	6544067	14	10	25	0.830053	0.080894	20	NS	0	0	5.36
Aradu.A05	7049419	10	0	10	0.0159276	1.79785	9	Exact+Simulation	0.116746	0.048513	3.7
Aradu.A05	7049927	10	0	10	0.0159276	1.79785	9	Exact+Simulation	0.116746	0.048513	3.7
Aradu.A05	7050426	18	2	20	0.00582547	2.23467	16.67	Exact+Simulation	0.163097	0.992894	4.75
Aradu.A05	7050613	20	2	22	0.00282715	2.54865	18	Exact+Simulation	0.199771	0.085614	4.86364
Aradu.A05	7266706	10	14	25	0.86106	0.064966	20	NS	0.290872	0.485149	5.36
Aradu.A05	7789446	16	11	27	0.642571	0.192079	21	NS	0	0	5.14815
Aradu.A05	7797495	11	14	25	0.86106	0.064966	20	NS	0.37961	0.355972	5.36
Aradu.A05	7798555	10	14	25	0.86106	0.064966	20	NS	0.37961	0.617124	5.36
Aradu.A05	7799505	10	14	25	0.86106	0.064966	20	NS	0.37961	0.617124	5.36
Aradu.A05	7802633	10	14	25	0.86106	0.064966	20	NS	0.37961	0.617124	5.36
Aradu.A05	7803195	14	11	25	0.830053	0.080894	20	NS	0.37961	0.85925	5.36
Aradu.A05	7804927	10	14	25	0.86106	0.064966	20	NS	0.37961	0.617124	5.36
Aradu.A05	7813183	10	13	25	1	0	20	NS	0.37961	0.617124	5.32
Aradu.A05	8727794	17	5	22	0.0684295	1.16476	18		0.125048	0.040983	4.54545
Aradu.A05	9032978	13	11	24	0.944284	0.024897	19	NS	0	0	5.83333
Aradu.A05	9983172	10	7	17	0.779369	0.108257	14	NS	0	0.062329	6.29412
Aradu.A05	10125175	14	13	28	1	0	22	NS	0	0	5.14286
Aradu.A05	10126113	12	1	13	0.0168366	1.77374	11	Exact+Simulation	0.409774	0.580897	6
Aradu.A05	10129942	13	14	28	1	0	22	NS	0	0	5.14286
Aradu.A05	10132609	13	14	28	1	0	22	NS	0	0	5.14286
Aradu.A05	10248776	14	13	28	1	0	22	NS	0.311562	0.33981	5.14286
Aradu.A05	10736952	16	4	20	0.0493455	1.30675	16.67	Binomial_Exact	0	0	4.45
Aradu.A05	10806221	10	4	15	0.487584	0.31195	13	NS	0.031857	0	6.33333
Aradu.A05	11200065	13	14	28	1	0	22	NS	0.327989	0	5.14286
Aradu.A05	11854074	0	9	9	0.0182397	1.73898	8	Exact+Simulation	0.401349	0.036599	4.66667
Aradu.A05	13659051	8	4	12	0.578545	0.237663	11	NS	0.464307	1.02626	6.08333
Aradu.A05	14636083	8	7	15	1	0	13	NS	0.252676	0	6.13333
Aradu.A05	15231211	13	14	28	1	0	22	NS	0.276384	0.116848	5.14286
Aradu.A05	15249821	8	7	15	1	0	13	NS	0.082948	1.48626	6.13333
Aradu.A05	15421706	3	12	15	0.142346	0.846655	13		0	0	4.4
Aradu.A05	15947867	15	14	30	1	0	23.22	NS	0.185519	0	4.93333
Aradu.A05	16188297	7	9	17	1	0	14	NS	1.3482	0.013736	6.17647
Aradu.A05	16248420	8	7	15	1	0	13	NS	0.930489	0.013736	6.13333
Aradu.A05	16408894	6	8	15	1	0	13	NS	0.208671	0.118126	6.13333
Aradu.A05	16611604	12	7	19	0.552279	0.257841	16	NS	1.04136	0.387025	4.84211
Aradu.A05	18498146	10	15	26	0.772427	0.112142	20.89	NS	0.719164	1.05758	4.73077
Aradu.A05	18647497	7	8	15	1	0	13	NS	0.347142	0.515157	6.13333
Aradu.A05	18657647	4	6	10	0.9164	0.037915	9	NS	0	0	4.8
Aradu.A05	19021922	9	0	9	0.0168366	1.77374	8	Exact+Simulation	0	0	5.55556
Aradu.A05	20065372	12	13	26	1	0	20.89	NS	0.639835	0.962564	4.96154
Aradu.A05	20277717	10	5	15	0.487584	0.31195	13	NS	0	0	5.13333
Aradu.A05	21377974	13	12	26	1	0	20.89	NS	0.370272	0.768635	4.96154
Aradu.A05	21751497	12	13	26	1	0	20.89	NS	0.370272	0.768635	4.96154
Aradu.A05	21830237	12	15	27	0.865547	0.062709	21	NS	0	0	5.11111
Aradu.A05	25073763	9	5	14	0.617342	0.209474	12	NS	0	0	3.71429
Aradu.A05	25300067	12	13	26	1	0	20.89	NS	0.664484	0.85127	4.88462
Aradu.A05	25983323	6	9	17	1	0	14	NS	0.400408	0.117715	6.17647
Aradu.A05	25983403	7	9	18	1	0	15	NS	1.72088	0.489067	6
Aradu.A05	26024129	8	6	15	1	0	13	NS	1.319	1.90088	6.13333
Aradu.A05	29023210	1	12	13	0.0182397	1.73898	11	Exact+Simulation	2.00144	0.718663	6
Aradu.A05	29023842	1	7	8	0.220855	0.655893	8	NS	0.916249	1.2178	6.75
Aradu.A05	29024061	1	12	13	0.0182397	1.73898	11	Exact+Simulation	0.916249	1.86746	6
Aradu.A05	30457387	3	6	9	0.746884	0.126747	8	NS	0	0	5.22222
Aradu.A05	33554734	5	12	17	0.333239	0.477244	14	NS	0	0	4.41176
Aradu.A05	33977809	9	0	9	0.0168366	1.77374	8	Exact+Simulation	0	0	4.66667
Aradu.A05	34031502	4	5	9	1	0	8	NS	0.906765	1.18834	6
Aradu.A05	34032449	5	9	14	0.651154	0.186316	12	NS	0	0	4.92857
Aradu.A05	34033156	4	7	11	0.772427	0.112142	10	NS	0.906765	1.18834	5.72727
Aradu.A05	34033276	4	7	11	0.772427	0.112142	10	NS	0.906765	1.18834	5.72727
Aradu.A05	34033541	4	7	11	0.772427	0.112142	10	NS	0.906765	1.18834	5.72727
Aradu.A05	34033560	4	7	11	0.772427	0.112142	10	NS	0.906765	1.18834	5.72727
Aradu.A05	34033707	7	4	11	0.739382	0.131131	10	NS	0.906765	1.18834	5.72727
Aradu.A05	34033734	4	7	11	0.772427	0.112142	10	NS	0.906765	1.18834	5.72727
Aradu.A05	34033892	4	7	11	0.772427	0.112142	10	NS	0.906765	1.18834	5.72727
Aradu.A05	34033935	4	7	11	0.772427	0.112142	10	NS	0.906765	1.18834	5.72727
Aradu.A05	34034069	4	7	11	0.772427	0.112142	10	NS	0.906765	1.18834	5.72727
Aradu.A05	34034221	4	7	11	0.772427	0.112142	10	NS	0.906765	1.18834	5.72727
Aradu.A05	34034399	4	7	11	0.772427	0.112142	10	NS	0.906765	1.18834	5.72727
Aradu.A05	34034681	4	7	11	0.772427	0.112142	10	NS	0.906765	1.18834	5.72727
Aradu.A05	34034781	7	4	11	0.739382	0.131131	10	NS	0.906765	1.18834	5.72727
Aradu.A05	34052597	9	0	9	0.0168366	1.77374	8	Exact+Simulation	2.3129	3.12473	5.55556
Aradu.A05	34387109	15	12	27	0.841039	0.075184	21	NS	0.749437	1.25254	4.85185
Aradu.A05	36013999	7	16	24	0.343748	0.463759	19		0.54511	0.027852	5.75
Aradu.A05	37185387	13	12	26	1	0	20.89	NS	0	0	4.96154
Aradu.A05	39613722	14	12	28	1	0	22	NS	0	0	5.14286
Aradu.A05	42570523	5	9	14	0.651154	0.186316	12	NS	0.179887	1.2784	4.92857
Aradu.A05	43234405	7	4	11	0.739382	0.131131	10	NS	1.34667	1.62156	5.72727
Aradu.A05	43234948	7	4	11	0.739382	0.131131	10	NS	1.34667	1.62156	5.72727
Aradu.A05	43298915	16	13	31	1	0	24	NS	3.61967	6.99269	5.06452
Aradu.A05	44254482	8	13	30	1	0	23.22	NS	3.96996	2.71413	5.13333
Aradu.A05	44255452	9	5	14	0.617342	0.209474	12	NS	0.556775	7.27543	4.92857
Aradu.A05	44822444	5	12	17	0.333239	0.477244	14	NS	0	0.634813	4.41176
Aradu.A05	47913761	4	7	11	0.772427	0.112142	10	NS	1.56816	3.03172	5.72727
Aradu.A05	50528747	7	4	11	0.739382	0.131131	10	NS	1.56816	3.03172	5.72727
Aradu.A05	50529135	7	4	11	0.739382	0.131131	10	NS	1.56816	3.03172	5.72727
Aradu.A05	50778549	8	0	10	0.278162	0.555703	9	NS	0	0	5.6
Aradu.A05	50781396	0	8	10	0.288292	0.540168	9	NS	0	0	5.6
Aradu.A05	50781489	9	0	9	0.0168366	1.77374	8	Exact+Simulation	0.597031	0	5.55556
Aradu.A05	50784292	8	2	10	0.278162	0.555703	9		4.29046	0	5.6
Aradu.A05	52841029	16	9	30	0.95017	0.022199	23.22	NS	0	0.642625	5.2
Aradu.A05	52870489	0	15	15	0.00246554	2.60809	13	Exact+Simulation	0	0.342472	4.93333
Aradu.A05	57681063	12	5	17	0.321413	0.492936	14	NS	0.360561	1.41103	4.41176
Aradu.A05	58705665	0	11	11	0.010736	1.96916	10	Exact+Simulation	0	0	4.45455
Aradu.A05	65567227	12	4	17	0.321413	0.492936	14		2.7831	3.60455	6.11765
Aradu.A05	71264945	6	9	15	0.817259	0.08764	13	NS	2.02728	0	6.13333
Aradu.A05	71291610	14	5	21	0.346023	0.460894	17		2.19365	0.310063	5.33333
Aradu.A05	72053811	15	0	15	0.00176697	2.75277	13	Exact+Simulation	0	12.8393	4.66667
Aradu.A05	72054005	0	15	15	0.00246554	2.60809	13	Exact+Simulation	0	0.454171	4.66667
Aradu.A05	72054170	0	15	15	0.00246554	2.60809	13	Exact+Simulation	0	0.454171	4.66667
Aradu.A05	82077050	9	3	12	0.321413	0.492936	11	NS	0	0	4.33333
Aradu.A05	82611632	15	5	21	0.218811	0.65993	17		0.522518	2.08051	5.42857
Aradu.A05	84317761	0	12	12	0.00770217	2.11339	11	Exact+Simulation	0.264197	1.44324	3.5
Aradu.A05	85048850	10	11	21	1	0	17	NS	0.833181	3.16768	6.52381
Aradu.A05	85072130	13	4	17	0.164769	0.783125	14		0.410797	0.4424	4.29412
Aradu.A05	85195836	6	9	15	0.817259	0.08764	13	NS	1.15225	0.810815	6.13333
Aradu.A05	85218098	5	11	16	0.401504	0.39631	14	NS	0.82571	5.71294	5.625
Aradu.A05	85222191	11	5	16	0.375095	0.425859	14	NS	0.82571	5.71294	5.625
Aradu.A05	85227598	5	11	16	0.401504	0.39631	14	NS	0.82571	5.71294	5.625
Aradu.A05	85266532	11	3	15	0.288209	0.540293	13		0.82571	5.0624	5.73333
Aradu.A05	85266600	11	5	16	0.375095	0.425859	14	NS	0.82571	10.1711	5.625
Aradu.A05	85266751	4	15	20	0.162288	0.789714	16.67		0.82571	5.0624	6
Aradu.A05	85266911	12	4	17	0.321413	0.492936	14		0.82571	5.0624	5.76471
Aradu.A05	85266943	11	5	16	0.375095	0.425859	14	NS	0.82571	10.1711	5.625
Aradu.A05	85267176	4	15	20	0.162288	0.789714	16.67		0.82571	5.0624	6
Aradu.A05	85287263	9	10	19	1	0	16	NS	0.375506	1.74796	6.57895
Aradu.A05	86006619	5	1	6	0.387723	0.411478	6	NS	0	3.90294	5.66667
Aradu.A05	86439006	9	13	23	0.860424	0.065288	18.78	NS	0.376681	1.09328	4.95652
Aradu.A05	87576309	7	0	8	0.207005	0.68402	8	NS	0	0	4
Aradu.A05	88081220	6	15	23	0.401504	0.39631	18.78		0	0	5.6087
Aradu.A05	88313580	0	9	9	0.0182397	1.73898	8	Exact+Simulation	0	0	4.66667
Aradu.A05	88569793	14	12	28	1	0	22	NS	0.19982	0	5.21429
Aradu.A05	89096221	7	14	23	0.631296	0.199767	18.78	NS	0	0	5.6087
Aradu.A05	89126299	12	1	13	0.0168366	1.77374	11	Exact+Simulation	5.46661	7.12276	6
Aradu.A05	90347776	8	9	17	1	0	14	NS	0.327251	0.446904	6.29412
Aradu.A05	90381130	7	11	18	0.713628	0.146528	15	NS	9.44094	0.464844	5.38889
Aradu.A05	91041658	9	8	17	1	0	14	NS	0.26804	0.241597	5.05882
Aradu.A05	91056162	11	15	26	0.772427	0.112142	20.89	NS	0	0	5
Aradu.A05	91190516	14	10	24	0.739382	0.131131	19	NS	7.78463	5.87304	5.83333
Aradu.A05	91219435	2	6	8	0.503108	0.298339	8	NS	0	0	5.5
Aradu.A05	91368927	9	8	17	1	0	14	NS	4.05056	0.167596	5.05882
Aradu.A05	91854497	8	9	17	1	0	14	NS	0.482393	0.167596	5.05882
Aradu.A05	93468858	12	1	13	0.0168366	1.77374	11	Exact+Simulation	0.557805	0.280907	6
Aradu.A05	94288846	1	12	13	0.0182397	1.73898	11	Exact+Simulation	0.519713	0.280907	6
Aradu.A05	95382838	8	9	17	1	0	14	NS	0.569343	0.14054	5.05882
Aradu.A05	95839008	5	12	17	0.333239	0.477244	14	NS	0.647444	1.00956	6.35294
Aradu.A05	96618235	3	9	12	0.333239	0.477244	11	NS	0.223451	4.38625	6.08333
Aradu.A05	96981833	0	15	15	0.00246554	2.60809	13	Exact+Simulation	0	0	4.66667
Aradu.A05	96982539	15	0	15	0.00176697	2.75277	13	Exact+Simulation	0	0	4.66667
Aradu.A05	96982567	15	0	15	0.00176697	2.75277	13	Exact+Simulation	0	0	4.66667
Aradu.A05	96982855	0	15	15	0.00246554	2.60809	13	Exact+Simulation	0	0	4.66667
Aradu.A05	96982923	16	1	18	0.0125933	1.89986	15	Exact+Simulation	0	0	4.94444
Aradu.A05	96983113	0	15	15	0.00246554	2.60809	13	Exact+Simulation	0	0	4.66667
Aradu.A05	96983202	15	0	15	0.00176697	2.75277	13	Exact+Simulation	0	0	4.66667
Aradu.A05	96983236	0	15	15	0.00246554	2.60809	13	Exact+Simulation	0	0	4.66667
Aradu.A05	96983843	4	7	12	0.925779	0.033493	11	NS	0.50376	0.098128	6.08333
Aradu.A05	96984218	0	15	15	0.00246554	2.60809	13	Exact+Simulation	4.55527	4.26945	4.66667
Aradu.A05	97942457	9	0	9	0.0168366	1.77374	8	Exact+Simulation	0.016375	0	4.66667
Aradu.A05	99316960	0	9	9	0.0182397	1.73898	8	Exact+Simulation	0	0	4.66667
Aradu.A05	99957831	9	3	12	0.321413	0.492936	11	NS	1.0717	0.32311	6
Aradu.A05	100238896	9	3	12	0.321413	0.492936	11	NS	1.0717	0.32311	6
Aradu.A05	101331168	10	4	14	0.334173	0.476029	12	NS	0	0	4.07143
Aradu.A05	101340769	10	4	14	0.334173	0.476029	12	NS	0	0	4.07143
Aradu.A05	101343186	10	4	14	0.334173	0.476029	12	NS	0	0	4.07143
Aradu.A05	101343287	9	0	9	0.0168366	1.77374	8	Exact+Simulation	0	0	5.55556
Aradu.A05	101343733	10	4	14	0.334173	0.476029	12	NS	0	0	4.07143
Aradu.A05	101618480	10	7	17	0.779369	0.108257	14	NS	0.161393	0	5.41176
Aradu.A05	101953436	9	7	17	1	0	14	NS	0.983281	0.06306	5.41176
Aradu.A05	101972210	9	8	17	1	0	14	NS	0.983281	9.4914	5.41176
Aradu.A05	102447081	9	0	9	0.0168366	1.77374	8	Exact+Simulation	0.109717	0	5.55556
Aradu.A05	102825228	10	4	14	0.334173	0.476029	12	NS	0.044847	0	4.07143
Aradu.A05	102825889	12	5	17	0.321413	0.492936	14	NS	0	0	4.35294
Aradu.A05	102825920	4	10	14	0.354276	0.450658	12	NS	0	0	4.07143
Aradu.A05	103357781	8	9	17	1	0	14	NS	0.994529	0.146848	5.41176
Aradu.A05	104081964	8	18	26	0.231237	0.635943	20.89		0.898335	0.132488	4.92308
Aradu.A05	104478825	10	12	23	1	0	18.78	NS	0.572605	0.270907	4.82609
Aradu.A05	105764065	12	15	27	0.865547	0.062709	21	NS	0.801257	0.446178	5.37037
Aradu.A05	105931020	8	19	28	0.257912	0.588528	22		0.822407	0.645712	4.78571
Aradu.A05	106057548	12	5	17	0.321413	0.492936	14	NS	0.221341	0.14348	4.35294
Aradu.A05	106187319	4	8	12	0.607786	0.216249	11	NS	3.20949	0.076068	4.33333
Aradu.A05	106188107	8	4	12	0.578545	0.237663	11	NS	0.400579	0.400579	4.33333
Aradu.A05	106189299	4	8	12	0.607786	0.216249	11	NS	2.78918	0	4.33333
Aradu.A05	106305542	8	4	12	0.578545	0.237663	11	NS	1.95997	4.66469	4.33333
Aradu.A05	106311532	14	12	27	1	0	21	NS	0	0	5.40741
Aradu.A05	106358516	10	3	13	0.251607	0.599277	11		0	0	4.23077
Aradu.A05	107024985	3	10	13	0.265219	0.576395	11		0	0	4.23077
Aradu.A05	107117424	14	9	23	0.60211	0.220324	18.78	NS	8.03726	14.3379	5.13044
Aradu.A05	107437302	10	0	10	0.0159276	1.79785	9	Exact+Simulation	0	0	4.9
Aradu.A05	107490480	4	13	17	0.184784	0.733335	14		0	0.003394	6.47059
Aradu.A05	108323127	4	11	15	0.30129	0.521015	13	NS	0	2.4453	4.4
Aradu.A05	108394474	7	8	15	1	0	13	NS	0	0	6.13333
Aradu.A05	108546049	12	18	30	0.587	0.231362	23.22	NS	0	0	5.53333
Aradu.A05	108622360	10	11	21	1	0	17	NS	0	0.002589	5.04762
Aradu.A05	108623491	11	10	21	1	0	17	NS	0	0.002611	5.04762
Aradu.A05	108626112	10	11	21	1	0	17	NS	0	0.002661	5.04762
Aradu.A05	108675959	6	14	20	0.300312	0.522428	16.67	NS	0.383923	0.383923	4.35
Aradu.A05	108982035	4	11	15	0.30129	0.521015	13	NS	0	0	4.4
Aradu.A05	109141685	6	10	16	0.685298	0.16412	14	NS	0.430492	0.430492	4.25
Aradu.A05	109209394	5	12	17	0.333239	0.477244	14	NS	0	0	6.47059
Aradu.A05	109269525	10	6	16	0.652989	0.185094	14	NS	0.430492	0.430492	4.25
Aradu.A05	109283053	4	11	15	0.30129	0.521015	13	NS	0	0.026587	4.4
Aradu.A05	109337694	7	11	19	0.836973	0.077289	16	NS	0	48.5415	4.31579
Aradu.A05	109358589	4	3	7	1	0	7	NS	0	0	7.42857
Aradu.A05	109446126	12	7	19	0.552279	0.257841	16	NS	4.68208	7.45225	4.31579
Aradu.A06	284033	5	13	18	0.270973	0.567074	15		0	0.350393	4.05556
Aradu.A06	331479	6	10	16	0.685298	0.16412	14	NS	0	0.092808	6.3125
Aradu.A06	558644	14	4	18	0.115118	0.938856	15		0.350393	0.350393	4.05556
Aradu.A06	774233	9	4	13	0.450448	0.346355	11	NS	0.05911	0.137214	3.76923
Aradu.A06	798823	10	7	17	0.779369	0.108257	14	NS	0	0.121504	6.41176
Aradu.A06	1026996	14	10	24	0.739382	0.131131	19	NS	0.127463	0.262519	4.5
Aradu.A06	1134931	14	10	24	0.739382	0.131131	19	NS	0.127463	0.262519	4.5
Aradu.A06	1240768	4	8	12	0.607786	0.216249	11	NS	0	0.04638	5.91667
Aradu.A06	1335663	10	12	22	0.94797	0.023205	18	NS	0.101937	0.307344	4.68182
Aradu.A06	1405255	6	12	18	0.436792	0.359725	15	NS	0	0.326415	4.66667
Aradu.A06	1539523	4	12	16	0.231237	0.635943	14		0.071018	0.211796	4.4375
Aradu.A06	1563584	6	8	14	0.925924	0.033424	12	NS	0	0.179937	5.14286
Aradu.A06	1672652	12	10	22	0.944284	0.024897	18	NS	0	0.184884	4.68182
Aradu.A06	2202096	5	7	12	0.925779	0.033493	11	NS	0	0.039657	6.08333
Aradu.A06	2373392	10	14	24	0.772427	0.112142	19	NS	0	0.094581	4.79167
Aradu.A06	2738988	0	15	15	0.00246554	2.60809	13	Exact+Simulation	0.046544	0.111951	4.66667
Aradu.A06	3395243	8	17	25	0.288292	0.540168	20	NS	0.046329	0.051923	4.84
Aradu.A06	3486573	17	8	25	0.278162	0.555703	20	NS	0.046329	0.051923	4.84
Aradu.A06	4057858	13	10	23	0.825428	0.083321	18.78	NS	0.164315	0.328716	4.34783
Aradu.A06	4418898	13	12	27	1	0	21	NS	0.15903	0.168489	4.74074
Aradu.A06	4438274	13	7	20	0.450381	0.34642	16.67	NS	0.127715	0.256463	4.45
Aradu.A06	4480071	7	13	20	0.474423	0.323835	16.67	NS	0.127715	0.256463	4.45
Aradu.A06	4576361	13	12	26	1	0	20.89	NS	0.221273	0.2439	4.61538
Aradu.A06	4727732	13	7	20	0.450381	0.34642	16.67	NS	0	0.272566	4.45
Aradu.A06	4740681	8	3	11	0.395517	0.402835	10	NS	0	0.236928	5.72727
Aradu.A06	4994882	3	8	11	0.419104	0.377678	10	NS	0	0.064277	5.72727
Aradu.A06	5077215	16	6	22	0.171345	0.766128	18		0	0.272566	4.54545
Aradu.A06	5095841	10	11	21	1	0	17	NS	0.144088	0.383501	4.2381
Aradu.A06	5110032	10	11	21	1	0	17	NS	0.144088	0.383501	4.2381
Aradu.A06	5695316	13	11	24	0.944284	0.024897	19	NS	0.144088	0.256423	4.29167
Aradu.A06	6005111	3	9	27	1	0	21		0	0.0781	5.07407
Aradu.A06	6530086	11	10	21	1	0	17	NS	0	0.084029	4.71429
Aradu.A06	6531134	10	3	13	0.251607	0.599277	11		0	0.129578	6
Aradu.A06	6545928	15	12	31	1	0	24	NS	0.129544	0.457137	5.06452
Aradu.A06	6547247	11	9	21	1	0	17	NS	0.40755	0.374783	4.85714
Aradu.A06	6552994	3	10	13	0.265219	0.576395	11		0.102058	0.115886	6
Aradu.A06	6554601	13	10	23	0.825428	0.083321	18.78	NS	0.216235	0.335699	5.04348
Aradu.A06	6929188	6	9	17	1	0	14	NS	0.190091	0.063846	6.35294
Aradu.A06	7115006	10	4	14	0.334173	0.476029	12	NS	0.380273	0.380273	4.07143
Aradu.A06	7139247	3	10	13	0.265219	0.576395	11		0	0	6
Aradu.A06	7236424	4	14	18	0.127121	0.895782	15		0	0	4.83333
Aradu.A06	7243426	6	9	15	0.817259	0.08764	13	NS	0.190091	0.084038	6.13333
Aradu.A06	7380135	14	4	18	0.115118	0.938856	15		0	0.249361	4.83333
Aradu.A06	7736770	10	14	26	0.950646	0.021981	20.89	NS	0	0	5.5
Aradu.A06	8526382	10	3	13	0.251607	0.599277	11		0.031923	0	6
Aradu.A06	8882807	9	15	24	0.524609	0.280165	19	NS	0	0	4.83333
Aradu.A06	9194368	4	15	19	0.085562	1.06772	16		0.3088	1.87712	4.57895
Aradu.A06	9966144	13	17	31	0.88272	0.054177	24	NS	0.209493	0.308967	5.09677
Aradu.A06	10394890	18	14	33	0.868897	0.061032	25.33	NS	0.209493	0.308967	5.27273
Aradu.A06	10406552	14	18	33	0.889047	0.051075	25.33	NS	0.209493	0.308967	5.27273
Aradu.A06	10555841	14	18	33	0.889047	0.051075	25.33	NS	0.209493	0.308967	5.27273
Aradu.A06	10866856	13	0	14	0.0159276	1.79785	12	Exact+Simulation	0	0	4.5
Aradu.A06	10880524	13	18	31	0.709082	0.149303	24	NS	0.209493	0.308967	5.09677
Aradu.A06	10924601	13	18	31	0.709082	0.149303	24	NS	0.209493	0.308967	5.09677
Aradu.A06	11082950	4	8	12	0.607786	0.216249	11	NS	0.2306	1.54424	6.08333
Aradu.A06	11191660	2	4	6	0.86106	0.064966	6	NS	0	0.027387	4.66667
Aradu.A06	11191984	5	2	7	0.652989	0.185094	7	NS	0	0	4.28571
Aradu.A06	11502557	12	18	32	0.817259	0.08764	24.92	NS	0.523747	0.53589	5.1875
Aradu.A06	12083074	2	4	6	0.86106	0.064966	6	NS	0	0	6.33333
Aradu.A06	12268838	17	13	30	0.769366	0.113867	23.22	NS	0.942875	0.494164	5.06667
Aradu.A06	12269070	19	12	31	0.471661	0.32637	24	NS	0.53122	0.398677	5.09677
Aradu.A06	12269110	19	12	31	0.471661	0.32637	24	NS	0.53122	0.398677	5.09677
Aradu.A06	12782310	4	10	14	0.354276	0.450658	12	NS	0.187269	0.187269	4.07143
Aradu.A06	14353657	4	2	6	0.830053	0.080894	6	NS	0	0	4.66667
Aradu.A06	14687985	12	23	35	0.264482	0.577604	26.88	NS	0.495388	0.346634	5.22857
Aradu.A06	14851576	13	18	32	0.817259	0.08764	24.92	NS	0.495388	0.346634	5.1875
Aradu.A06	14925853	13	18	32	0.817259	0.08764	24.92	NS	0.495388	0.648305	5.1875
Aradu.A06	14965988	10	2	12	0.137584	0.861432	11		1.23981	1.37699	4.83333
Aradu.A06	14980929	9	0	9	0.0168366	1.77374	8	Exact+Simulation	0	0.112953	5.55556
Aradu.A06	15350876	2	4	6	0.86106	0.064966	6	NS	0.014743	0.516997	4.66667
Aradu.A06	15430853	0	15	15	0.00246554	2.60809	13	Exact+Simulation	0	0	4.66667
Aradu.A06	15833453	12	18	31	0.709082	0.149303	24	NS	0.320171	0.548013	5.09677
Aradu.A06	15970887	15	5	20	0.145829	0.836157	16.67		0.193438	0.222045	4.45
Aradu.A06	17376463	5	15	20	0.162288	0.789714	16.67		0	0	4.45
Aradu.A06	17378951	5	15	20	0.162288	0.789714	16.67		0.181214	0.2077	4.45
Aradu.A06	18228746	0	10	10	0.0167949	1.77482	9	Exact+Simulation	0.306345	0.647676	4.9
Aradu.A06	18239291	1	13	14	0.0167949	1.77482	12	Exact+Simulation	0.990366	0.818487	4.71429
Aradu.A06	18455386	12	5	17	0.321413	0.492936	14	NS	0.255008	0.715995	6.35294
Aradu.A06	19001467	13	19	32	0.607786	0.216249	24.92	NS	0.096411	0.387284	5.1875
Aradu.A06	19470677	12	18	31	0.709082	0.149303	24	NS	0	0.877255	5.09677
Aradu.A06	19566316	14	5	19	0.196473	0.706697	16		0	0	4.52632
Aradu.A06	19569784	14	5	19	0.196473	0.706697	16		0	0	4.52632
Aradu.A06	21263740	15	18	34	0.956696	0.019226	26.19	NS	0	0	5.14706
Aradu.A06	21851943	15	18	34	0.956696	0.019226	26.19	NS	0	0	5.14706
Aradu.A06	23345738	19	2	21	0.00424072	2.37256	17	Exact+Simulation	0	0	4.61905
Aradu.A06	23346356	19	2	21	0.00424072	2.37256	17	Exact+Simulation	0.502288	0	4.66667
Aradu.A06	23348752	19	2	21	0.00424072	2.37256	17	Exact+Simulation	0	0	4.66667
Aradu.A06	23371510	19	2	21	0.00424072	2.37256	17	Exact+Simulation	0	0	4.66667
Aradu.A06	23789774	19	2	21	0.00424072	2.37256	17	Exact+Simulation	0	0	4.66667
Aradu.A06	23792158	20	3	36	0.779369	0.108257	27.32		0	0	5.22222
Aradu.A06	24961749	3	15	19	0.085562	1.06772	16		4.1859	0	5.47368
Aradu.A06	24961789	2	7	9	0.354276	0.450658	8	NS	0.435277	0	5.55556
Aradu.A06	26207655	10	4	14	0.334173	0.476029	12	NS	0	0	4.07143
Aradu.A06	26579153	16	18	35	1	0	26.88	NS	0.217989	0	5.22857
Aradu.A06	26950873	17	16	34	1	0	26.19	NS	0.217989	0	5.08824
Aradu.A06	27209647	18	15	36	1	0	27.32	NS	0.161576	0	5.08333
Aradu.A06	34815948	15	18	34	0.956696	0.019226	26.19	NS	0	0	5.14706
Aradu.A06	38460292	13	4	17	0.164769	0.783125	14		3.99433	2.49393	6.29412
Aradu.A06	39056961	14	5	19	0.196473	0.706697	16		0	0	4.68421
Aradu.A06	39057072	14	5	19	0.196473	0.706697	16		0	0	4.68421
Aradu.A06	39595014	10	5	17	0.779369	0.108257	14	NS	6.21157	2.61985	6.35294
Aradu.A06	47369215	13	3	17	0.164769	0.783125	14		4.04889	4.05815	6.29412
Aradu.A06	54379982	15	18	34	0.956696	0.019226	26.19	NS	0.925714	0	5.14706
Aradu.A06	56699416	14	5	19	0.196473	0.706697	16		0.310233	0.410395	4.68421
Aradu.A06	57729112	16	18	34	0.956696	0.019226	26.19	NS	0	0	5.08824
Aradu.A06	60165005	15	18	34	0.956696	0.019226	26.19	NS	0	0	5.14706
Aradu.A06	60165469	16	18	35	1	0	26.88	NS	0	0	5.22857
Aradu.A06	60165724	12	5	17	0.321413	0.492936	14	NS	0.713922	1.1118	4.35294
Aradu.A06	60165959	5	14	19	0.21363	0.670337	16		0	0	4.68421
Aradu.A06	60172775	14	5	19	0.196473	0.706697	16		2.86155	0	4.68421
Aradu.A06	70309476	15	18	34	0.956696	0.019226	26.19	NS	0	0	5.14706
Aradu.A06	70418207	14	15	30	1	0	23.22	NS	0	0	5.2
Aradu.A06	70533409	14	5	19	0.196473	0.706697	16		0	0	4.52632
Aradu.A06	70821726	15	18	34	0.956696	0.019226	26.19	NS	0	0	5.14706
Aradu.A06	72287528	9	0	9	0.0168366	1.77374	8	Exact+Simulation	0	0	6.33333
Aradu.A06	72850691	2	17	19	0.0102894	1.98761	16	Exact+Simulation	1.16165	0.919945	4.31579
Aradu.A06	74794065	2	17	19	0.0102894	1.98761	16	Exact+Simulation	1.16165	0.919945	4.31579
Aradu.A06	75727071	17	2	19	0.00811276	2.09083	16	Exact+Simulation	1.16165	0.919945	4.31579
Aradu.A06	76720712	14	6	20	0.288209	0.540293	16.67	NS	5.44156	4.06565	5.65
Aradu.A06	79852870	0	11	11	0.010736	1.96916	10	Exact+Simulation	0.043435	2.92284	5.09091
Aradu.A06	79855230	9	0	13	0.450448	0.346355	11	NS	0.043435	2.92284	3.61538
Aradu.A06	80756224	13	4	17	0.164769	0.783125	14		4.30152	4.26741	6.29412
Aradu.A06	82003282	13	5	19	0.334173	0.476029	16		4.30152	5.79662	6.47368
Aradu.A06	82654751	5	13	19	0.354276	0.450658	16		4.30152	5.83127	6.47368
Aradu.A06	83386257	16	17	34	1	0	26.19	NS	2.27533	2.66888	5.14706
Aradu.A06	83699906	2	19	21	0.005368	2.27019	17	Exact+Simulation	1.18899	4.36145	4.66667
Aradu.A06	85470013	5	14	19	0.21363	0.670337	16		0.116792	0	4.52632
Aradu.A06	86759217	12	0	13	0.0168366	1.77374	11	Exact+Simulation	2.14337	2.02868	6
Aradu.A06	86761994	17	2	19	0.00811276	2.09083	16	Exact+Simulation	0	0	4.31579
Aradu.A06	87151401	1	12	13	0.0182397	1.73898	11	Exact+Simulation	2.14337	1.54029	6
Aradu.A06	87573387	5	12	17	0.333239	0.477244	14	NS	1.85891	1.86288	5.11765
Aradu.A06	87825553	12	6	18	0.40952	0.387725	15	NS	0	1.95962	4.77778
Aradu.A06	87972941	17	19	36	0.95965	0.017887	27.32	NS	1.55758	2.5859	5.08333
Aradu.A06	89218826	14	18	36	1	0	27.32	NS	2.14785	1.4048	5.19444
Aradu.A06	89282350	14	1	15	0.00947648	2.02335	13	Exact+Simulation	0	0	5.4
Aradu.A06	89617748	19	16	36	0.962714	0.016503	27.32	NS	3.64319	3.29009	5.25
Aradu.A06	90570034	16	17	34	1	0	26.19	NS	2.2667	3.29009	5.08824
Aradu.A06	92041158	16	18	34	0.956696	0.019226	26.19	NS	2.2667	5.1168	5.14706
Aradu.A06	92041588	5	14	19	0.21363	0.670337	16		7.17433	6.3899	4.68421
Aradu.A06	92969207	14	17	32	0.956696	0.019226	24.92	NS	2.03073	1.9413	5.3125
Aradu.A06	93125663	14	17	32	0.956696	0.019226	24.92	NS	2.03073	1.9413	5.3125
Aradu.A06	93726229	12	1	13	0.0168366	1.77374	11	Exact+Simulation	7.74614	8.11772	6
Aradu.A06	93726425	12	1	13	0.0168366	1.77374	11	Exact+Simulation	2.07226	1.48245	6
Aradu.A06	93800937	14	18	32	0.817259	0.08764	24.92	NS	3.932	7.39781	5.3125
Aradu.A06	93840413	9	0	9	0.0168366	1.77374	8	Exact+Simulation	0	0	5.55556
Aradu.A06	94254547	13	4	17	0.164769	0.783125	14		0.048017	0.103785	4.52941
Aradu.A06	94829921	14	17	32	0.956696	0.019226	24.92	NS	0	0	5.3125
Aradu.A06	96418235	14	18	32	0.817259	0.08764	24.92	NS	2.43779	2.34471	5.3125
Aradu.A06	97639398	9	11	20	0.946393	0.023929	16.67	NS	0.609754	5.52352	4.85
Aradu.A06	97642877	14	17	32	0.956696	0.019226	24.92	NS	0	0.319433	5.3125
Aradu.A06	97671142	8	4	12	0.578545	0.237663	11	NS	6.25338	5.45588	5.91667
Aradu.A06	98048782	0	9	9	0.0182397	1.73898	8	Exact+Simulation	3.10672	0.396814	5
Aradu.A06	98063048	3	11	14	0.203798	0.690801	12		0	11.4475	4.42857
Aradu.A06	99178863	7	5	12	0.911971	0.040019	11	NS	2.93732	0.011824	5.91667
Aradu.A06	100417432	9	0	9	0.0168366	1.77374	8	Exact+Simulation	0.203252	0.137229	5.55556
Aradu.A06	100487020	12	0	13	0.0168366	1.77374	11	Exact+Simulation	0.939844	3.71915	6
Aradu.A06	100612071	7	5	12	0.911971	0.040019	11	NS	9.39275	14.6391	5.91667
Aradu.A06	101032783	16	0	16	0.00176697	2.75277	14	Exact+Simulation	0.10436	0.253527	4.5625
Aradu.A06	101044303	11	15	27	0.865547	0.062709	21	NS	0.178357	0.516947	5
Aradu.A06	101302040	5	7	12	0.925779	0.033493	11	NS	0.047656	0.226981	5.91667
Aradu.A06	101561227	13	3	16	0.0839711	1.07587	14		0.284345	0.391756	4.875
Aradu.A06	101633509	15	7	23	0.375095	0.425859	18.78	NS	0.125135	0.199574	4.3913
Aradu.A06	102610677	5	7	12	0.925779	0.033493	11	NS	0.301941	0.31279	5.91667
Aradu.A06	102818765	7	5	12	0.911971	0.040019	11	NS	0.223221	0.226981	5.91667
Aradu.A06	103463204	18	12	31	0.677515	0.169081	24	NS	0.271886	0.319502	5.29032
Aradu.A06	105157006	0	10	10	0.0167949	1.77482	9	Exact+Simulation	0.139409	3.0508	4.7
Aradu.A06	105268950	13	3	16	0.0839711	1.07587	14		0.781222	0.298411	4.875
Aradu.A06	105269217	13	3	16	0.0839711	1.07587	14		0.781222	0.298412	4.875
Aradu.A06	105269669	3	13	17	0.184784	0.733335	14		0.781222	0.298414	4.94118
Aradu.A06	105285553	0	10	10	0.0167949	1.77482	9	Exact+Simulation	0	0	4.7
Aradu.A06	105313677	17	10	27	0.425305	0.371299	21	NS	0.471729	0.431281	4.96296
Aradu.A06	105967822	4	14	18	0.127121	0.895782	15		0.155493	0.155493	4.44444
Aradu.A06	106369011	16	14	30	0.95017	0.022199	23.22	NS	0.48389	0.505185	5.33333
Aradu.A06	106675169	15	6	21	0.218811	0.65993	17		0.774334	0.304273	4.80952
Aradu.A06	106847236	13	0	13	0.00424072	2.37256	11	Exact+Simulation	0.209526	0.209526	4.69231
Aradu.A06	107509448	9	0	9	0.0168366	1.77374	8	Exact+Simulation	0.209526	0.209526	4.55556
Aradu.A06	108231217	0	11	11	0.010736	1.96916	10	Exact+Simulation	0.352712	0.238356	5.90909
Aradu.A06	108476975	0	9	9	0.0182397	1.73898	8	Exact+Simulation	0.263374	0.241495	5.55556
Aradu.A06	108875334	0	10	10	0.0167949	1.77482	9	Exact+Simulation	0.333984	0.171465	4.7
Aradu.A06	108877239	6	5	11	1	0	10	NS	0	0.010207	5.90909
Aradu.A06	109116675	7	4	11	0.739382	0.131131	10	NS	0.337615	0.157306	5.90909
Aradu.A06	109281155	6	4	11	1	0	10	NS	0.330625	0.159021	5.90909
Aradu.A06	109473765	20	3	23	0.0061303	2.21252	18.78	Exact+Simulation	0.289755	0.030834	4.82609
Aradu.A06	109838174	1	7	8	0.220855	0.655893	8	NS	0.273202	0.027213	5.375
Aradu.A06	110497200	9	6	15	0.779369	0.108257	13	NS	0.196161	0.463047	5
Aradu.A06	110523645	6	8	14	0.925924	0.033424	12	NS	0.196161	0	5.14286
Aradu.A06	110525459	6	8	14	0.925924	0.033424	12	NS	0.294015	0.793331	5.14286
Aradu.A06	110531881	8	6	14	0.917878	0.037215	12	NS	0.294015	0.793571	5.14286
Aradu.A06	110539731	3	11	23	1	0	18.78		0.196161	0	4.86956
Aradu.A06	110550534	5	8	13	0.803576	0.094973	11	NS	4.49067	2.69	5
Aradu.A06	110551112	8	6	14	0.917878	0.037215	12	NS	8.09209	0.794288	5.14286
Aradu.A06	110632530	8	6	14	0.917878	0.037215	12	NS	0	0	5.14286
Aradu.A06	110634476	6	8	14	0.925924	0.033424	12	NS	0.300303	0.800092	5.14286
Aradu.A06	110637168	6	8	14	0.925924	0.033424	12	NS	0.300303	0.800193	5.14286
Aradu.A06	110641294	8	9	18	1	0	15	NS	0.18747	0.468422	4.88889
Aradu.A06	110641870	6	8	14	0.925924	0.033424	12	NS	0	0	5.14286
Aradu.A06	110643977	8	6	14	0.917878	0.037215	12	NS	0.266546	0.795223	5.14286
Aradu.A06	110665592	8	6	14	0.917878	0.037215	12	NS	0.266546	0.79603	5.14286
Aradu.A06	110666874	6	8	14	0.925924	0.033424	12	NS	0.266546	0.796077	5.14286
Aradu.A06	110674722	6	8	14	0.925924	0.033424	12	NS	0.266546	0.79637	5.14286
Aradu.A06	110675439	8	6	14	0.917878	0.037215	12	NS	0.243004	0	4.57143
Aradu.A06	110756802	0	11	15	0.30129	0.521015	13		0.130728	4.33948	4.4
Aradu.A06	110758175	6	8	14	0.925924	0.033424	12	NS	0.249849	0	5.14286
Aradu.A06	110791892	8	6	14	0.917878	0.037215	12	NS	0.249849	0.375571	5.14286
Aradu.A06	110807164	10	6	16	0.652989	0.185094	14	NS	0.555779	0.113002	5.625
Aradu.A06	110812964	8	12	20	0.74551	0.127546	16.67	NS	3.9876	4.50834	5.7
Aradu.A06	110813485	10	6	16	0.652989	0.185094	14	NS	0.547975	0.113024	5.625
Aradu.A06	110816029	7	11	18	0.713628	0.146528	15	NS	3.98772	0.113033	5.83333
Aradu.A06	110816722	6	10	16	0.685298	0.16412	14	NS	5.51382	0.113036	5.625
Aradu.A06	110820404	11	7	18	0.67937	0.167894	15	NS	3.98808	0.113048	5.83333
Aradu.A06	110825496	11	7	18	0.67937	0.167894	15	NS	0.940781	0.113066	5.83333
Aradu.A06	110847256	6	10	16	0.685298	0.16412	14	NS	5.51602	0.113142	5.625
Aradu.A06	110865755	7	15	23	0.401504	0.39631	18.78	NS	0.555741	0.120165	5.26087
Aradu.A06	110897664	19	8	29	0.320206	0.494571	23		3.84579	0.094868	5.13793
Aradu.A06	110903900	8	16	25	0.42278	0.373886	20	NS	0	8.63229	5.44
Aradu.A06	110905054	8	16	25	0.42278	0.373886	20	NS	0.968197	0.14076	5.44
Aradu.A06	110905105	15	7	23	0.375095	0.425859	18.78	NS	5.56174	0.14076	5.26087
Aradu.A06	110905201	17	9	26	0.334173	0.476029	20.89	NS	0.591915	0.14076	5.19231
Aradu.A06	110905302	15	7	23	0.375095	0.425859	18.78	NS	0.591915	8.63231	5.26087
Aradu.A06	110918193	0	9	9	0.0182397	1.73898	8	Exact+Simulation	0.454323	0.454323	4.66667
Aradu.A06	110918357	9	0	9	0.0168366	1.77374	8	Exact+Simulation	0.454323	0.454323	4.66667
Aradu.A06	110918554	9	0	9	0.0168366	1.77374	8	Exact+Simulation	0.454323	0.454323	4.66667
Aradu.A06	110918709	9	0	9	0.0168366	1.77374	8	Exact+Simulation	0.454323	0.454323	4.66667
Aradu.A06	110921315	9	0	9	0.0168366	1.77374	8	Exact+Simulation	0.454323	0.454323	4.66667
Aradu.A06	110921821	9	0	9	0.0168366	1.77374	8	Exact+Simulation	0.454323	0.454323	4.66667
Aradu.A06	110926997	0	9	9	0.0182397	1.73898	8	Exact+Simulation	0.454323	49.7088	4.66667
Aradu.A06	110927648	0	9	9	0.0182397	1.73898	8	Exact+Simulation	0.454323	0.454323	4.66667
Aradu.A06	110927681	0	18	19	0.00294495	2.53092	16	Exact+Simulation	0.129772	49.2548	5
Aradu.A06	110928524	9	0	9	0.0168366	1.77374	8	Exact+Simulation	0.454323	0.454323	4.66667
Aradu.A06	110928698	1	7	8	0.220855	0.655893	8	NS	0	0	3.375
Aradu.A06	110932125	9	0	9	0.0168366	1.77374	8	Exact+Simulation	0.379031	0.379031	4.66667
Aradu.A06	110932261	9	0	9	0.0168366	1.77374	8	Exact+Simulation	0.379031	0.379031	4.66667
Aradu.A06	110932308	9	0	9	0.0168366	1.77374	8	Exact+Simulation	0.379031	0.379031	4.66667
Aradu.A06	110932611	0	9	9	0.0182397	1.73898	8	Exact+Simulation	0.379031	0.379031	4.66667
Aradu.A06	110932853	0	9	9	0.0182397	1.73898	8	Exact+Simulation	0.379031	0.379031	4.66667
Aradu.A06	110932944	0	9	9	0.0182397	1.73898	8	Exact+Simulation	0.379031	0.379031	4.66667
Aradu.A06	110933027	9	0	9	0.0168366	1.77374	8	Exact+Simulation	0.379031	0.379031	4.66667
Aradu.A06	110933107	0	9	9	0.0182397	1.73898	8	Exact+Simulation	0.379031	0.379031	4.66667
Aradu.A06	110933196	0	12	12	0.00770217	2.11339	11	Exact+Simulation	0.379031	0.379031	4.91667
Aradu.A06	110933833	0	9	9	0.0182397	1.73898	8	Exact+Simulation	3.15135	0.379031	4.66667
Aradu.A06	110934175	9	0	9	0.0168366	1.77374	8	Exact+Simulation	0.379031	49.6416	4.66667
Aradu.A06	110944597	0	9	9	0.0182397	1.73898	8	Exact+Simulation	0.379031	2.32684	4.66667
Aradu.A06	110945126	0	9	9	0.0182397	1.73898	8	Exact+Simulation	0.379031	0.015204	4.66667
Aradu.A06	110945733	0	9	9	0.0182397	1.73898	8	Exact+Simulation	0.379031	0.379031	4.66667
Aradu.A06	110955673	9	0	9	0.0168366	1.77374	8	Exact+Simulation	0.379031	0.379031	4.66667
Aradu.A06	111067336	9	0	9	0.0168366	1.77374	8	Exact+Simulation	0.379031	49.8201	4.66667
Aradu.A06	111404896	14	5	29	1	0	23		0	15.5098	5.24138
Aradu.A06	111442568	6	5	19	1	0	16	NS	0	0	6.31579
Aradu.A06	111443218	10	0	10	0.0159276	1.79785	9	Exact+Simulation	0	0	4.7
Aradu.A06	111771535	15	9	30	1	0	23.22	NS	0.052116	0.100782	5.3
Aradu.A06	111974959	9	8	17	1	0	14	NS	0	0.052028	6.41176
Aradu.A07	88041	9	5	14	0.617342	0.209474	12	NS	0	0.174384	4.71429
Aradu.A07	507187	7	16	26	0.554482	0.256113	20.89		0.0328	0.364499	4.69231
Aradu.A07	542086	4	7	11	0.772427	0.112142	10	NS	0	0.172412	5.72727
Aradu.A07	542443	4	7	11	0.772427	0.112142	10	NS	0	0.172412	5.72727
Aradu.A07	598322	11	4	15	0.288209	0.540293	13	NS	0	0.082476	6.4
Aradu.A07	937362	6	9	15	0.817259	0.08764	13	NS	0	0.035191	4.93333
Aradu.A07	988440	9	10	19	1	0	16	NS	0.31024	0.328866	5.15789
Aradu.A07	1191903	11	5	16	0.375095	0.425859	14	NS	0.162202	0.234665	4.8125
Aradu.A07	1374079	0	9	9	0.0182397	1.73898	8	Exact+Simulation	0.004454	0.133207	5.55556
Aradu.A07	1517174	5	10	15	0.517938	0.285722	13	NS	0.117038	0.249146	4.33333
Aradu.A07	1598179	3	6	9	0.746884	0.126747	8	NS	0.073304	0.167163	5.55556
Aradu.A07	1614056	3	6	9	0.746884	0.126747	8	NS	0.073304	0.164155	5.55556
Aradu.A07	1871581	6	9	15	0.817259	0.08764	13	NS	0.266026	0.279549	4.33333
Aradu.A07	1966520	6	9	15	0.817259	0.08764	13	NS	0.266026	0.279549	4.33333
Aradu.A07	1966720	0	9	9	0.0182397	1.73898	8	Exact+Simulation	0.060314	0.136889	5.55556
Aradu.A07	2201104	12	4	16	0.216597	0.664348	14		0	0	4.625
Aradu.A07	2201334	4	12	16	0.231237	0.635943	14		0.104391	0.082923	4.625
Aradu.A07	2202104	15	5	20	0.145829	0.836157	16.67		0.104391	0.082923	4.65
Aradu.A07	2202789	4	12	16	0.231237	0.635943	14		0.104391	0.082923	4.625
Aradu.A07	2202879	12	4	16	0.216597	0.664348	14		0.104391	0.082923	4.625
Aradu.A07	2561869	0	17	17	0.00246554	2.60809	14	Exact+Simulation	0.133219	0.161541	5.05882
Aradu.A07	2564604	5	1	6	0.387723	0.411478	6	NS	0	0	2.16667
Aradu.A07	2570091	5	1	6	0.387723	0.411478	6	NS	0.049713	0.073706	3.66667
Aradu.A07	3133184	0	11	11	0.010736	1.96916	10	Exact+Simulation	0.059547	0.065945	5.63636
Aradu.A07	3340097	12	0	13	0.0168366	1.77374	11	Exact+Simulation	0.058074	0.060723	4.15385
Aradu.A07	3681533	0	7	9	0.354276	0.450658	8	NS	0	0	5.55556
Aradu.A07	3689105	2	7	9	0.354276	0.450658	8	NS	0	0	5.55556
Aradu.A07	4556586	14	5	19	0.196473	0.706697	16		0.439879	0.439879	4.68421
Aradu.A07	4556698	9	5	14	0.617342	0.209474	12	NS	0.439879	0.439879	3.71429
Aradu.A07	4556778	14	5	19	0.196473	0.706697	16		0.631628	0.439879	4.68421
Aradu.A07	4556818	25	5	30	0.00478285	2.32031	23.22	Exact+Simulation	0.439879	0.439879	5
Aradu.A07	4556844	14	5	19	0.196473	0.706697	16		0.439879	0.439879	4.68421
Aradu.A07	4556939	11	5	16	0.375095	0.425859	14	NS	0.439879	0.439879	4.1875
Aradu.A07	4557012	17	0	22	0.0684295	1.16476	18		0.439879	0.439879	4.90909
Aradu.A07	4557076	5	14	19	0.21363	0.670337	16		0.439879	0.439879	4.68421
Aradu.A07	4557145	5	12	17	0.333239	0.477244	14	NS	0.439879	0.439879	4.35294
Aradu.A07	4557343	9	5	14	0.617342	0.209474	12	NS	0.439879	0.439879	3.71429
Aradu.A07	4557526	14	5	19	0.196473	0.706697	16		0.439879	0.439879	4.68421
Aradu.A07	4557562	14	5	19	0.196473	0.706697	16		0.439879	0.439879	4.68421
Aradu.A07	4622979	0	12	12	0.00770217	2.11339	11	Exact+Simulation	0.430653	0.430653	3.66667
Aradu.A07	4650380	9	13	22	0.763444	0.117223	18	NS	0	0	4.59091
Aradu.A07	4733642	10	6	16	0.652989	0.185094	14	NS	0.055653	0.06894	6.3125
Aradu.A07	5112784	4	10	14	0.354276	0.450658	12	NS	0.400398	0.400398	4.07143
Aradu.A07	5325215	2	7	9	0.354276	0.450658	8	NS	0	0	5.55556
Aradu.A07	5508671	11	5	16	0.375095	0.425859	14	NS	0	0	6.3125
Aradu.A07	5508806	4	3	7	1	0	7	NS	0	0.114761	7.28571
Aradu.A07	5509532	9	5	16	0.925654	0.033551	14	NS	0	0.114761	6.3125
Aradu.A07	5509659	5	9	16	0.934329	0.0295	14	NS	0	0.114761	6.3125
Aradu.A07	5509789	5	10	16	0.685298	0.16412	14	NS	0	0.114761	6.3125
Aradu.A07	5510179	5	10	16	0.685298	0.16412	14	NS	0	0.114761	6.3125
Aradu.A07	5510351	5	10	16	0.685298	0.16412	14	NS	0	0.114761	6.3125
Aradu.A07	5510397	5	10	16	0.685298	0.16412	14	NS	0	0.114761	6.3125
Aradu.A07	5510438	11	5	16	0.375095	0.425859	14	NS	0	0.170951	6.3125
Aradu.A07	5800543	2	9	11	0.21363	0.670337	10		0	0.001595	6
Aradu.A07	6108202	3	12	15	0.142346	0.846655	13		0.244095	0	4.93333
Aradu.A07	6245477	7	9	18	1	0	15	NS	0	0	6.61111
Aradu.A07	6665011	5	9	14	0.651154	0.186316	12	NS	0	0	5.14286
Aradu.A07	6843425	13	8	22	0.72916	0.137177	18	NS	0.19084	0.48192	5.5
Aradu.A07	6961097	9	13	22	0.763444	0.117223	18	NS	0.19084	0.574815	5.5
Aradu.A07	7117361	13	9	22	0.72916	0.137177	18	NS	0	0.584378	5.5
Aradu.A07	7181284	0	9	9	0.0182397	1.73898	8	Exact+Simulation	0.162028	0.83903	5.55556
Aradu.A07	7685095	9	0	9	0.0168366	1.77374	8	Exact+Simulation	0.067871	0.173094	5.55556
Aradu.A07	7873761	0	15	15	0.00246554	2.60809	13	Exact+Simulation	0	0.199801	4.66667
Aradu.A07	8354109	2	10	12	0.154386	0.811393	11		0.627767	0.545756	4.83333
Aradu.A07	8566268	7	16	23	0.265219	0.576395	18.78	NS	0.387621	0.40196	5.26087
Aradu.A07	8582130	16	7	23	0.251607	0.599277	18.78	NS	0.387621	0.40196	5.26087
Aradu.A07	8734100	4	12	16	0.231237	0.635943	14		0.260123	0.386235	4.4375
Aradu.A07	8996134	19	7	26	0.111783	0.951625	20.89		0.124575	0.228361	5.57692
Aradu.A07	9970372	16	7	23	0.251607	0.599277	18.78	NS	0.226868	0.289778	5.26087
Aradu.A07	12515232	6	7	13	1	0	11	NS	0.474678	0.729712	5.61538
Aradu.A07	12521563	0	12	12	0.00770217	2.11339	11	Exact+Simulation	0.674084	1.22255	4.66667
Aradu.A07	12582255	16	9	25	0.398681	0.399374	20	NS	0.244613	0.439589	5
Aradu.A07	12702339	16	7	23	0.251607	0.599277	18.78	NS	0.427344	0.622319	5.26087
Aradu.A07	13200511	5	14	21	0.368523	0.433536	17		0.705224	0.402175	5.19048
Aradu.A07	13665645	0	9	9	0.0182397	1.73898	8	Exact+Simulation	0	0	5.55556
Aradu.A07	13714703	6	17	23	0.141446	0.84941	18.78		0.427344	0.622319	5.26087
Aradu.A07	14882130	14	0	15	0.00947648	2.02335	13	Exact+Simulation	0.240608	0.657376	4.66667
Aradu.A07	14882810	0	23	24	0.00246554	2.60809	19	Exact+Simulation	0.708196	1.39789	4.79167
Aradu.A07	15338126	22	3	25	0.0034415	2.46325	20	Exact+Simulation	0	0	5.28
Aradu.A07	15682485	20	3	23	0.0061303	2.21252	18.78	Exact+Simulation	0.962358	0.487268	5.08696
Aradu.A07	15943796	16	13	30	0.95017	0.022199	23.22	NS	0	0.32818	5.06667
Aradu.A07	16137865	4	15	19	0.085562	1.06772	16		0.258082	0.194193	4.84211
Aradu.A07	16140790	5	0	24	1	0	19	NS	0	0	4.95833
Aradu.A07	16170222	0	13	13	0.005368	2.27019	11	Exact+Simulation	0.082522	0	4.46154
Aradu.A07	16170528	0	13	13	0.005368	2.27019	11	Exact+Simulation	0	0	4.46154
Aradu.A07	16671290	9	0	9	0.0168366	1.77374	8	Exact+Simulation	0	0	4.77778
Aradu.A07	17654968	3	10	13	0.265219	0.576395	11		0.372494	0.173261	5.84615
Aradu.A07	18840166	4	14	18	0.127121	0.895782	15		0	0	4.61111
Aradu.A07	18840306	4	14	18	0.127121	0.895782	15		0	0	4.61111
Aradu.A07	18840346	4	14	18	0.127121	0.895782	15		0	0	4.61111
Aradu.A07	18840390	14	4	18	0.115118	0.938856	15		0	0	4.61111
Aradu.A07	18973358	3	10	13	0.265219	0.576395	11		0.290636	0	6
Aradu.A07	19489946	0	9	9	0.0182397	1.73898	8	Exact+Simulation	0.79356	0.153731	5.55556
Aradu.A07	19588028	15	9	25	0.617342	0.209474	20	NS	1.54962	0.67129	5.44
Aradu.A07	21006968	2	7	9	0.354276	0.450658	8	NS	0	0	5.55556
Aradu.A07	21506373	0	7	9	0.354276	0.450658	8	NS	0.974662	0.314536	5.55556
Aradu.A07	21622480	17	9	27	0.425305	0.371299	21	NS	1.46537	0.813879	5.03704
Aradu.A07	21622563	7	17	25	0.288292	0.540168	20		0	0.138437	5.28
Aradu.A07	21862707	18	7	25	0.14918	0.826291	20		0.89575	0.138437	5.36
Aradu.A07	22653939	7	17	25	0.288292	0.540168	20		0	0.138437	5.36
Aradu.A07	23136977	17	8	25	0.278162	0.555703	20	NS	0	1.0542	5.28
Aradu.A07	23137918	8	17	25	0.288292	0.540168	20	NS	0	0	5.28
Aradu.A07	23139657	8	17	25	0.288292	0.540168	20	NS	0	0	5.28
Aradu.A07	23392261	3	13	16	0.0921379	1.03556	14		0.221276	0	4.8125
Aradu.A07	23670335	0	9	9	0.0182397	1.73898	8	Exact+Simulation	0	0	5.55556
Aradu.A07	24060211	8	17	25	0.288292	0.540168	20	NS	0	0.253212	5.28
Aradu.A07	24363427	17	7	25	0.278162	0.555703	20		0	0.312741	5.36
Aradu.A07	24453584	7	8	15	1	0	13	NS	3.10413	2.64719	6.2
Aradu.A07	25131899	9	18	28	0.363793	0.439146	22	NS	0	0	5.35714
Aradu.A07	26582178	4	2	6	0.830053	0.080894	6	NS	0.356068	2.05441	7.16667
Aradu.A07	26582293	2	3	6	1	0	6	NS	0.356068	2.05441	7.16667
Aradu.A07	26593190	3	2	6	1	0	6	NS	0.356068	2.05441	7.16667
Aradu.A07	28118653	11	7	26	1	0	20.89	NS	0.948324	0.242416	5.34615
Aradu.A07	28119195	17	7	25	0.278162	0.555703	20		2.12886	1.33601	5.28
Aradu.A07	28392372	17	8	25	0.278162	0.555703	20	NS	2.55912	1.19567	5.28
Aradu.A07	28602713	1	14	15	0.010736	1.96916	13	Exact+Simulation	0	11.687	4.66667
Aradu.A07	34426471	10	4	14	0.334173	0.476029	12	NS	0	0	4.07143
Aradu.A07	35350479	9	20	29	0.21363	0.670337	23		1.61313	0.853741	5.13793
Aradu.A07	38036274	11	7	19	0.799496	0.097183	16	NS	0.66001	0	5.15789
Aradu.A07	38248676	8	2	10	0.278162	0.555703	9		0.74711	0	5.8
Aradu.A07	40438218	10	4	14	0.334173	0.476029	12	NS	0.49849	1.31936	4.07143
Aradu.A07	40441445	10	14	24	0.772427	0.112142	19	NS	0	0	5.29167
Aradu.A07	43539166	10	14	24	0.772427	0.112142	19	NS	0	0	5.33333
Aradu.A07	44747214	3	13	16	0.0921379	1.03556	14		0.92028	0	4.8125
Aradu.A07	45304938	11	10	21	1	0	17	NS	12.5917	0.106413	5.38095
Aradu.A07	45819429	14	10	24	0.739382	0.131131	19	NS	0.229757	0	5.25
Aradu.A07	45819926	6	9	15	0.817259	0.08764	13	NS	5.93107	4.89967	6.2
Aradu.A07	45942702	14	10	24	0.739382	0.131131	19	NS	2.74609	1.7661	5.25
Aradu.A07	46477565	10	11	21	1	0	17	NS	2.3933	0.113927	5.38095
Aradu.A07	49814313	0	9	9	0.0182397	1.73898	8	Exact+Simulation	0.434368	0	5.55556
Aradu.A07	50230354	4	10	14	0.354276	0.450658	12	NS	0.425944	0	4.07143
Aradu.A07	50230559	10	4	14	0.334173	0.476029	12	NS	0.425944	0	4.07143
Aradu.A07	50863347	0	10	10	0.0167949	1.77482	9	Exact+Simulation	0	0	3.7
Aradu.A07	53903956	11	12	26	1	0	20.89	NS	1.55231	3.03557	5.46154
Aradu.A07	53984667	9	14	25	0.86106	0.064966	20	NS	0.529417	0	5.36
Aradu.A07	54235015	10	11	21	1	0	17	NS	3.24676	1.21236	5.38095
Aradu.A07	54334742	14	11	25	0.830053	0.080894	20	NS	0.529417	0	5.44
Aradu.A07	56030887	6	7	13	1	0	11	NS	0.849832	0.389924	6.15385
Aradu.A07	65710716	8	3	11	0.395517	0.402835	10	NS	0.748967	6.4699	5.27273
Aradu.A07	65956077	5	9	16	0.934329	0.0295	14	NS	1.36539	0	5.125
Aradu.A07	69648564	9	11	21	1	0	17	NS	0	0	5.28571
Aradu.A07	70918642	11	4	16	0.375095	0.425859	14		0.18292	0.205622	6.25
Aradu.A07	71546679	7	13	20	0.474423	0.323835	16.67	NS	8.8801	4.28682	5.15
Aradu.A07	73102169	11	4	15	0.288209	0.540293	13	NS	0.06943	0.12739	3.93333
Aradu.A07	73231870	0	10	10	0.0167949	1.77482	9	Exact+Simulation	1.81606	0.312985	3.9
Aradu.A07	73721689	14	4	18	0.115118	0.938856	15		0.379602	0.331813	4.5
Aradu.A07	73721789	14	3	19	0.196473	0.706697	16		0.379605	0.331815	4.47368
Aradu.A07	73722023	14	4	18	0.115118	0.938856	15		15.617	0.331818	4.5
Aradu.A07	73875512	7	0	8	0.207005	0.68402	8	NS	0.329635	0.434082	5.375
Aradu.A07	73875556	7	0	8	0.207005	0.68402	8	NS	0.33874	0.434083	5.375
Aradu.A07	73875695	11	0	16	0.375095	0.425859	14		2.50456	0.429289	5.4375
Aradu.A07	73875730	0	11	15	0.30129	0.521015	13		0.285646	0.42929	5.4
Aradu.A07	73875895	4	0	6	0.830053	0.080894	6	NS	0.332784	0.434109	4.66667
Aradu.A07	73877386	0	7	8	0.220855	0.655893	8	NS	0.332842	0.43044	5.375
Aradu.A07	73907788	6	5	11	1	0	10	NS	0	0	5.90909
Aradu.A07	73919275	6	5	11	1	0	10	NS	0.280187	2.26836	5.90909
Aradu.A07	73919471	6	5	11	1	0	10	NS	0.280194	0.367413	5.90909
Aradu.A07	74030918	5	6	11	1	0	10	NS	0.28458	0.370294	5.90909
Aradu.A07	74039677	5	6	11	1	0	10	NS	0.284924	0.370521	5.90909
Aradu.A07	74040057	15	7	22	0.316637	0.499438	18	NS	4.60658	5.99411	4.54545
Aradu.A07	74056017	5	6	11	1	0	10	NS	0.277251	3.53007	5.90909
Aradu.A07	74059822	5	6	11	1	0	10	NS	0.2774	3.5306	5.90909
Aradu.A07	74099467	15	0	15	0.00176697	2.75277	13	Exact+Simulation	2.33725	2.27582	4.66667
Aradu.A07	74330125	4	9	13	0.474423	0.323835	11	NS	0	0	4.15385
Aradu.A07	76456040	5	7	12	0.925779	0.033493	11	NS	0.143101	0.288247	6.08333
Aradu.A07	76487926	0	9	9	0.0182397	1.73898	8	Exact+Simulation	3.62434	3.64213	5.55556
Aradu.A07	78194336	12	11	24	1	0	19	NS	0.496314	0.511534	5.16667
Aradu.A07	78410765	7	12	20	0.74551	0.127546	16.67	NS	0.425156	0.867201	5.25
Aradu.A08	395243	8	4	12	0.578545	0.237663	11	NS	0.231691	0.228013	6.08333
Aradu.A08	479069	0	9	9	0.0182397	1.73898	8	Exact+Simulation	0.256969	0.188754	5.55556
Aradu.A08	1137840	9	0	9	0.0168366	1.77374	8	Exact+Simulation	0.224865	0.194853	5.55556
Aradu.A08	1350480	0	15	15	0.00246554	2.60809	13	Exact+Simulation	0	0	3.93333
Aradu.A08	1393505	9	13	22	0.763444	0.117223	18	NS	0.668988	0.109148	5.31818
Aradu.A08	1705582	8	13	22	0.763444	0.117223	18	NS	0.456878	0.220231	5.31818
Aradu.A08	2460876	5	6	11	1	0	10	NS	0.455969	0.256217	5.90909
Aradu.A08	2520807	0	9	9	0.0182397	1.73898	8	Exact+Simulation	0.417269	0.243308	5.55556
Aradu.A08	4197123	10	4	14	0.334173	0.476029	12	NS	0.299203	0.084895	4.07143
Aradu.A08	4803615	0	9	9	0.0182397	1.73898	8	Exact+Simulation	0.433718	0.178283	5.55556
Aradu.A08	4803854	9	0	9	0.0168366	1.77374	8	Exact+Simulation	0.045161	0	4.77778
Aradu.A08	4828023	0	17	23	0.141446	0.84941	18.78		0.394441	0.212689	4.56522
Aradu.A08	4850882	5	7	12	0.925779	0.033493	11	NS	2.13605	0.367861	6.91667
Aradu.A08	4851349	7	1	8	0.207005	0.68402	8	NS	0.946638	0.647273	4.5
Aradu.A08	4873972	9	0	9	0.0168366	1.77374	8	Exact+Simulation	0.56511	0.452321	4.77778
Aradu.A08	5111585	0	9	9	0.0182397	1.73898	8	Exact+Simulation	0.303815	0.026702	5.55556
Aradu.A08	5572430	0	9	9	0.0182397	1.73898	8	Exact+Simulation	0.303815	0.026702	5.55556
Aradu.A08	5613891	9	0	9	0.0168366	1.77374	8	Exact+Simulation	0.303815	0.026702	5.55556
Aradu.A08	5874347	0	9	9	0.0182397	1.73898	8	Exact+Simulation	0.303815	0.026702	5.55556
Aradu.A08	6002214	9	0	9	0.0168366	1.77374	8	Exact+Simulation	0.303815	0.026702	5.55556
Aradu.A08	6560154	4	6	11	1	0	10	NS	0.37339	0.103541	5.90909
Aradu.A08	7549457	12	1	13	0.0168366	1.77374	11	Exact+Simulation	0.78936	0.243446	6
Aradu.A08	7805705	5	6	11	1	0	10	NS	0.734317	0.165845	5.90909
Aradu.A08	8240394	10	4	14	0.334173	0.476029	12	NS	0	0	4.07143
Aradu.A08	9961153	11	0	15	0.288209	0.540293	13		0.714755	0.410587	3.93333
Aradu.A08	9985149	16	10	26	0.523888	0.280762	20.89	NS	0.867832	0.595495	5
Aradu.A08	11540405	7	2	9	0.334173	0.476029	8	NS	0.766883	0.34207	5.55556
Aradu.A08	12176316	17	5	22	0.0684295	1.16476	18		0.743332	0.520591	4.40909
Aradu.A08	12390671	7	2	9	0.334173	0.476029	8	NS	0.983727	1.00249	5.55556
Aradu.A08	12442746	10	4	14	0.334173	0.476029	12	NS	0.804493	0.401765	4.07143
Aradu.A08	12442753	10	5	15	0.487584	0.31195	13	NS	0.707419	0.304691	3.93333
Aradu.A08	12808997	2	7	9	0.354276	0.450658	8	NS	0.87965	0.355489	5.55556
Aradu.A08	12810656	16	3	20	0.0493455	1.30675	16.67	Binomial_Exact	0.846183	0.30456	4.95
Aradu.A08	14109983	3	7	11	0.772427	0.112142	10	NS	0.650304	0.157223	5.90909
Aradu.A08	14850016	4	7	11	0.772427	0.112142	10	NS	0.650304	0.958537	5.90909
Aradu.A08	15117675	3	4	7	1	0	7	NS	0.821421	0.516609	3.71429
Aradu.A08	15128562	6	2	8	0.476377	0.322049	8	NS	0.821421	0.391544	4.5
Aradu.A08	16198341	19	5	25	0.0600899	1.2212	20		0.915469	0.311563	4.56
Aradu.A08	16239978	10	4	14	0.334173	0.476029	12	NS	0.657413	0.836853	4.07143
Aradu.A08	16474773	8	2	10	0.278162	0.555703	9		0.802144	0.459901	5.2
Aradu.A08	16479540	5	9	14	0.651154	0.186316	12	NS	0	0	4.07143
Aradu.A08	17081951	8	5	13	0.765775	0.115899	11	NS	1.4107	0.479866	4.23077
Aradu.A08	17281034	13	0	13	0.00424072	2.37256	11	Exact+Simulation	0	4.15795	3.92308
Aradu.A08	22668865	1	5	6	0.412114	0.384983	6	NS	0	0	4.66667
Aradu.A08	23286408	1	7	8	0.220855	0.655893	8	NS	0	0	4
Aradu.A08	23695813	11	9	20	0.943896	0.025076	16.67	NS	0.951012	0.604761	5.05
Aradu.A08	24455662	10	4	14	0.334173	0.476029	12	NS	0.199288	0.199288	4.07143
Aradu.A08	24455779	10	4	14	0.334173	0.476029	12	NS	0.199288	0.199288	4.07143
Aradu.A08	24455849	10	4	14	0.334173	0.476029	12	NS	0.199288	0.199288	4.07143
Aradu.A08	24455877	10	4	14	0.334173	0.476029	12	NS	0.199288	0.199288	4.07143
Aradu.A08	24456071	10	4	14	0.334173	0.476029	12	NS	0.199288	0.199288	4.07143
Aradu.A08	24752832	2	23	25	0.00246554	2.60809	20	Exact+Simulation	0.221293	0.256758	4.76
Aradu.A08	25013312	21	3	24	0.00458504	2.33866	19	Exact+Simulation	0.502022	0.44326	4.83333
Aradu.A08	25069451	7	12	19	0.58434	0.233334	16	NS	3.27796	4.52813	5.31579
Aradu.A08	25070583	1	16	17	0.00567954	2.24569	14	Exact+Simulation	0	0	4.41176
Aradu.A08	25105562	7	13	20	0.474423	0.323835	16.67	NS	0.697913	1.17145	5.5
Aradu.A08	25374453	1	16	17	0.00567954	2.24569	14	Exact+Simulation	0.087172	0.087172	4.41176
Aradu.A08	25692282	1	7	8	0.220855	0.655893	8	NS	0.060297	1.21552	4
Aradu.A08	26183941	10	7	17	0.779369	0.108257	14	NS	0.063453	0.292185	5
Aradu.A08	26932665	12	4	16	0.216597	0.664348	14		0.533515	3.35827	6.25
Aradu.A08	27272901	21	2	24	0.00458504	2.33866	19	Exact+Simulation	0.219923	0.231191	4.83333
Aradu.A08	28033454	5	7	12	0.925779	0.033493	11	NS	0.484778	0.943331	5.83333
Aradu.A08	28036558	1	19	20	0.00246554	2.60809	16.67	Exact+Simulation	0	0	5.05
Aradu.A08	28164492	5	7	12	0.925779	0.033493	11	NS	1.88739	0.943331	5.83333
Aradu.A08	29835402	12	1	13	0.0168366	1.77374	11	Exact+Simulation	0.160913	0.057272	3.92308
Aradu.A08	29974932	1	6	7	0.307542	0.512095	7	NS	0.252469	0.284157	3.14286
Aradu.A08	30842759	13	0	13	0.00424072	2.37256	11	Exact+Simulation	0.043576	13.5098	3.92308
Aradu.A08	30957912	9	0	9	0.0168366	1.77374	8	Exact+Simulation	0	0	5.55556
Aradu.A08	31164126	0	10	10	0.0167949	1.77482	9	Exact+Simulation	0.071117	0.175587	3.7
Aradu.A08	32962590	6	9	17	1	0	14	NS	0.367285	1.51215	6.41176
Aradu.A08	32965399	0	11	19	0.836973	0.077289	16		0.312272	0.032363	5.68421
Aradu.A08	33034148	4	10	15	0.517938	0.285722	13	NS	0.315095	0.298029	6.06667
Aradu.A08	33034734	4	7	11	0.772427	0.112142	10	NS	1.66775	0.298029	5.72727
Aradu.A08	34529378	19	9	28	0.243009	0.614378	22		0.578894	0.669654	5.39286
Aradu.A08	34565561	2	7	9	0.354276	0.450658	8	NS	0	0	5.55556
Aradu.A08	34845635	0	5	7	0.685298	0.16412	7	NS	0.063929	0.126539	5.85714
Aradu.A08	34847117	2	7	9	0.354276	0.450658	8	NS	0.063929	0.126539	5.55556
Aradu.A08	34847498	2	7	9	0.354276	0.450658	8	NS	0.063929	0.126539	5.55556
Aradu.A08	34847825	7	2	9	0.334173	0.476029	8	NS	0	0	5.55556
Aradu.A08	35552152	2	7	9	0.354276	0.450658	8	NS	0	0	5.55556
Aradu.A08	35864433	10	6	16	0.652989	0.185094	14	NS	0.411025	1.51215	6.3125
Aradu.A08	36524889	14	0	15	0.00947648	2.02335	13	Exact+Simulation	0.219766	0.219766	4.33333
Aradu.A08	37075566	0	13	13	0.005368	2.27019	11	Exact+Simulation	0.187023	0.125256	4.46154
Aradu.A08	37077234	13	0	13	0.00424072	2.37256	11	Exact+Simulation	0.295076	0.219766	4.46154
Aradu.A08	37144718	22	8	31	0.113423	0.945301	24		0.502764	0.766092	5.29032
Aradu.A08	37737662	6	10	16	0.685298	0.16412	14	NS	0.410185	1.51215	6.3125
Aradu.A08	38206510	5	12	17	0.333239	0.477244	14	NS	2.84213	2.90781	5.23529
Aradu.A08	38485251	19	10	29	0.320206	0.494571	23	NS	0.513238	0.53652	5.24138
Aradu.A08	38583960	6	8	16	1	0	14	NS	0.063647	2.80287	6.1875
Aradu.A08	38989480	1	6	7	0.307542	0.512095	7	NS	0.139627	0.075683	4.42857
Aradu.A08	39194575	8	19	27	0.193536	0.713237	21		0	0	5.48148
Aradu.A08	39706601	6	5	12	1	0	11	NS	0.84843	0.350796	6.91667
Aradu.A08	39706893	7	5	12	0.911971	0.040019	11	NS	0.84843	1.56542	6.91667
Aradu.A08	39707150	7	5	12	0.911971	0.040019	11	NS	0.84843	0.262796	6.91667
Aradu.A08	39835793	10	0	10	0.0159276	1.79785	9	Exact+Simulation	0.119246	0.155398	4.7
Aradu.A08	40202834	1	16	17	0.00567954	2.24569	14	Exact+Simulation	0	0	4.41176
Aradu.A08	40323239	5	16	21	0.113261	0.945918	17		0.28591	0.28591	4.52381
Aradu.A08	40563793	1	14	15	0.010736	1.96916	13	Exact+Simulation	0	0	4.2
Aradu.A08	40715489	4	10	14	0.354276	0.450658	12	NS	0.177248	0.10175	4.07143
Aradu.A08	41354303	10	6	16	0.652989	0.185094	14	NS	0.991419	0.599406	6.3125
Aradu.A08	41394098	2	8	10	0.288292	0.540168	9		1.73472	2.99353	5.8
Aradu.A08	41394099	8	2	10	0.278162	0.555703	9		0	0	5.8
Aradu.A08	41395226	2	8	10	0.288292	0.540168	9		0	0	5.8
Aradu.A08	41609163	10	6	16	0.652989	0.185094	14	NS	0.991419	0.599406	6.3125
Aradu.A08	42663291	23	2	25	0.00176697	2.75277	20	Exact+Simulation	0.071162	0.183574	4.76
Aradu.A08	42766581	10	14	24	0.772427	0.112142	19	NS	0.380946	0.257222	5.58333
Aradu.A08	43558672	1	14	15	0.010736	1.96916	13	Exact+Simulation	0.222616	0.040457	4.2
Aradu.A08	43754908	19	10	29	0.320206	0.494571	23	NS	0.407419	0.283696	5.55172
Aradu.A08	43961630	14	1	15	0.00947648	2.02335	13	Exact+Simulation	0.293083	0.107574	4.73333
Aradu.A08	44298150	6	9	16	0.934329	0.0295	14	NS	0.126278	0.007256	6.3125
Aradu.A08	44535154	6	8	16	1	0	14	NS	0.101759	0.03359	6.3125
Aradu.A08	44554385	0	9	9	0.0182397	1.73898	8	Exact+Simulation	0.029165	0	5.55556
Aradu.A08	44618734	17	1	20	0.0168366	1.77374	16.67	Exact+Simulation	0	0	4.6
Aradu.A08	44708572	7	9	16	0.934329	0.0295	14	NS	0	0	6.3125
Aradu.A08	44716199	0	13	13	0.005368	2.27019	11	Exact+Simulation	0.000321	0	6
Aradu.A08	45404120	12	1	13	0.0168366	1.77374	11	Exact+Simulation	0.2095	0.2095	4.53846
Aradu.A08	45436793	9	0	9	0.0168366	1.77374	8	Exact+Simulation	0	0	5.55556
Aradu.A08	45736906	8	15	23	0.401504	0.39631	18.78	NS	0.025665	0	4.95652
Aradu.A08	46172922	9	0	9	0.0168366	1.77374	8	Exact+Simulation	0	0	5.55556
Aradu.A08	46691376	7	8	16	1	0	14	NS	0	0.043597	6.3125
Aradu.A08	47158937	8	7	16	1	0	14	NS	0.016212	0.107127	6.3125
Aradu.A08	48057399	0	11	11	0.010736	1.96916	10	Exact+Simulation	0.196847	0.196847	3.63636
Aradu.A08	48067258	0	14	14	0.003476	2.45892	12	Exact+Simulation	0	9.042	3.85714
Aradu.A08	48091564	12	0	12	0.0061303	2.21252	11	Exact+Simulation	0.20229	1.75671	3.5
Aradu.A08	48095431	12	0	12	0.0061303	2.21252	11	Exact+Simulation	0.20229	0.20229	3.5
Aradu.A08	48098110	0	12	12	0.00770217	2.11339	11	Exact+Simulation	0.20229	0.20229	3.5
Aradu.A08	48108584	12	0	12	0.0061303	2.21252	11	Exact+Simulation	0.20229	1.75733	3.5
Aradu.A08	48109634	23	0	24	0.00103533	2.98492	19	Exact+Simulation	0.20229	21.2761	4.66667
Aradu.A08	48126378	0	16	20	0.0535973	1.27086	16.67		0.05471	0.05471	4.55
Aradu.A08	48128323	0	12	12	0.00770217	2.11339	11	Exact+Simulation	2.44756	3.60646	3.5
Aradu.A08	48129464	12	0	12	0.0061303	2.21252	11	Exact+Simulation	0.171882	0.171882	3.5
Aradu.A08	48740935	10	13	25	1	0	20	NS	0.11257	0.408341	5.2
Aradu.A08	48748905	9	10	20	1	0	16.67	NS	0	2.44838	5.75
Aradu.A08	48974813	4	14	18	0.127121	0.895782	15		0	0.264672	4.5
Aradu.A08	49058399	9	7	16	0.925654	0.033551	14	NS	0	0	6.3125
Aradu.A08	49284402	18	12	30	0.55534	0.255441	23.22	NS	0	0	5.26667
Aradu.A09	1113067	16	3	20	0.0493455	1.30675	16.67	Binomial_Exact	0	0.012744	5.1
Aradu.A09	1307218	1	11	17	0.554482	0.256113	14		0.050624	0.155394	4.88235
Aradu.A09	1308812	3	13	17	0.184784	0.733335	14		0.051655	0.005943	4.94118
Aradu.A09	1308963	3	13	17	0.184784	0.733335	14		0	0.005943	4.94118
Aradu.A09	1309016	3	13	16	0.0921379	1.03556	14		0.085765	0.005943	4.875
Aradu.A09	1311082	13	3	16	0.0839711	1.07587	14		0.051429	0.005943	4.875
Aradu.A09	1311120	13	3	16	0.0839711	1.07587	14		0.051429	0.005943	4.875
Aradu.A09	1854930	11	12	23	1	0	18.78	NS	0.121152	0.072329	5.6087
Aradu.A09	1978886	12	11	23	1	0	18.78	NS	0.121152	0.066292	5.6087
Aradu.A09	1985333	11	12	23	1	0	18.78	NS	0.121152	0.066292	5.6087
Aradu.A09	2215535	12	5	17	0.321413	0.492936	14	NS	0.306158	0.306158	4.35294
Aradu.A09	2658891	5	12	17	0.333239	0.477244	14	NS	0.161472	0.145404	6.41176
Aradu.A09	2967751	9	0	9	0.0168366	1.77374	8	Exact+Simulation	0	0.011909	5.55556
Aradu.A09	3236080	9	3	12	0.321413	0.492936	11	NS	0.044963	0.043657	6.08333
Aradu.A09	3307041	3	9	12	0.333239	0.477244	11	NS	0	0	6.08333
Aradu.A09	3570724	9	3	12	0.321413	0.492936	11	NS	0.061713	0.058194	6.08333
Aradu.A09	3683543	10	4	14	0.334173	0.476029	12	NS	0.340748	0	5.14286
Aradu.A09	4027136	6	11	18	0.713628	0.146528	15	NS	0	0	5.72222
Aradu.A09	4296619	2	9	12	0.333239	0.477244	11		0	0	6.08333
Aradu.A09	4718027	11	4	15	0.288209	0.540293	13	NS	0.421907	0.448648	6.2
Aradu.A09	5217710	8	10	18	0.942597	0.025674	15	NS	0.19044	0.247276	5.16667
Aradu.A09	5383212	3	5	8	0.88876	0.051216	8	NS	0.19395	0.186659	5.5
Aradu.A09	5447369	24	2	26	0.00176697	2.75277	20.89	Exact+Simulation	0.165261	0.259487	4.73077
Aradu.A09	7794085	9	0	9	0.0168366	1.77374	8	Exact+Simulation	0	0	5.55556
Aradu.A09	7813410	12	1	13	0.0168366	1.77374	11	Exact+Simulation	0.661274	0.8131	6
Aradu.A09	7868170	0	9	9	0.0182397	1.73898	8	Exact+Simulation	0.236978	0	5.55556
Aradu.A09	8154934	0	9	9	0.0182397	1.73898	8	Exact+Simulation	0	0	5.55556
Aradu.A09	9793415	0	10	10	0.0167949	1.77482	9	Exact+Simulation	0	0.174663	5.5
Aradu.A09	10536769	4	12	16	0.231237	0.635943	14		0.3254	0.515021	5.5
Aradu.A09	10662374	11	15	26	0.772427	0.112142	20.89	NS	0.755419	0.571456	5
Aradu.A09	10663409	12	15	27	0.865547	0.062709	21	NS	0.755419	0.571456	5.03704
Aradu.A09	11044059	10	0	10	0.0159276	1.79785	9	Exact+Simulation	0	1.72864	4.1
Aradu.A09	11934877	9	0	9	0.0168366	1.77374	8	Exact+Simulation	0	0	5.55556
Aradu.A09	16524276	2	5	7	0.685298	0.16412	7	NS	0	0	5.85714
Aradu.A09	18035933	0	9	9	0.0182397	1.73898	8	Exact+Simulation	0	0	5.55556
Aradu.A09	18397048	12	1	13	0.0168366	1.77374	11	Exact+Simulation	0.597048	1.00054	6
Aradu.A09	19151103	17	10	28	0.535904	0.270913	22	NS	0.981048	0.864062	5.67857
Aradu.A09	19151230	10	4	14	0.334173	0.476029	12	NS	1.24086	1.03597	4.07143
Aradu.A09	19151271	4	9	13	0.474423	0.323835	11	NS	0	0	3.84615
Aradu.A09	19151403	10	4	14	0.334173	0.476029	12	NS	0	0.362494	4.07143
Aradu.A09	19151439	10	4	14	0.334173	0.476029	12	NS	0	0	4.07143
Aradu.A09	19151716	11	4	15	0.288209	0.540293	13	NS	0	0	3.93333
Aradu.A09	19151782	4	10	14	0.354276	0.450658	12	NS	0	0	4.07143
Aradu.A09	19151929	9	4	14	0.617342	0.209474	12	NS	0	4.13745	4.07143
Aradu.A09	19152226	4	14	18	0.127121	0.895782	15		0	0.739525	4.22222
Aradu.A09	19152263	10	4	14	0.334173	0.476029	12	NS	0	0	4.07143
Aradu.A09	19152315	4	16	20	0.0535973	1.27086	16.67		0	0	4.25
Aradu.A09	19152708	7	4	11	0.739382	0.131131	10	NS	1.13837	2.52445	5.72727
Aradu.A09	22942312	3	11	14	0.203798	0.690801	12		1.7995	2.60496	5.14286
Aradu.A09	29365194	11	10	21	1	0	17	NS	0.134138	0	4.90476
Aradu.A09	29843071	3	11	14	0.203798	0.690801	12		0.856197	0.551404	5.14286
Aradu.A09	30100990	12	1	13	0.0168366	1.77374	11	Exact+Simulation	3.04818	4.18036	6
Aradu.A09	30641159	0	16	16	0.00246554	2.60809	14	Exact+Simulation	1.16651	1.42143	5.25
Aradu.A09	45819154	12	1	13	0.0168366	1.77374	11	Exact+Simulation	1.78393	4.11941	6
Aradu.A09	47362720	12	11	24	1	0	19	NS	1.83694	1.97355	5.04167
Aradu.A09	47362813	3	11	14	0.203798	0.690801	12		2.42067	1.68588	5.14286
Aradu.A09	47364193	3	11	14	0.203798	0.690801	12		1.4087	1.68588	5.14286
Aradu.A09	47364912	3	11	14	0.203798	0.690801	12		1.4087	1.68588	5.14286
Aradu.A09	47364929	12	5	17	0.321413	0.492936	14	NS	1.4087	2.33412	5.47059
Aradu.A09	48607115	12	11	24	1	0	19	NS	1.97394	2.65386	5.16667
Aradu.A09	48608871	11	14	25	0.86106	0.064966	20	NS	1.56168	3.10422	5.28
Aradu.A09	48609222	13	11	24	0.944284	0.024897	19	NS	1.93549	3.10422	5.16667
Aradu.A09	54638085	3	11	14	0.203798	0.690801	12		1.66231	5.76588	5.14286
Aradu.A09	54838961	0	9	9	0.0182397	1.73898	8	Exact+Simulation	0	0	5.55556
Aradu.A09	65398236	14	6	20	0.288209	0.540293	16.67	NS	1.48108	1.94591	4.8
Aradu.A09	66313973	9	0	9	0.0168366	1.77374	8	Exact+Simulation	0.59302	2.41479	5.55556
Aradu.A09	72079537	3	11	14	0.203798	0.690801	12		2.25883	2.13299	5.14286
Aradu.A09	77885182	12	1	13	0.0168366	1.77374	11	Exact+Simulation	3.95236	5.05613	6
Aradu.A09	80715334	1	12	13	0.0182397	1.73898	11	Exact+Simulation	3.95236	12.918	6
Aradu.A09	81109437	6	17	23	0.141446	0.84941	18.78		1.66199	6.58298	5.21739
Aradu.A09	81707764	1	12	13	0.0182397	1.73898	11	Exact+Simulation	3.73839	5.28984	6
Aradu.A09	81725605	11	3	14	0.184892	0.733081	12		3.8005	2.42294	5.14286
Aradu.A09	83112408	12	1	13	0.0168366	1.77374	11	Exact+Simulation	3.73839	4.31149	6
Aradu.A09	93719889	0	9	9	0.0182397	1.73898	8	Exact+Simulation	0	0.826772	4.11111
Aradu.A09	93886759	3	11	14	0.203798	0.690801	12		3.90122	4.76854	5.14286
Aradu.A09	95269552	14	0	15	0.00947648	2.02335	13	Exact+Simulation	0	6.3961	5.13333
Aradu.A09	96090243	12	4	16	0.216597	0.664348	14		0.311994	0.311994	4.5
Aradu.A09	96836250	15	4	22	0.316637	0.499438	18		0	0	4.45455
Aradu.A09	96877101	2	9	11	0.21363	0.670337	10		2.99021	4.04906	6.27273
Aradu.A09	100372308	11	3	14	0.184892	0.733081	12		3.04751	5.48047	5.14286
Aradu.A09	101019173	1	7	8	0.220855	0.655893	8	NS	2.99021	3.94286	6.75
Aradu.A09	101542673	12	4	17	0.321413	0.492936	14		0	0	5.23529
Aradu.A09	101640490	3	11	14	0.203798	0.690801	12		3.19615	4.05122	5.14286
Aradu.A09	101985129	12	1	13	0.0168366	1.77374	11	Exact+Simulation	2.99021	2.82116	6
Aradu.A09	102485797	12	4	16	0.216597	0.664348	14		2.86042	4.62641	5.25
Aradu.A09	103472309	12	1	13	0.0168366	1.77374	11	Exact+Simulation	2.99021	4.56288	6
Aradu.A09	103918098	9	5	15	0.779369	0.108257	13	NS	2.97345	0	5.06667
Aradu.A09	108274569	0	13	14	0.0167949	1.77482	12	Exact+Simulation	0	0	5.07143
Aradu.A09	108578477	4	5	10	1	0	9	NS	0.866798	0.804603	5.8
Aradu.A09	108780679	0	9	15	0.817259	0.08764	13	NS	0.636017	1.19874	5.06667
Aradu.A09	108877187	1	5	6	0.412114	0.384983	6	NS	0	0	2.16667
Aradu.A09	108980733	3	13	16	0.0921379	1.03556	14		0.903912	3.94293	4.9375
Aradu.A09	110997353	0	10	10	0.0167949	1.77482	9	Exact+Simulation	0.847342	1.18461	5.5
Aradu.A09	111132239	9	13	22	0.763444	0.117223	18	NS	1.4444	1.07653	5.54545
Aradu.A09	111311680	3	13	16	0.0921379	1.03556	14		0.837684	3.3893	4.875
Aradu.A09	111997684	3	10	13	0.265219	0.576395	11		0.162258	0.310163	4.15385
Aradu.A09	112119774	15	8	23	0.375095	0.425859	18.78	NS	0.3925	0.692915	4.86956
Aradu.A09	112313431	0	14	14	0.003476	2.45892	12	Exact+Simulation	0.232572	2.84105	4.85714
Aradu.A09	112589230	0	11	15	0.30129	0.521015	13		0.197859	0.475931	3.6
Aradu.A09	112638614	9	0	9	0.0168366	1.77374	8	Exact+Simulation	7.74543	3.00714	5.55556
Aradu.A09	112706204	0	9	9	0.0182397	1.73898	8	Exact+Simulation	0.197428	2.59359	5.55556
Aradu.A09	112706403	8	3	11	0.395517	0.402835	10	NS	0.197429	8.04677	5.90909
Aradu.A09	113287340	9	0	9	0.0168366	1.77374	8	Exact+Simulation	0.240688	2.26848	5.55556
Aradu.A09	113339752	11	3	14	0.184892	0.733081	12		0	0	4.64286
Aradu.A09	113636594	6	13	19	0.354276	0.450658	16	NS	0.548342	0.199144	5.42105
Aradu.A09	113636621	6	13	19	0.354276	0.450658	16	NS	0.548343	5.58086	5.42105
Aradu.A09	113646592	0	11	11	0.010736	1.96916	10	Exact+Simulation	0.127202	0	5.63636
Aradu.A09	113651924	18	7	25	0.14918	0.826291	20		0.372994	2.86938	5.08
Aradu.A09	113662975	3	8	12	0.607786	0.216249	11	NS	0	0	3.66667
Aradu.A09	113715433	3	9	12	0.333239	0.477244	11	NS	0.254963	33.5309	3.66667
Aradu.A09	113715476	3	9	12	0.333239	0.477244	11	NS	0.254963	50.7614	3.66667
Aradu.A09	113715646	3	9	12	0.333239	0.477244	11	NS	0.254963	0	3.66667
Aradu.A09	113716196	3	9	12	0.333239	0.477244	11	NS	0.254963	0	3.66667
Aradu.A09	113725520	7	3	10	0.535904	0.270913	9	NS	0.0963	4.88388	3.2
Aradu.A09	113731373	7	3	10	0.535904	0.270913	9	NS	0.096319	0.028945	3.2
Aradu.A09	113734978	3	7	10	0.564895	0.248032	9	NS	0.096331	2.33818	3.2
Aradu.A09	114013313	4	5	10	1	0	9	NS	0.422575	4.68873	5.8
Aradu.A09	114520375	14	7	22	0.472238	0.325839	18	NS	0.393561	0	4.68182
Aradu.A09	114692575	10	2	12	0.137584	0.861432	11		0.184041	0.025579	3.75
Aradu.A09	114751303	15	7	22	0.316637	0.499438	18	NS	0.39495	0	4.68182
Aradu.A09	114809169	6	19	26	0.12239	0.912254	20.89		5.08634	0.117856	4.88462
Aradu.A09	114883471	2	8	10	0.288292	0.540168	9		0.282577	0.086385	3.3
Aradu.A09	115063943	2	8	10	0.288292	0.540168	9		0.283169	0.087211	3.3
Aradu.A09	115064096	7	14	22	0.500772	0.30036	18	NS	0.560225	0.11557	4.68182
Aradu.A09	115102600	2	8	10	0.288292	0.540168	9		0	0	3.3
Aradu.A09	115175289	2	8	10	0.288292	0.540168	9		0.286217	0.087334	3.3
Aradu.A09	115209405	2	8	10	0.288292	0.540168	9		0.286329	0.08749	3.3
Aradu.A09	115312519	2	8	10	0.288292	0.540168	9		0.28203	2.45705	3.3
Aradu.A09	115432582	13	10	24	0.944284	0.024897	19	NS	0.551399	0.151589	4.91667
Aradu.A09	115548964	7	4	12	0.911971	0.040019	11	NS	0.527352	0.075972	6.08333
Aradu.A09	116159545	3	7	10	0.564895	0.248032	9	NS	0.38347	0.041379	5.8
Aradu.A09	116230364	8	4	12	0.578545	0.237663	11	NS	0.067222	0	6.08333
Aradu.A09	116870850	3	11	14	0.203798	0.690801	12		0.376922	0.087645	4.14286
Aradu.A09	116905358	0	12	12	0.00770217	2.11339	11	Exact+Simulation	0.436325	0.242054	4.66667
Aradu.A09	117163954	7	15	22	0.326421	0.486222	18	NS	0	0	5
Aradu.A09	117476286	5	7	12	0.925779	0.033493	11	NS	0.760334	0.147233	5.91667
Aradu.A09	117754718	7	17	28	0.565761	0.247367	22		1.62478	0.159673	5.14286
Aradu.A09	118080079	0	11	19	0.836973	0.077289	16		0.353079	0.106237	5.47368
Aradu.A09	118159732	1	13	14	0.0167949	1.77482	12	Exact+Simulation	0.30056	0.155906	3.85714
Aradu.A09	118230344	11	13	24	0.94797	0.023205	19	NS	0	0	5.25
Aradu.A09	118421381	14	8	24	0.739382	0.131131	19	NS	0	0	5.25
Aradu.A09	118435495	14	8	24	0.739382	0.131131	19	NS	0.509518	0.09181	5.25
Aradu.A09	118600614	15	0	15	0.00176697	2.75277	13	Exact+Simulation	0.260009	0.112786	4.66667
Aradu.A09	118997411	0	9	11	0.21363	0.670337	10	NS	0.284298	0.284298	4.45455
Aradu.A09	119491547	11	12	23	1	0	18.78	NS	0.401831	0	5
Aradu.A09	119541651	8	2	10	0.278162	0.555703	9		0.105808	0.105808	3.7
Aradu.A09	120538072	11	6	18	0.67937	0.167894	15	NS	0.12633	0.071862	6.44444
Aradu.A10	386281	14	11	25	0.830053	0.080894	20	NS	0.045457	0.152517	5.16
Aradu.A10	561049	7	10	17	0.817259	0.08764	14	NS	0	0	6.29412
Aradu.A10	1093195	1	5	6	0.412114	0.384983	6	NS	0	0.072767	7.33333
Aradu.A10	1159744	5	7	12	0.925779	0.033493	11	NS	0.038882	0.116026	5.91667
Aradu.A10	1929642	5	7	12	0.925779	0.033493	11	NS	0.145986	0.178784	5.91667
Aradu.A10	2029558	12	14	27	1	0	21	NS	0.433947	0.786537	5.03704
Aradu.A10	2057265	10	14	25	0.86106	0.064966	20	NS	0.433947	0.525887	5.28
Aradu.A10	2633131	8	2	10	0.278162	0.555703	9		0.189242	0.166113	4.8
Aradu.A10	2696594	11	5	16	0.375095	0.425859	14	NS	0	0	6.3125
Aradu.A10	2809867	14	15	29	1	0	23	NS	0.433947	0.124255	5.2069
Aradu.A10	3378827	9	0	9	0.0168366	1.77374	8	Exact+Simulation	0	0	5.55556
Aradu.A10	3386889	10	4	14	0.334173	0.476029	12	NS	0.375529	0.375529	4.07143
Aradu.A10	3387359	10	4	14	0.334173	0.476029	12	NS	0.375529	0.375529	4.07143
Aradu.A10	3387439	10	4	14	0.334173	0.476029	12	NS	0.375529	0.375529	4.07143
Aradu.A10	3387481	10	4	14	0.334173	0.476029	12	NS	0.375529	0.375529	4.07143
Aradu.A10	3387537	10	4	14	0.334173	0.476029	12	NS	0.375529	0.375529	4.07143
Aradu.A10	3387632	10	4	14	0.334173	0.476029	12	NS	0.375529	0.375529	4.07143
Aradu.A10	3387867	4	10	14	0.354276	0.450658	12	NS	0.375529	0.375529	4.07143
Aradu.A10	3567082	13	4	18	0.256821	0.590369	15		0.00474	0.147348	6.38889
Aradu.A10	3567092	5	12	17	0.333239	0.477244	14	NS	0	0.147348	6.29412
Aradu.A10	3944566	4	13	17	0.184784	0.733335	14		0.00474	0.154552	6.35294
Aradu.A10	4211879	0	13	25	1	0	20		0	0	5.64
Aradu.A10	4710159	11	10	21	1	0	17	NS	0	0	4.66667
Aradu.A10	4999143	11	10	21	1	0	17	NS	0	0	4.66667
Aradu.A10	5047310	0	9	9	0.0182397	1.73898	8	Exact+Simulation	0	0	4.55556
Aradu.A10	5098089	11	10	21	1	0	17	NS	0	0	4.66667
Aradu.A10	5236192	12	5	17	0.321413	0.492936	14	NS	0.100968	0.217038	6.29412
Aradu.A10	5564889	11	10	21	1	0	17	NS	0	0	4.66667
Aradu.A10	5693627	7	20	28	0.144204	0.841023	22		1.32932	0.514835	5.35714
Aradu.A10	6205089	11	12	23	1	0	18.78	NS	0.519565	0	4.91304
Aradu.A10	6622144	11	12	23	1	0	18.78	NS	1.32495	0	4.91304
Aradu.A10	7165348	8	5	13	0.765775	0.115899	11	NS	1.88619	3.29838	5.84615
Aradu.A10	7828459	13	4	17	0.164769	0.783125	14		1.45044	0.86543	6.35294
Aradu.A10	8911644	9	7	16	0.925654	0.033551	14	NS	2.27372	3.2328	6.3125
Aradu.A10	10551422	11	12	23	1	0	18.78	NS	0	0.222113	4.91304
Aradu.A10	10865562	11	12	23	1	0	18.78	NS	0	0	4.91304
Aradu.A10	10865901	9	17	27	0.453062	0.343843	21	NS	0	0	5.22222
Aradu.A10	14815736	10	11	23	1	0	18.78	NS	2.19836	0.199326	5.65217
Aradu.A10	15799609	7	9	16	0.934329	0.0295	14	NS	2.27372	3.2328	6.3125
Aradu.A10	16175194	10	0	10	0.0159276	1.79785	9	Exact+Simulation	0	0	4.5
Aradu.A10	18008241	14	8	22	0.472238	0.325839	18	NS	1.86036	0.599653	5.5
Aradu.A10	22626075	0	11	11	0.010736	1.96916	10	Exact+Simulation	1.0128	1.57968	3.72727
Aradu.A10	25001885	13	8	22	0.72916	0.137177	18	NS	1.86036	1.30905	5.5
Aradu.A10	25001920	13	6	22	0.72916	0.137177	18	NS	1.86036	1.30905	5.5
Aradu.A10	25498073	8	7	16	1	0	14	NS	2.27372	6.60673	6.3125
Aradu.A10	26861708	13	8	22	0.72916	0.137177	18	NS	1.88293	1.72017	5.5
Aradu.A10	27213383	13	8	22	0.72916	0.137177	18	NS	3.38921	1.61373	5.5
Aradu.A10	34286257	0	12	12	0.00770217	2.11339	11	Exact+Simulation	1.87534	0.27139	4.33333
Aradu.A10	40981008	14	8	23	0.60211	0.220324	18.78	NS	1.76299	0.570563	5.47826
Aradu.A10	44082595	9	7	16	0.925654	0.033551	14	NS	3.71454	3.85604	6.3125
Aradu.A10	54842037	5	13	18	0.270973	0.567074	15		2.11262	0.926053	4.05556
Aradu.A10	58655157	10	5	18	0.935739	0.028845	15	NS	3.13725	3.97154	6.38889
Aradu.A10	67066999	12	5	17	0.321413	0.492936	14	NS	3.13578	2.93185	6.35294
Aradu.A10	67128541	14	0	14	0.00282715	2.54865	12	Exact+Simulation	5.42038	4.78846	5.14286
Aradu.A10	68397021	13	9	22	0.72916	0.137177	18	NS	3.80716	1.65694	5.5
Aradu.A10	68479045	0	9	9	0.0182397	1.73898	8	Exact+Simulation	0	0	5.55556
Aradu.A10	70353624	14	8	22	0.472238	0.325839	18	NS	0.176057	0.035349	5.5
Aradu.A10	71083184	9	0	9	0.0168366	1.77374	8	Exact+Simulation	0	0	5.55556
Aradu.A10	72854219	17	10	27	0.425305	0.371299	21	NS	2.10308	1.69818	5.2963
Aradu.A10	72854245	0	10	10	0.0167949	1.77482	9	Exact+Simulation	5.44378	6.09014	4.3
Aradu.A10	77740869	10	11	21	1	0	17	NS	1.47348	1.00627	6
Aradu.A10	79575795	13	8	22	0.72916	0.137177	18	NS	0.138148	8.11078	5.5
Aradu.A10	83335021	10	4	14	0.334173	0.476029	12	NS	1.5843	2.43244	4.07143
Aradu.A10	83453558	16	6	25	0.398681	0.399374	20		0.748721	7.89643	5.4
Aradu.A10	83962058	13	8	22	0.72916	0.137177	18	NS	0.660858	8.28815	5.5
Aradu.A10	85101187	7	13	23	0.860424	0.065288	18.78	NS	0.102528	0.809594	5.56522
Aradu.A10	85360385	10	8	18	0.935739	0.028845	15	NS	0	0	5.38889
Aradu.A10	86534243	13	6	22	0.72916	0.137177	18	NS	1.46022	0.862475	5.5
Aradu.A10	93392196	9	7	16	0.925654	0.033551	14	NS	1.64962	0.761677	6.3125
Aradu.A10	95222023	15	0	15	0.00176697	2.75277	13	Exact+Simulation	0.03362	0	4.66667
Aradu.A10	96178710	8	7	16	1	0	14	NS	1.64962	0.72965	6.3125
Aradu.A10	96734769	9	0	9	0.0168366	1.77374	8	Exact+Simulation	5.15381	7.96878	5.55556
Aradu.A10	98003447	9	7	16	0.925654	0.033551	14	NS	1.64962	0.654863	6.3125
Aradu.A10	98098775	5	7	16	1	0	14	NS	1.64962	0.682713	6.3125
Aradu.A10	98517483	10	13	23	0.860424	0.065288	18.78	NS	0.879089	2.37353	5.73913
Aradu.A10	98605405	8	15	23	0.401504	0.39631	18.78	NS	0.210199	0	4.69565
Aradu.A10	98611123	20	0	20	0.000828266	3.08183	16.67	Exact+Simulation	0	0	4.45
Aradu.A10	99565106	2	8	10	0.288292	0.540168	9		0.035909	20.4064	5.5
Aradu.A10	100105102	10	12	23	1	0	18.78	NS	0.389177	0	5.73913
Aradu.A10	100285628	8	7	16	1	0	14	NS	1.64962	0.296346	6.3125
Aradu.A10	100995193	10	12	23	1	0	18.78	NS	0.475089	0.014083	5.73913
Aradu.A10	101080589	17	1	18	0.00331306	2.47977	15	Exact+Simulation	0.322264	0.322264	5.38889
Aradu.A10	101148536	10	0	10	0.0159276	1.79785	9	Exact+Simulation	0	0	4.4
Aradu.A10	101615620	10	13	23	0.860424	0.065288	18.78	NS	0.393259	0.006467	5.73913
Aradu.A10	103595211	13	11	24	0.944284	0.024897	19	NS	0.15678	0.025011	5.83333
Aradu.A10	103856196	19	11	31	0.471661	0.32637	24	NS	0.329571	0.03492	5.51613
Aradu.A10	104095971	9	0	9	0.0168366	1.77374	8	Exact+Simulation	0.08909	2.38929	5.55556
Aradu.A10	105312318	6	8	17	1	0	14	NS	0.579602	0.291208	6.41176
Aradu.A10	105788827	11	13	24	0.94797	0.023205	19	NS	8.65814	5.40804	5.83333
Aradu.A10	105967094	0	7	8	0.220855	0.655893	8	NS	0.245635	5.57502	5.375
Aradu.A10	106243630	6	8	17	1	0	14	NS	0.423177	0.573182	6.41176
Aradu.A10	106472516	7	8	17	1	0	14	NS	0	0.573182	6.41176
Aradu.A10	106876099	12	5	17	0.321413	0.492936	14	NS	0.25478	0.25478	4.35294
Aradu.A10	106876788	6	11	17	0.554482	0.256113	14	NS	0.25478	0.25478	4.35294
Aradu.A10	106876926	12	5	17	0.321413	0.492936	14	NS	0.25478	0.25478	4.35294
Aradu.A10	106877006	14	5	19	0.196473	0.706697	16		0.25478	0.25478	4.68421
Aradu.A10	106877117	14	5	19	0.196473	0.706697	16		0.25478	0.25478	4.68421
Aradu.A10	106877179	10	5	15	0.487584	0.31195	13	NS	2.7689	0.25478	3.8
Aradu.A10	106877278	12	5	17	0.321413	0.492936	14	NS	0.25478	0.25478	4.35294
Aradu.A10	106877501	12	5	17	0.321413	0.492936	14	NS	0.275482	0.25478	4.35294
Aradu.A10	107038557	1	6	7	0.307542	0.512095	7	NS	0.25478	0.160792	4.28571
Aradu.A10	107107886	14	9	24	0.739382	0.131131	19	NS	0.299134	0.350685	5.79167
Aradu.A10	107134430	5	1	6	0.387723	0.411478	6	NS	0	0	4.66667
Aradu.A10	107277922	6	1	7	0.29907	0.524227	7	NS	0.293557	0.293557	4.28571
Aradu.A10	107298630	6	1	7	0.29907	0.524227	7	NS	0.293557	25.5401	4.28571
Aradu.A10	108020938	7	12	19	0.58434	0.233334	16	NS	0	0	5.42105
Aradu.A10	108443106	8	11	19	0.836973	0.077289	16	NS	0.125991	0.191994	5.42105
Aradu.A10	108461009	11	8	19	0.799496	0.097183	16	NS	2.40194	0.192696	5.42105
Aradu.A10	108465495	8	4	12	0.578545	0.237663	11	NS	8.61849	7.56804	5.91667
Aradu.A10	109092583	16	6	22	0.171345	0.766128	18		0	0	5
Aradu.A10	109092665	2	16	22	0.193536	0.713237	18		0.19434	0.228196	5
Aradu.A10	109092781	6	16	22	0.193536	0.713237	18		0.194339	0.22819	5
Aradu.A10	109094772	16	6	22	0.171345	0.766128	18		0.194315	0.228082	5
Aradu.A10	109120460	0	11	11	0.010736	1.96916	10	Exact+Simulation	0	0	5.63636
Araip.B01	462756	12	3	15	0.127222	0.895439	13		0.299736	0.062628	4.4
Araip.B01	510621	5	12	17	0.333239	0.477244	14	NS	0.301874	0.064766	4.11765
Araip.B01	792863	1	4	27	1	0	21	NS	0	0	4.77778
Araip.B01	1229815	15	8	24	0.494035	0.306243	19	NS	0.61985	0	4.79167
Araip.B01	1262426	5	15	21	0.233449	0.631808	17		0.555939	0.125964	5.47619
Araip.B01	1401042	4	6	27	1	0	21	NS	0.423026	0.464715	4.62963
Araip.B01	1407761	7	14	21	0.368523	0.433536	17	NS	0.631517	0.125426	4.61905
Araip.B01	1407847	14	7	21	0.346023	0.460894	17	NS	0.631517	0	4.61905
Araip.B01	1407975	11	5	17	0.524741	0.280055	14	NS	0.422307	0	5.05882
Araip.B01	1408787	4	6	26	1	0	20.89	NS	0.423026	0.423026	4.61538
Araip.B01	1408988	16	10	26	0.523888	0.280762	20.89	NS	0.80275	0.018512	5
Araip.B01	1410435	14	7	21	0.346023	0.460894	17	NS	0.65781	0.139037	4.61905
Araip.B01	1410961	6	11	17	0.554482	0.256113	14	NS	0.412064	0.298491	5.05882
Araip.B01	1411071	7	14	21	0.368523	0.433536	17	NS	0.621977	0.098509	4.61905
Araip.B01	1411125	6	4	26	1	0	20.89	NS	0.423026	0.423026	4.61538
Araip.B01	1411986	5	0	20	1	0	16.67	NS	0	0	4.75
Araip.B01	1492115	6	9	15	0.817259	0.08764	13	NS	0.412185	0.298491	4.93333
Araip.B01	2051669	10	13	23	0.860424	0.065288	18.78	NS	3.71171	0	5.6087
Araip.B01	2142008	7	1	8	0.207005	0.68402	8	NS	1.9908	0.215271	5.375
Araip.B01	2188703	5	11	16	0.401504	0.39631	14	NS	1.72874	0.361399	4.5
Araip.B01	2607477	16	9	25	0.398681	0.399374	20	NS	1.54781	0.350245	4.88
Araip.B01	2651757	13	5	18	0.256821	0.590369	15		1.64839	0.285073	4.22222
Araip.B01	3180596	0	9	9	0.0182397	1.73898	8	Exact+Simulation	1.60388	0.1344	5.55556
Araip.B01	3238261	10	0	10	0.0159276	1.79785	9	Exact+Simulation	1.33397	0	4.9
Araip.B01	3287201	9	0	9	0.0168366	1.77374	8	Exact+Simulation	1.60388	0.1344	5.55556
Araip.B01	3354274	11	7	18	0.67937	0.167894	15	NS	2.89716	1.16592	5.44444
Araip.B01	3546768	0	12	12	0.00770217	2.11339	11	Exact+Simulation	1.68421	0.152293	4.66667
Araip.B01	3669866	4	10	14	0.354276	0.450658	12	NS	1.76111	0.198231	4.07143
Araip.B01	4146609	18	7	25	0.14918	0.826291	20		1.2517	0	4.88
Araip.B01	4240330	0	9	9	0.0182397	1.73898	8	Exact+Simulation	1.66401	0.08572	5.55556
Araip.B01	4918533	18	7	25	0.14918	0.826291	20		1.50022	0.136367	4.88
Araip.B01	5077764	0	10	10	0.0167949	1.77482	9	Exact+Simulation	1.73463	0.231483	4.9
Araip.B01	5180783	18	6	25	0.14918	0.826291	20		1.50022	0.09725	4.88
Araip.B01	5435484	7	18	25	0.169339	0.771243	20		1.50022	0.09725	4.88
Araip.B01	5483362	14	9	25	0.830053	0.080894	20	NS	3.51252	0.996983	5.52
Araip.B01	5744570	0	10	14	0.354276	0.450658	12		1.67349	0.051052	4.07143
Araip.B01	6039768	4	11	15	0.30129	0.521015	13	NS	1.67349	0.051052	3.93333
Araip.B01	6129783	7	3	10	0.535904	0.270913	9	NS	5.65414	0	6.7
Araip.B01	6162524	4	10	14	0.354276	0.450658	12	NS	2.95259	0.43659	4.07143
Araip.B01	7056901	2	9	11	0.21363	0.670337	10		2.9773	0.374469	5.90909
Araip.B01	7446892	3	12	15	0.142346	0.846655	13		2.82663	0.474127	4.86667
Araip.B01	7690893	11	0	11	0.00947648	2.02335	10	Exact+Simulation	1.92665	0	4.45455
Araip.B01	9135772	17	0	17	0.00176697	2.75277	14	Exact+Simulation	2.81502	0.640618	5.05882
Araip.B01	10242900	18	0	18	0.00165653	2.7808	15	Exact+Simulation	4.07784	0.2149	5
Araip.B01	10499659	8	2	11	0.395517	0.402835	10		2.11468	0	5.90909
Araip.B01	11764874	3	8	11	0.419104	0.377678	10	NS	3.64844	2.68761	5.90909
Araip.B01	12432001	7	5	12	0.911971	0.040019	11	NS	3.72181	0.459858	4.33333
Araip.B01	13142074	9	0	9	0.0168366	1.77374	8	Exact+Simulation	1.98406	0	5.55556
Araip.B01	13384193	0	11	11	0.010736	1.96916	10	Exact+Simulation	2.76161	0	3.54546
Araip.B01	13783742	6	1	7	0.29907	0.524227	7	NS	3.81317	0.388495	4.28571
Araip.B01	14367845	3	8	11	0.419104	0.377678	10	NS	3.28189	2.68761	5.90909
Araip.B01	16130141	15	1	16	0.0061303	2.21252	14	Exact+Simulation	1.69611	0	4.5625
Araip.B01	16751283	15	1	16	0.0061303	2.21252	14	Exact+Simulation	1.45701	0	4.5625
Araip.B01	16751344	15	1	16	0.0061303	2.21252	14	Exact+Simulation	1.45701	0	4.5625
Araip.B01	16751578	15	1	16	0.0061303	2.21252	14	Exact+Simulation	1.45701	0	4.5625
Araip.B01	16824177	15	1	16	0.0061303	2.21252	14	Exact+Simulation	1.45701	0	4.5625
Araip.B01	16825589	1	15	16	0.00770217	2.11339	14	Exact+Simulation	1.45701	0	4.5625
Araip.B01	16887022	1	15	16	0.00770217	2.11339	14	Exact+Simulation	1.45701	0	4.5625
Araip.B01	16887270	1	15	16	0.00770217	2.11339	14	Exact+Simulation	1.45701	0	4.5625
Araip.B01	18154194	0	11	11	0.010736	1.96916	10	Exact+Simulation	1.74018	0.28012	4.45455
Araip.B01	18930010	14	8	22	0.472238	0.325839	18	NS	6.90186	2.26549	5.13636
Araip.B01	19104404	4	10	14	0.354276	0.450658	12	NS	1.81695	0.694701	4.07143
Araip.B01	21127327	8	11	19	0.836973	0.077289	16	NS	6.90186	2.66018	5.05263
Araip.B01	22210592	8	11	19	0.836973	0.077289	16	NS	1.07227	0	5.05263
Araip.B01	27539209	9	0	9	0.0168366	1.77374	8	Exact+Simulation	2.93891	1.67918	5.55556
Araip.B01	29254802	8	14	22	0.500772	0.30036	18	NS	4.78207	0.374547	5.13636
Araip.B01	31930510	7	14	21	0.368523	0.433536	17	NS	4.78207	0.016877	5.09524
Araip.B01	35162148	0	10	10	0.0167949	1.77482	9	Exact+Simulation	1.59327	1.033	3.2
Araip.B01	36084108	0	12	12	0.00770217	2.11339	11	Exact+Simulation	0.645054	0	4.91667
Araip.B01	40266573	3	8	11	0.419104	0.377678	10	NS	0.79347	2.68761	5.90909
Araip.B01	41828441	3	10	13	0.265219	0.576395	11		0	2.68761	5.92308
Araip.B01	42063833	8	3	11	0.395517	0.402835	10	NS	3.60716	2.85762	5.90909
Araip.B01	44805184	3	16	20	0.0535973	1.27086	16.67		3.85284	4.10637	4.9
Araip.B01	45395241	8	14	22	0.500772	0.30036	18	NS	0	0	5.13636
Araip.B01	46472013	6	13	19	0.354276	0.450658	16	NS	7.5196	1.71652	5
Araip.B01	47040944	22	3	25	0.0034415	2.46325	20	Exact+Simulation	0.582745	1.35705	4.84
Araip.B01	51436264	0	14	14	0.003476	2.45892	12	Exact+Simulation	1.07779	1.92359	4.28571
Araip.B01	53028047	1	9	12	0.333239	0.477244	11	NS	2.93804	1.86547	5.83333
Araip.B01	56608282	14	7	21	0.346023	0.460894	17	NS	1.57377	0.577032	5.09524
Araip.B01	59768066	9	0	9	0.0168366	1.77374	8	Exact+Simulation	1.90939	1.32008	5.55556
Araip.B01	60200322	8	1	11	0.395517	0.402835	10	NS	1.90939	1.84126	5.90909
Araip.B01	60201644	6	13	19	0.354276	0.450658	16	NS	0	0	4.63158
Araip.B01	60304260	3	8	11	0.419104	0.377678	10	NS	0	2.57986	5.90909
Araip.B01	61681184	7	15	27	0.865547	0.062709	21	NS	0	0	4.96296
Araip.B01	65362334	3	8	11	0.419104	0.377678	10	NS	0.610564	2.57986	5.90909
Araip.B01	67035191	13	6	19	0.334173	0.476029	16	NS	0.705645	0.507812	4.78947
Araip.B01	70750836	6	13	19	0.354276	0.450658	16	NS	5.15005	3.77721	4.63158
Araip.B01	71966104	8	15	23	0.401504	0.39631	18.78	NS	0	0	4.65217
Araip.B01	80683412	7	9	16	0.934329	0.0295	14	NS	10.1799	6.85891	4.8125
Araip.B01	85033950	7	13	22	0.763444	0.117223	18	NS	1.72959	0.280904	4.63636
Araip.B01	85681184	6	13	19	0.354276	0.450658	16	NS	0.69202	0.280904	4.63158
Araip.B01	87068452	6	13	19	0.354276	0.450658	16	NS	0.69202	0.280904	4.63158
Araip.B01	91025316	15	9	26	0.739382	0.131131	20.89	NS	3.9037	1.65433	4.69231
Araip.B01	91537274	8	14	22	0.500772	0.30036	18	NS	3.9037	1.78793	4.68182
Araip.B01	91539697	8	14	22	0.500772	0.30036	18	NS	3.9037	1.78793	4.68182
Araip.B01	91540154	7	13	22	0.763444	0.117223	18	NS	0	0.280904	4.63636
Araip.B01	100861959	6	13	19	0.354276	0.450658	16	NS	5.68545	6.11651	4.63158
Araip.B01	102277120	17	7	24	0.196844	0.705879	19		3.12517	6.00026	4.66667
Araip.B01	102277664	0	9	9	0.0182397	1.73898	8	Exact+Simulation	0	0	5.55556
Araip.B01	102278334	6	12	19	0.58434	0.233334	16	NS	4.70687	5.13793	4.63158
Araip.B01	104497814	8	17	25	0.288292	0.540168	20	NS	4.70687	24.5724	4.76
Araip.B01	106012884	6	13	19	0.354276	0.450658	16	NS	4.70687	5.13793	4.63158
Araip.B01	110020375	10	14	24	0.772427	0.112142	19	NS	3.80139	0.922656	5.125
Araip.B01	110020880	15	10	25	0.617342	0.209474	20	NS	0	0.922656	5.12
Araip.B01	110107509	8	3	11	0.395517	0.402835	10	NS	0	0.892694	5.90909
Araip.B01	110349223	0	9	9	0.0182397	1.73898	8	Exact+Simulation	0	5.22134	5.55556
Araip.B01	113822776	6	13	19	0.354276	0.450658	16	NS	0.040822	0.836541	4.63158
Araip.B01	114413307	13	6	19	0.334173	0.476029	16	NS	0.040822	0.836541	4.63158
Araip.B01	114421968	3	11	14	0.203798	0.690801	12		0	0.892694	5.07143
Araip.B01	114422004	6	13	19	0.354276	0.450658	16	NS	0	0	4.63158
Araip.B01	115045219	9	20	30	0.277518	0.556708	23.22		0.802352	1.07581	5.03333
Araip.B01	115150365	7	13	20	0.474423	0.323835	16.67	NS	0	0.228204	4.5
Araip.B01	116557131	6	13	19	0.354276	0.450658	16	NS	0	0.348162	4.63158
Araip.B01	116756878	7	19	26	0.12239	0.912254	20.89		0.572014	0	5.15385
Araip.B01	119487378	11	0	11	0.00947648	2.02335	10	Exact+Simulation	0	0	3.54546
Araip.B01	119487460	18	0	20	0.00582547	2.23467	16.67	Exact+Simulation	0	0	4.8
Araip.B01	119491221	14	0	14	0.00282715	2.54865	12	Exact+Simulation	0	0	4.35714
Araip.B01	121383476	6	9	15	0.817259	0.08764	13	NS	0.452618	4.10456	6.13333
Araip.B01	121942513	12	9	21	0.816949	0.087805	17	NS	9.81843	8.09467	4.7619
Araip.B01	122540255	4	9	13	0.474423	0.323835	11	NS	0	0.892694	5.76923
Araip.B01	122853403	9	0	9	0.0168366	1.77374	8	Exact+Simulation	0	0	5.55556
Araip.B01	123628073	8	19	29	0.330969	0.480213	23		0.649659	29.036	4.65517
[truncated: 1,475 more rows]

## Sheet: 2 Counts
	Counts	%
Odds:	19	0.00343146
Simulation:	0	0
Odds + Simulation:	775	0.139967
Odds + Simulation linkage bins:	267	0.0482211
odds + simulation + PHS (7,8):	29	0.00523749
odds + simulation + PHS (4,5,6):	8	0.00144483
Average bin size: 532,418 Bp

## Sheet: 3 OddsSimulationBins
Chr	Start	End	# Markers	Average Fixed Cycle	Significant PHS	Enriched GO terms
Araip.B08	119671975	127778744	12	5.21142	yes	signal transduction, terpene synthase activity, recognition of pollen
Aradu.A08	48057399	48129464	10	3.77102	yes	N/A
Araip.B09	75923207	124434201	7	5.14981	yes	defense response, response to biotic stimulus, zinc ion binding, magnesium ion binding, terpene synthase activity
Aradu.A06	110933196	111404896	9	4.7583	yes	N/A
Araip.B03	105509006	116707130	8	5.29775	yes	DNA binding
Aradu.A03	71608019	84016266	7	5.04978	yes	N/A
Araip.B06	128092300	130180194	7	4.89856	yes	N/A
Araip.B07	97834153	102231482	5	5.02259	yes	N/A
Araip.B09	20096412	47209337	21	5.15873
Aradu.A02	14941431	32289583	11	4.79858
Aradu.A02	1266122	2853849	10	4.6531
Aradu.A07	16170222	19489946	10	4.9547
Aradu.A02	9764665	13644273	9	4.70652
Araip.B01	16130141	18154194	9	4.55051
Araip.B09	129487219	2364873	9	5.28229
Aradu.A03	2264508	4194871	8	4.91916
Aradu.A05	96981833	96983236	8	4.70139
Araip.B06	32079561	32341179	8	4.60833
Aradu.A06	23345738	24961749	7	4.85452
Araip.B03	12779280	18642606	7	5.13814
Araip.B07	37130738	59032078	7	4.93942
Aradu.A01	1302135	4679934	6	5.07531
Aradu.A01	10935987	11312553	6	5.08677
Aradu.A02	36422853	45214066	6	5.11666
Aradu.A03	6776945	7745119	6	4.36508
Araip.B08	6010215	11695077	6	4.66702
Aradu.A01	97179228	100466865	5	5.32379
Aradu.A02	67418874	68124519	5	5.45238
Aradu.A04	83882787	87735933	5	4.73355
Aradu.A06	83699906	87151401	5	5.10175
Aradu.A06	105157006	105285553	5	4.81823
Aradu.A06	106847236	108875334	5	5.0825
Aradu.A09	7813410	10536769	5	5.62222
Araip.B02	1460762	1979905	5	4.97222
Araip.B03	1816413	2132304	5	5.12952
Araip.B03	43253091	73514660	5	5.16272
Araip.B07	114941438	117182919	5	4.40668
Araip.B08	110623990	114382165	5	4.97391
Aradu.A01	230496	253683	4	4.5625
Aradu.A01	5369169	6678960	4	5.48194
Aradu.A03	125430796	125707802	4	5.44887
Aradu.A05	7049419	7050613	4	4.25341
Aradu.A07	14882130	15682485	4	4.95632
Aradu.A07	73231870	73722023	4	4.34342
Aradu.A08	36524889	37144718	4	4.63668
Aradu.A08	39835793	40563793	4	4.45889
Aradu.A09	112313431	112706204	4	4.89206
Araip.B02	32891208	35319573	4	4.95238
Araip.B06	80528349	85790924	4	5.18586
Araip.B06	135784605	135803908	4	4.75641
Araip.B09	133376678	136330625	4	4.23954
Araip.B09	137078365	138035965	4	4.45382
Araip.B10	94463486	96627837	4	5.06923
Aradu.A02	54067360	56321679	3	4.85781
Aradu.A03	16123390	16442252	3	4.21342
Aradu.A03	95342348	100113633	3	4.78485
Aradu.A04	99728733	102144149	3	5.48693
Aradu.A05	160380	1897439	3	5.18434
Aradu.A05	72053811	72054170	3	4.66667
Aradu.A05	96984218	99316960	3	4.66667
Aradu.A06	72850691	75727071	3	4.31579
Aradu.A08	30842759	31164126	3	4.39288
Aradu.A08	44716199	45436793	3	5.36467
Aradu.A09	30100990	45819154	3	5.75
Aradu.A09	101985129	103472309	3	5.75
Araip.B01	5077764	5435484	3	4.88667
Araip.B01	9135772	10499659	3	5.32264
Araip.B01	119487378	119491221	3	4.2342
Araip.B03	4382490	5571807	3	4.7005
Araip.B03	120370798	121258566	3	4.8594
Araip.B03	121758376	122886254	3	5.16489
Araip.B07	11796265	12017242	3	4.96296
Araip.B07	16180681	17016901	3	4.80676
Araip.B07	29188213	31648456	3	4.96296
Araip.B07	102498863	103158000	3	4.96296
Araip.B07	105366746	105738742	3	4.66667
Araip.B07	111710764	112578654	3	4.41111
Araip.B08	2688960	2865189	3	4.61809
Araip.B09	140739397	142124962	3	4.83339
Araip.B09	143026582	143324937	3	4.27939
Araip.B10	5000033	5918173	3	4.4619
Araip.B10	11815011	13525237	3	5.39731
Aradu.A02	4891174	4891203	2	5.72727
Aradu.A02	59476543	60180463	2	5
Aradu.A02	64265458	64277105	2	5.46528
Aradu.A02	71269971	74775527	2	5.4375
Aradu.A02	90570547	90570778	2	5.4916
Aradu.A03	12343500	14453006	2	4.88229
Aradu.A03	39526035	39596314	2	5.63714
Aradu.A03	126532327	126910375	2	5.12637
Aradu.A04	2330972	2540668	2	4.425
Aradu.A04	13251571	13410986	2	4.89333
Aradu.A04	32658967	33608076	2	5.16029
Aradu.A04	56209908	58805913	2	5.25817
Aradu.A04	106315193	107002950	2	5.41979
Aradu.A04	116552542	116577481	2	5.25
Aradu.A05	93468858	94288846	2	6
Aradu.A05	107437302	107490480	2	5.68529
Aradu.A06	18228746	18239291	2	4.80714
Aradu.A06	93726229	93726425	2	6
Aradu.A06	110927681	110928524	2	4.83333
Aradu.A07	3133184	3340097	2	4.89511
Aradu.A07	4556818	4556844	2	4.84211
Aradu.A07	7873761	8354109	2	4.75
Aradu.A08	24752832	25013312	2	4.79667
Aradu.A09	11044059	11934877	2	4.82778
Aradu.A09	113646592	113651924	2	5.35818
Aradu.A10	98611123	99565106	2	4.975
Aradu.A10	101080589	101148536	2	4.89445
Araip.B01	109120460	462756	2	5.01818
Araip.B01	3238261	3287201	2	5.22778
Araip.B01	35162148	36084108	2	4.05833
Araip.B01	47040944	51436264	2	4.56286
Araip.B01	125054894	125055223	2	5.08333
Araip.B02	719572	757403	2	4.75
Araip.B02	10430064	11086152	2	4.29412
Araip.B02	85790758	87272377	2	5.02083
Araip.B02	103776929	103796123	2	4.70417
Araip.B03	124188240	124801858	2	5.0641
Araip.B05	58419283	66828735	2	5.12778
Araip.B05	131228815	131700919	2	4.91667
Araip.B05	135009615	135206984	2	5.22727
Araip.B05	141035662	141112295	2	4.68056
Araip.B06	541455	1272424	2	5.08684
Araip.B06	14232542	14318280	2	5.45192
Araip.B06	49983706	52122880	2	5.34211
Araip.B06	101805040	101915493	2	4.67544
Araip.B06	104073800	104407833	2	4.5
Araip.B06	120149712	120707862	2	5.17857
Araip.B06	122512328	122780096	2	5.75
Araip.B06	125384389	125401834	2	5.22727
Araip.B06	133908209	134295431	2	5.21528
Araip.B07	2964357	2969789	2	5.01399
Araip.B07	117676648	118116971	2	5.32126
Araip.B07	122051481	122177705	2	4.19273
Araip.B08	29190308	29479995	2	4.28333
Araip.B08	117397989	117585170	2	5.05492
Araip.B08	128560993	128603779	2	3.67857
Araip.B10	1625666	1924410	2	5.11111
Araip.B10	8679946	9430502	2	4.5
Araip.B10	127885396	129285217	2	4.90278
Aradu.A01	13498602	13498602	1	4.38462
Aradu.A01	37218439	37218439	1	4.65385
Aradu.A01	104459918	104459918	1	4.2
Aradu.A02	7789082	7789082	1	5.07143
Aradu.A02	7910558	7910558	1	4.06667
Aradu.A02	52114528	52114528	1	5.07143
Aradu.A02	71088076	71088076	1	5.57692
Aradu.A02	86721198	86721198	1	4.46154
Aradu.A02	90488924	90488924	1	5.0625
Aradu.A03	19271024	19271024	1	4.45455
Aradu.A03	25503956	25503956	1	5.18182
Aradu.A03	120853530	120853530	1	4.46154
Aradu.A03	129993571	129993571	1	4.53846
Aradu.A04	5256205	5256205	1	6.35294
Aradu.A04	13729538	13729538	1	6.29412
Aradu.A04	36567662	36567662	1	5.07692
Aradu.A04	43910809	43910809	1	6.29412
Aradu.A04	109789765	109789765	1	4.46154
Aradu.A04	119631075	119631075	1	3.9
Aradu.A05	10126113	10126113	1	6
Aradu.A05	29023210	29023210	1	6
Aradu.A05	29024061	29024061	1	6
Aradu.A05	52870489	52870489	1	4.93333
Aradu.A05	58705665	58705665	1	4.45455
Aradu.A05	84317761	84317761	1	3.5
Aradu.A05	89126299	89126299	1	6
Aradu.A06	2738988	2738988	1	4.66667
Aradu.A06	10866856	10866856	1	4.5
Aradu.A06	15430853	15430853	1	4.66667
Aradu.A06	79852870	79852870	1	5.09091
Aradu.A06	89282350	89282350	1	5.4
Aradu.A06	100487020	100487020	1	6
Aradu.A06	101032783	101032783	1	4.5625
Aradu.A06	109473765	109473765	1	4.82609
Aradu.A06	111443218	111443218	1	4.7
Aradu.A07	2561869	2561869	1	5.05882
Aradu.A07	4622979	4622979	1	3.66667
Aradu.A07	12521563	12521563	1	4.66667
Aradu.A07	28602713	28602713	1	4.66667
Aradu.A07	50863347	50863347	1	3.7
Aradu.A07	74099467	74099467	1	4.66667
Aradu.A08	1350480	1350480	1	3.93333
Aradu.A08	7549457	7549457	1	6
Aradu.A08	17281034	17281034	1	3.92308
Aradu.A08	25070583	25070583	1	4.41176
Aradu.A08	25374453	25374453	1	4.41176
Aradu.A08	27272901	27272901	1	4.83333
Aradu.A08	28036558	28036558	1	5.05
Aradu.A08	29835402	29835402	1	3.92308
Aradu.A08	42663291	42663291	1	4.76
Aradu.A08	43558672	43558672	1	4.2
Aradu.A08	43961630	43961630	1	4.73333
Aradu.A08	44618734	44618734	1	4.6
Aradu.A09	5447369	5447369	1	4.73077
Aradu.A09	18397048	18397048	1	6
Aradu.A09	108274569	108274569	1	5.07143
Aradu.A09	110997353	110997353	1	5.5
Aradu.A09	116905358	116905358	1	4.66667
Aradu.A09	118159732	118159732	1	3.85714
Aradu.A09	118600614	118600614	1	4.66667
Aradu.A10	16175194	16175194	1	4.5
Aradu.A10	22626075	22626075	1	3.72727
Aradu.A10	34286257	34286257	1	4.33333
Aradu.A10	67128541	67128541	1	5.14286
Aradu.A10	72854245	72854245	1	4.3
Aradu.A10	95222023	95222023	1	4.66667
Araip.B01	3546768	3546768	1	4.66667
Araip.B01	7690893	7690893	1	4.45455
Araip.B01	13384193	13384193	1	3.54546
Araip.B01	135971787	135971787	1	5.5
Araip.B02	6155574	6155574	1	5.72727
Araip.B02	6481408	6481408	1	5.72727
Araip.B02	6710499	6710499	1	5.72727
Araip.B02	7755464	7755464	1	5.72727
Araip.B02	7822507	7822507	1	5.72727
Araip.B02	8375969	8375969	1	4.84615
Araip.B02	11633880	11633880	1	6
Araip.B02	14194039	14194039	1	5.375
Araip.B02	17351943	17351943	1	4.14286
Araip.B02	19813272	19813272	1	4.46154
Araip.B02	51589684	51589684	1	4.14286
Araip.B02	58924091	58924091	1	6
Araip.B02	78824171	78824171	1	4.72727
Araip.B02	88399707	88399707	1	5.5
Araip.B02	99668670	99668670	1	6.29412
Araip.B02	100436524	100436524	1	4.69231
Araip.B02	103478985	103478985	1	4.7
Araip.B03	8806625	8806625	1	4.66667
Araip.B03	23885760	23885760	1	6
Araip.B03	127952527	127952527	1	4.84615
Araip.B03	128838177	128838177	1	4.84615
Araip.B03	135542931	135542931	1	5.4
Araip.B04	4715923	4715923	1	5.64
Araip.B04	12990543	12990543	1	4.42857
Araip.B04	24361607	24361607	1	6.29412
Araip.B04	96432322	96432322	1	5
Araip.B04	122690089	122690089	1	4.93333
Araip.B04	127816304	127816304	1	4.5625
Araip.B04	130112475	130112475	1	4.25
Araip.B05	7255571	7255571	1	3.7
Araip.B05	127257073	127257073	1	4.69231
Araip.B05	133144275	133144275	1	4.35714
Araip.B05	142161388	142161388	1	4.58824
Araip.B05	145504403	145504403	1	4.8
Araip.B05	148154341	148154341	1	4.9
Araip.B05	148201719	148201719	1	6
Araip.B06	29432310	29432310	1	4.66667
Araip.B06	102080403	102080403	1	5.4
Araip.B06	112293470	112293470	1	4.31579
Araip.B06	131362404	131362404	1	4.91667
Araip.B06	133544729	133544729	1	4.82609
Araip.B06	135176520	135176520	1	4.28571
Araip.B07	2240037	2240037	1	4.84615
Araip.B07	5359593	5359593	1	3.75
Araip.B07	19401411	19401411	1	4.66667
Araip.B07	106631317	106631317	1	4.66667
Araip.B08	1491345	1491345	1	4.5625
Araip.B08	4526256	4526256	1	4.83333
Araip.B08	15626339	15626339	1	4.71429
Araip.B09	143950491	143950491	1	4.07143
Araip.B10	2041037	2041037	1	4.5
Araip.B10	3340577	3340577	1	5
Araip.B10	20691973	20691973	1	4.5
Araip.B10	28219844	28219844	1	4.5
Araip.B10	123815238	123815238	1	4.57143
