# Supplementary material for: Genome-wide SNP Genotyping Resolves Signatures of Selection and Tetrasomic Recombination in Peanut
Source: Mol Plant. 2017 Feb 13;10(2):309–22. doi: 10.1016/j.molp.2016.11.015 (PMC5315502; doi:10.1016/j.molp.2016.11.015)
Supplement: Supplemental Table 7. GO Enrichment in Selected Loci [file mmc8.xlsx]

## Sheet: A09_13 Markers GO
sample	population	p_value	adj p_value	GO
4	56	4.72723e-06	5.06166e-06	lipid biosynthetic process
3	13	2.40324e-07	2.57346e-07	queuine tRNA-ribosyltransferase activity
3	13	2.40324e-07	2.57346e-07	queuosine biosynthetic process
3	14	3.35287e-07	3.59026e-07	serine-type endopeptidase inhibitor activity
3	23	2.87478e-06	3.07824e-06	tRNA modification
2	15	3.52858e-05	3.77791e-05	inorganic phosphate transmembrane transporter activity
2	15	3.52858e-05	3.77791e-05	phosphate ion transport
2	30	0.000299893	0.000321007	inositol catabolic process
2	30	0.000299893	0.000321007	inositol oxygenase activity
2	39	0.000655669	0.00070174	carboxy-lyase activity
2	43	0.000874019	0.000935235	carboxylic acid metabolic process
2	44	0.000934946	0.00100038	phosphatidylinositol phosphate kinase activity
2	44	0.000934946	0.00100038	phosphatidylinositol metabolic process
2	94	0.00805909	0.0083949	photosystem II
2	97	0.00878005	0.00907354	chloroplast
1	1	0	0	L-methionine biosynthetic process from homoserine via O-succinyl-L-homoserine and cystathionine
1	2	1.87085e-05	2.00315e-05	sepal vascular tissue pattern formation
1	3	5.5963e-05	5.99143e-05	anchored component of plasma membrane
1	3	5.5963e-05	5.99143e-05	cellular response to stimulus
1	4	0.000111602	0.000119479	mature ribosome assembly
1	5	0.000185466	0.000198545	response to wounding
1	5	0.000185466	0.000198545	protein import into mitochondrial matrix
1	6	0.000277395	0.000296941	double-strand break repair
1	6	0.000277395	0.000296941	phosphate ion binding
1	7	0.000387231	0.000414462	protein histidine kinase activity
1	7	0.000387231	0.000414462	ethylene-activated signaling pathway
1	7	0.000387231	0.000414462	protein stabilization
1	8	0.000514817	0.000551005	malate dehydrogenase activity
1	9	0.000659997	0.000706279	glucose-6-phosphate isomerase activity
1	9	0.000659997	0.000706279	glucosylceramidase activity
1	9	0.000659997	0.000706279	glutamate 5-kinase activity
1	9	0.000659997	0.000706279	heterotrimeric G-protein complex
1	9	0.000659997	0.000706279	sphingolipid metabolic process
1	10	0.000822615	0.000880254	RNA-directed RNA polymerase activity
1	10	0.000822615	0.000880254	ferrous iron binding
1	11	0.00100252	0.00107262	proline biosynthetic process
1	11	0.00100252	0.00107262	Ino80 complex
1	12	0.00119955	0.0012834	long-chain-alcohol oxidase activity
1	13	0.00141357	0.00151209	chromatin remodeling
1	13	0.00141357	0.00151209	sigma factor activity
1	13	0.00141357	0.00151209	glycolipid transporter activity
1	13	0.00141357	0.00151209	L-malate dehydrogenase activity
1	13	0.00141357	0.00151209	ribosome binding
1	13	0.00141357	0.00151209	glycolipid transport
1	13	0.00141357	0.00151209	glycolipid binding
1	15	0.00189193	0.00202374	cytokinesis
1	17	0.00243641	0.00260609	glucose-1-phosphate adenylyltransferase activity
1	18	0.00273307	0.00292326	glutamate biosynthetic process
1	18	0.00273307	0.00292326	glutamate synthase activity
1	19	0.00304582	0.00325769	gluconeogenesis
1	22	0.00407916	0.00436245	ribokinase activity
1	22	0.00407916	0.00436245	glycogen biosynthetic process
1	22	0.00407916	0.00436245	D-ribose metabolic process
1	22	0.00407916	0.00436245	cellular aromatic compound metabolic process
1	24	0.00484585	0.00504855	mitochondrial inner membrane presequence translocase complex
1	26	0.00567346	0.00591063	electron transport chain
1	28	0.00656089	0.0068348	actin cytoskeleton
1	28	0.00656089	0.0068348	actin filament depolymerization
1	29	0.00702669	0.00731986	microtubule cytoskeleton organization
1	30	0.00750703	0.00782004	cellular carbohydrate metabolic process
1	34	0.00957114	0.00989032	pyruvate kinase activity
1	34	0.00957114	0.00989032	respiratory electron transport chain
1	34	0.00957114	0.00989032	potassium ion binding

## Sheet: B08_12 Markers GO
sample	population	p_value	adj p_value	GO
12	129	4.41672e-12	4.72806e-12	lyase activity
11	302	9.83022e-07	1.05215e-06	magnesium ion binding
10	110	2.14268e-10	2.29354e-10	terpene synthase activity
10	686	0.00609913	0.00651671	signal transduction
7	414	0.006458	0.00684645	intracellular protein transport
6	94	3.19418e-06	3.41862e-06	photosystem II
6	211	0.000535895	0.000573203	photosynthesis
5	13	1.30302e-10	1.39479e-10	queuine tRNA-ribosyltransferase activity
5	13	1.30302e-10	1.39479e-10	queuosine biosynthetic process
5	23	7.24402e-09	7.75384e-09	tRNA modification
5	48	7.64816e-07	8.18621e-07	extrinsic component of membrane
5	52	1.24059e-06	1.32779e-06	photosystem II oxygen evolving complex
5	154	0.000578562	0.000618823	recognition of pollen
3	25	2.09772e-05	2.245e-05	lysine biosynthetic process via diaminopimelate
3	72	0.00133439	0.00142665	protein dephosphorylation
3	107	0.00558479	0.0059673	nucleocytoplasmic transport
2	6	5.57643e-06	5.9681e-06	4-hydroxy-tetrahydrodipicolinate synthase
2	18	0.000214431	0.000229438	protein serine/threonine phosphatase activity
2	20	0.000296637	0.000317355	voltage-gated potassium channel activity
2	21	0.000344377	0.00036841	inorganic anion exchanger activity
2	21	0.000344377	0.00036841	anion transport
2	24	0.000516398	0.000552362	mitochondrial inner membrane presequence translocase complex
2	25	0.000583938	0.000624541	protein phosphatase type 2A complex
2	25	0.000583938	0.000624541	protein phosphatase type 2A regulator activity
2	26	0.000656868	0.000702468	DNA topological change
2	28	0.000819564	0.000876436	potassium ion transport
2	33	0.00133187	0.00142399	chromosome
2	33	0.00133187	0.00142399	P-P-bond-hydrolysis-driven protein transmembrane transporter activity
2	39	0.00216636	0.00231565	carboxy-lyase activity
2	43	0.00286875	0.00306628	carboxylic acid metabolic process
2	50	0.00440322	0.00470592	ion transport
2	61	0.0076643	0.00797937	cellular amino acid metabolic process
2	62	0.00801504	0.00834431	heat shock protein binding
1	1	0	0	acetylglutamate kinase activity
1	1	0	0	sarcosine oxidase activity
1	1	0	0	galactoside O-acetyltransferase activity
1	1	0	0	primary plasmodesma
1	1	0	0	methionine-oxo-acid transaminase activity
1	1	0	0	molybdopterin synthase activity
1	1	0	0	tetrahydrofolate metabolic process
1	1	0	0	modulation by organism of symbiont salicylic acid-mediated defense response
1	1	0	0	cell differentiation involved in mesonephros development
1	1	0	0	sensory perception of low humidity
1	1	0	0	glucuronoarabinoxylan catabolic process
1	1	0	0	negative regulation of cyclodextrin metabolic process
1	1	0	0	regulation of double-strand break repair via nonhomologous end joining
1	1	0	0	regulation of mediator complex assembly
1	2	4.3169e-05	4.61962e-05	cytosol
1	2	4.3169e-05	4.61962e-05	prenylcysteine catabolic process
1	2	4.3169e-05	4.61962e-05	centromere complex assembly
1	3	0.000128939	0.000137966	phosphoribosylamine-glycine ligase activity
1	3	0.000128939	0.000137966	amino acid transport
1	3	0.000128939	0.000137966	cellular biosynthetic process
1	3	0.000128939	0.000137966	D-aminoacyl-tRNA deacylase activity
1	4	0.000256746	0.000274685	spliceosomal tri-snRNP complex assembly
1	4	0.000256746	0.000274685	cysteine-tRNA ligase activity
1	4	0.000256746	0.000274685	cysteinyl-tRNA aminoacylation
1	4	0.000256746	0.000274685	glucosylceramide catabolic process
1	5	0.000426033	0.000455716	kinetochore
1	5	0.000426033	0.000455716	purine nucleobase biosynthetic process
1	5	0.000426033	0.000455716	molybdopterin synthase complex
1	5	0.000426033	0.000455716	NAD+ binding
1	6	0.000636248	0.000680435	aspartate kinase activity
1	6	0.000636248	0.000680435	tubulin complex assembly
1	6	0.000636248	0.000680435	U4/U6 x U5 tri-snRNP complex
1	7	0.000886846	0.000948311	phosphoribosylaminoimidazolesuccinocarboxamide synthase activity
1	7	0.000886846	0.000948311	SNAP receptor activity
1	7	0.000886846	0.000948311	transcriptional repressor complex
1	8	0.00117728	0.00125878	DNA topoisomerase activity
1	8	0.00117728	0.00125878	pantoate-beta-alanine ligase activity
1	8	0.00117728	0.00125878	eukaryotic translation elongation factor 1 complex
1	9	0.00150703	0.0016111	glucosylceramidase activity
1	9	0.00150703	0.0016111	arginine biosynthetic process
1	9	0.00150703	0.0016111	sphingolipid metabolic process
1	10	0.00187555	0.00200485	transcription coactivator activity
1	10	0.00187555	0.00200485	DNA photolyase activity
1	10	0.00187555	0.00200485	DNA topoisomerase type I activity
1	10	0.00187555	0.00200485	RNA-directed RNA polymerase activity
1	12	0.00272682	0.00291466	1-deoxy-D-xylulose-5-phosphate synthase activity
1	13	0.00320854	0.00342938	superoxide dismutase activity
1	14	0.00372696	0.00398338	pantothenate biosynthetic process
1	15	0.00428159	0.00457604	1-phosphatidylinositol-4-phosphate 5-kinase activity
1	16	0.00487192	0.00520629	phosphopyruvate hydratase complex
1	16	0.00487192	0.00520629	aldehyde dehydrogenase [NAD(P)+] activity
1	16	0.00487192	0.00520629	phosphopyruvate hydratase activity
1	16	0.00487192	0.00520629	cellular aldehyde metabolic process
1	17	0.00549746	0.00587414	Mo-molybdopterin cofactor biosynthetic process
1	17	0.00549746	0.00587414	oligosaccharyltransferase complex
1	17	0.00549746	0.00587414	phosphatidylinositol binding
1	17	0.00549746	0.00587414	dUTP metabolic process
1	19	0.00685221	0.00713444	DNA topoisomerase type II (ATP-hydrolyzing) activity
1	19	0.00685221	0.00713444	cellular amino acid biosynthetic process
1	20	0.00758046	0.00789228	photosystem II reaction center
1	20	0.00758046	0.00789228	terpenoid biosynthetic process
1	21	0.008342	0.00868425	purine nucleotide biosynthetic process
1	21	0.008342	0.00868425	regulation of G2/M transition of mitotic cell cycle
1	22	0.00913634	0.00951095	protein N-linked glycosylation

## Sheet: B09_10 Markers GO
sample	population	p_value	adj p_value	GO
58	3300	0.00581935	0.00621319	zinc ion binding
20	912	0.00916533	0.00978125	defense response
18	302	2.57183e-08	2.75117e-08	magnesium ion binding
15	110	1.44835e-12	1.54959e-12	terpene synthase activity
15	129	1.74951e-11	1.87175e-11	lyase activity
13	116	4.60564e-10	4.92718e-10	response to biotic stimulus
10	50	4.26228e-11	4.55997e-11	prenyltransferase activity
5	23	4.11052e-07	4.39703e-07	tRNA modification
5	13	7.81894e-09	8.36437e-09	queuine tRNA-ribosyltransferase activity
5	13	7.81894e-09	8.36437e-09	queuosine biosynthetic process
4	32	5.67888e-05	6.07423e-05	calcium-dependent phospholipid binding
3	52	0.0047739	0.00509872	photosystem II oxygen evolving complex
3	48	0.00357539	0.00381947	extrinsic component of membrane
2	25	0.00413163	0.00441334	protein phosphatase type 2A complex
2	28	0.00571605	0.00610402	RNA polymerase II transcription cofactor activity
2	19	0.00184537	0.00197202	DNA topoisomerase type II (ATP-hydrolyzing) activity
2	32	0.00832569	0.00888635	endopeptidase activity
2	17	0.00132052	0.00141138	nucleoside diphosphate kinase activity
2	6	4.32624e-05	4.62754e-05	phosphoglycerate kinase activity
2	25	0.00413163	0.00441334	protein tyrosine phosphatase activity
2	20	0.00214995	0.00229745	voltage-gated potassium channel activity
2	21	0.00248395	0.00265388	inorganic anion exchanger activity
2	33	0.00907021	0.00967999	chromosome
2	17	0.00132052	0.00141138	nucleoside diphosphate phosphorylation
2	17	0.00132052	0.00141138	GTP biosynthetic process
2	9	0.000176421	0.000188663	pyrimidine nucleotide biosynthetic process
2	17	0.00132052	0.00141138	UTP biosynthetic process
2	17	0.00132052	0.00141138	CTP biosynthetic process
2	27	0.00515334	0.00550384	DNA metabolic process
2	26	0.00462541	0.00494027	DNA topological change
2	28	0.00571605	0.00610402	protein methylation
2	17	0.00132052	0.00141138	Mo-molybdopterin cofactor biosynthetic process
2	33	0.00907021	0.00967999	superoxide metabolic process
2	28	0.00571605	0.00610402	potassium ion transport
2	21	0.00248395	0.00265388	anion transport
2	19	0.00184537	0.00197202	multicellular organismal development
2	28	0.00571605	0.00610402	RNA methyltransferase activity
2	25	0.00413163	0.00441334	protein phosphatase type 2A regulator activity
2	28	0.00571605	0.00610402	mediator complex
2	5	2.18452e-05	2.33672e-05	molybdopterin synthase complex
2	2	0	0	zoospore formation
1	4	0.00100651	0.00107593	spliceosomal tri-snRNP complex assembly
1	9	0.00578145	0.00617289	double-strand break repair via homologous recombination
1	5	0.00166293	0.00177715	kinetochore
1	8	0.00453597	0.00484487	condensin complex
1	1	0	0	endodermal-mesodermal cell signaling
1	6	0.00247271	0.002642	CTP synthase activity
1	10	0.00716428	0.00764693	DNA photolyase activity
1	10	0.00716428	0.00764693	RNA-directed RNA polymerase activity
1	1	0	0	acetylglutamate kinase activity
1	2	0.000170715	0.000182566	citrate (Si)-synthase activity
1	4	0.00100651	0.00107593	dihydroorotase activity
1	10	0.00716428	0.00764693	ferrochelatase activity
1	10	0.00716428	0.00764693	glutamate decarboxylase activity
1	11	0.00868066	0.00926474	isocitrate dehydrogenase (NAD+) activity
1	10	0.00716428	0.00764693	isocitrate dehydrogenase (NADP+) activity
1	11	0.00868066	0.00926474	methylenetetrahydrofolate dehydrogenase (NADP+) activity
1	6	0.00247271	0.002642	beta-N-acetylhexosaminidase activity
1	4	0.00100651	0.00107593	beta-galactosidase activity
1	4	0.00100651	0.00107593	orotate phosphoribosyltransferase activity
1	5	0.00166293	0.00177715	orotidine-5'-phosphate decarboxylase activity
1	8	0.00453597	0.00484487	pantoate-beta-alanine ligase activity
1	10	0.00716428	0.00764693	phosphoglycerate dehydrogenase activity
1	3	0.000507679	0.000542851	phosphoribosylamine-glycine ligase activity
1	7	0.00343174	0.00366611	phosphoribosylaminoimidazolesuccinocarboxamide synthase activity
1	2	0.000170715	0.000182566	thiosulfate sulfurtransferase activity
1	1	0	0	gonadotropin-releasing hormone receptor activity
1	6	0.00247271	0.002642	small GTPase regulator activity
1	1	0	0	ciliary neurotrophic factor receptor binding
1	7	0.00343174	0.00366611	SNAP receptor activity
1	2	0.000170715	0.000182566	cytosol
1	9	0.00578145	0.00617289	Arp2/3 protein complex
1	10	0.00716428	0.00764693	isocitrate metabolic process
1	4	0.00100651	0.00107593	chromatin organization
1	9	0.00578145	0.00617289	arginine biosynthetic process
1	9	0.00578145	0.00617289	glutamate metabolic process
1	10	0.00716428	0.00764693	heme biosynthetic process
1	6	0.00247271	0.002642	tubulin complex assembly
1	1	0	0	sarcosine oxidase activity
1	2	0.000170715	0.000182566	protein-N-terminal asparagine amidohydrolase activity
1	4	0.00100651	0.00107593	oxidized purine nucleobase lesion DNA N-glycosylase activity
1	9	0.00578145	0.00617289	small protein activating enzyme activity
1	1	0	0	galactoside O-acetyltransferase activity
1	5	0.00166293	0.00177715	purine nucleobase biosynthetic process
1	4	0.00100651	0.00107593	purine ribonucleotide biosynthetic process
1	2	0.000170715	0.000182566	beta-galactosidase complex
1	1	0	0	primary plasmodesma
1	5	0.00166293	0.00177715	response to wounding
1	1	0	0	methionine-oxo-acid transaminase activity
1	1	0	0	myotube cell development involved in skeletal muscle regeneration
1	1	0	0	glycine:sodium symporter activity
1	1	0	0	aromatic amino acid transport
1	10	0.00716428	0.00764693	guanosine tetraphosphate metabolic process
1	1	0	0	drug susceptibility/resistance
1	4	0.00100651	0.00107593	histone methylation
1	8	0.00453597	0.00484487	malate dehydrogenase activity
1	7	0.00343174	0.00366611	transcriptional repressor complex
1	4	0.00100651	0.00107593	pyrimidine nucleobase biosynthetic process
1	1	0	0	molybdopterin synthase activity
1	3	0.000507679	0.000542851	nicotianamine synthase activity
1	3	0.000507679	0.000542851	nicotianamine biosynthetic process
1	1	0	0	RNAi effector complex
1	10	0.00716428	0.00764693	mitochondrial membrane
1	4	0.00100651	0.00107593	developmental process
1	9	0.00578145	0.00617289	Arp2/3 complex-mediated actin nucleation
1	2	0.000170715	0.000182566	centromere complex assembly
1	2	0.000170715	0.000182566	precorrin-2 dehydrogenase activity
1	7	0.00343174	0.00366611	cortical microtubule organization
1	4	0.00100651	0.00107593	'de novo' UMP biosynthetic process
1	3	0.000507679	0.000542851	cellular biosynthetic process
1	6	0.00247271	0.002642	U4/U6 x U5 tri-snRNP complex
1	1	0	0	tetrahydrofolate metabolic process
1	1	0	0	intracellular distribution of mitochondria
1	1	0	0	kievitone hydratase activity
1	1	0	0	beta-glucan metabolic process
1	10	0.00716428	0.00764693	chromosome organization
1	1	0	0	modulation by organism of symbiont salicylic acid-mediated defense response
1	1	0	0	limb development
1	1	0	0	cell proliferation involved in embryonic placenta development
1	1	0	0	cell differentiation involved in mesonephros development
1	1	0	0	phytochelatin import into vacuole
1	1	0	0	modulation by symbiont of host signal transduction mediated by G-protein beta subunit
1	1	0	0	negative regulation of basidium development
1	1	0	0	root hair cell development
1	1	0	0	right caudal flagellum
1	1	0	0	sensory perception of low humidity
1	1	0	0	protein localization to cell leading edge
1	1	0	0	glucuronoarabinoxylan catabolic process
1	1	0	0	negative regulation of cellodextrin metabolic process
1	1	0	0	negative regulation of cyclodextrin metabolic process
1	1	0	0	regulation of double-strand break repair via nonhomologous end joining
1	1	0	0	regulation of mediator complex assembly

## Sheet: B03_8 Markers GO
sample	population	p_value	adj p_value	GO
19	2499	0.0038137	0.00407855	DNA binding
6	531	0.0073864	0.00769477	calcium ion binding
3	124	0.00191137	0.00204465	signal transducer activity
3	114	0.00140526	0.00150337	structural molecule activity
2	90	0.00654067	0.00681426	ubiquitin ligase complex
2	56	0.00171522	0.00183492	endoplasmic reticulum
2	29	0.000246022	0.000263288	(1->3)-beta-D-glucan biosynthetic process
2	71	0.0033752	0.0036098	protein glycosylation
2	12	1.56256e-05	1.67315e-05	1-deoxy-D-xylulose-5-phosphate synthase activity
2	14	2.5691e-05	2.75027e-05	detection of visible light
2	20	7.89563e-05	8.45154e-05	terpenoid biosynthetic process
2	34	0.000396632	0.000424435	iron-sulfur cluster assembly
2	102	0.00921143	0.00952153	nucleotidyltransferase activity
2	13	2.02495e-05	2.1678e-05	protein-chromophore linkage
2	67	0.00286436	0.00306353	adenyl nucleotide binding
2	25	0.000156815	0.000167829	gene silencing by RNA
1	2	1.75196e-05	1.87561e-05	G2/M transition of mitotic cell cycle
1	4	0.00010453	0.000111875	tRNA wobble uridine modification
1	11	0.000939597	0.00100525	UDP-glucose 4-epimerase activity
1	27	0.00573477	0.0059748	diacylglycerol kinase activity
1	10	0.000770914	0.000824843	ferrochelatase activity
1	24	0.00454717	0.00473774	glucose-6-phosphate dehydrogenase activity
1	4	0.00010453	0.000111875	1-phosphatidylinositol 4-kinase activity
1	5	0.000173729	0.000185926	oligosaccharyl transferase activity
1	3	5.24116e-05	5.61032e-05	sedoheptulose-7-phosphate:D-glyceraldehyde-3-phosphate glyceronetransferase activity
1	11	0.000939597	0.00100525	asparagine-tRNA ligase activity
1	4	0.00010453	0.000111875	transcription factor TFIIE complex
1	2	1.75196e-05	1.87561e-05	ribonucleoside-diphosphate reductase complex
1	17	0.00228476	0.00244382	galactose metabolic process
1	30	0.00704821	0.00734265	pentose-phosphate shunt
1	9	0.000618459	0.000661758	pyrimidine nucleotide biosynthetic process
1	35	0.00950786	0.00982694	transcription initiation from RNA polymerase II promoter
1	11	0.000939597	0.00100525	asparaginyl-tRNA aminoacylation
1	4	0.00010453	0.000111875	phosphatidylinositol biosynthetic process
1	10	0.000770914	0.000824843	heme biosynthetic process
1	27	0.00573477	0.0059748	protein kinase C-activating G-protein coupled receptor signaling pathway
1	35	0.00950786	0.00982694	ARF GTPase activator activity
1	7	0.000362793	0.000388233	sialyltransferase activity
1	19	0.00285677	0.00305549	ammonium transmembrane transporter activity
1	2	1.75196e-05	1.87561e-05	regulation of meristem structural organization
1	19	0.00285677	0.00305549	ammonium transport
1	21	0.00348882	0.00373121	chlorophyll biosynthetic process
1	15	0.00177384	0.00189758	1-phosphatidylinositol-4-phosphate 5-kinase activity
1	4	0.00010453	0.000111875	RISC complex
1	12	0.00112437	0.0012029	chromatin modification
1	35	0.00950786	0.00982694	protein metabolic process
1	1	0	0	nuclear cyclin-dependent protein kinase holoenzyme complex
1	2	1.75196e-05	1.87561e-05	tRNA modification guide activity
1	9	0.000618459	0.000661758	phosphopantetheine binding
1	35	0.00950786	0.00982694	regulation of ARF GTPase activity
1	2	1.75196e-05	1.87561e-05	UMP kinase activity
1	17	0.00228476	0.00244382	glycopeptide alpha-N-acetylgalactosaminidase activity
1	3	5.24116e-05	5.61032e-05	ubiquitin-ubiquitin ligase activity
1	9	0.000618459	0.000661758	methylated histone residue binding
1	17	0.00228476	0.00244382	dUTP metabolic process
1	1	0	0	negative regulation of coenzyme and prosthetic group metabolic process
1	2	1.75196e-05	1.87561e-05	magnesium protoporphyrin IX methyltransferase activity
1	29	0.00659662	0.00687237	phosphatidylinositol phosphorylation
1	1	0	0	heteroglycan alpha-mannosyltransferase activity
1	7	0.000362793	0.000388233	phosphatidylinositol-mediated signaling
1	1	0	0	aflatoxin reductase (coenzyme F420) activity
1	17	0.00228476	0.00244382	ammonium transmembrane transport
1	3	5.24116e-05	5.61032e-05	nitrile biosynthetic process
1	2	1.75196e-05	1.87561e-05	regulation of cytokinin-activated signaling pathway

## Sheet: A03_8 Markers GO
sample	population	p_value	adj p_value	GO
2	61	7.08628e-05	7.58779e-05	manganese ion binding
1	98	0.00719382	0.00737296	aminoacyl-tRNA ligase activity
1	96	0.00691353	0.00708587	cellulose biosynthetic process
1	93	0.00650266	0.00666492	tRNA aminoacylation for protein translation
1	85	0.00546379	0.0056106	cellulose synthase (UDP-forming) activity
1	70	0.00374394	0.00387284	tricarboxylic acid cycle
1	69	0.00364009	0.00376551	nutrient reservoir activity
1	55	0.00233203	0.00243164	peptidyl-prolyl cis-trans isomerase activity
1	50	0.00193202	0.00201459	ion transport
1	42	0.00136732	0.00142579	phosphorylation
1	38	0.00112026	0.00119913	cofactor binding
1	36	0.00100566	0.00107649	carbon fixation
1	32	0.000794493	0.000850475	aminopeptidase activity
1	32	0.000794493	0.000850475	phosphoenolpyruvate carboxylase activity
1	30	0.000697986	0.000747207	inositol catabolic process
1	30	0.000697986	0.000747207	inositol oxygenase activity
1	26	0.000523286	0.000560217	Rho guanyl-nucleotide exchange factor activity
1	16	0.000194888	0.000208648	aldehyde dehydrogenase [NAD(P)+] activity
1	16	0.000194888	0.000208648	cellular aldehyde metabolic process
1	14	0.000148046	0.000158507	L-serine biosynthetic process
1	11	8.97105e-05	9.60521e-05	asparagine-tRNA ligase activity
1	11	8.97105e-05	9.60521e-05	asparaginyl-tRNA aminoacylation
1	10	7.3463e-05	7.86601e-05	phosphoglycerate dehydrogenase activity
1	6	2.45725e-05	2.63123e-05	xylose isomerase activity
1	2	1.64384e-06	1.76028e-06	cation:chloride symporter activity
1	1	0	0	induction of apoptosis by p53
1	1	0	0	aromatic amino acid family biosynthetic process, prephenate pathway

## Sheet: B06_7 Markers GO
sample	population	p_value	adj p_value	GO
6	531	9.41616e-05	0.000100786	calcium ion binding
4	112	3.13737e-06	3.35941e-06	polysaccharide binding
3	293	0.00277132	0.00288835	electron carrier activity
3	258	0.00175395	0.0018765	flavin adenine dinucleotide binding
2	45	9.97357e-05	0.000106749	kinase activity
2	85	0.000654494	0.000700446	cellulose synthase (UDP-forming) activity
2	96	0.000931612	0.000996941	cellulose biosynthetic process
2	116	0.00160486	0.00171704	NADP binding
2	122	0.00185305	0.00198248	iron-sulfur cluster binding
2	6	1.4892e-07	1.59464e-07	SAGA-type complex
2	40	6.9957e-05	7.48805e-05	fatty-acyl-CoA reductase (alcohol-forming) activity
1	25	0.00111883	0.00119716	protein phosphatase type 2A complex
1	2	3.844e-06	4.1154e-06	tRNA-intron endonuclease activity
1	28	0.00140419	0.00150242	RNA polymerase II transcription cofactor activity
1	55	0.0053249	0.00550612	peptidyl-prolyl cis-trans isomerase activity
1	56	0.00551491	0.00570245	DNA-directed DNA polymerase activity
1	2	3.844e-06	4.1154e-06	carboxypeptidase A activity
1	3	1.15168e-05	1.2329e-05	mevalonate kinase activity
1	49	0.00425008	0.00439483	nuclease activity
1	29	0.00150623	0.00161155	endonuclease activity
1	44	0.00344128	0.00358652	protein tyrosine kinase activity
1	21	0.000787308	0.00084254	inorganic anion exchanger activity
1	6	5.73569e-05	6.13952e-05	mitochondrial respiratory chain complex III
1	25	0.00111883	0.00119716	ATP catabolic process
1	37	0.00244503	0.00254835	regulation of transcription from RNA polymerase II promoter
1	66	0.00758192	0.00782064	rRNA processing
1	23	0.00094603	0.00101234	ATP biosynthetic process
1	21	0.000787308	0.00084254	anion transport
1	1	0	0	commitment to apoptosis
1	48	0.00408194	0.00422107	isoprenoid biosynthetic process
1	25	0.00111883	0.00119716	protein phosphatase type 2A regulator activity
1	2	3.844e-06	4.1154e-06	UDP-3-O-[3-hydroxymyristoyl] N-acetylglucosamine deacetylase activity
1	13	0.00029552	0.000316277	dTDP-4-dehydrorhamnose reductase activity
1	2	3.844e-06	4.1154e-06	lipopolysaccharide core region biosynthetic process
1	6	5.73569e-05	6.13952e-05	lipid A biosynthetic process
1	68	0.00803108	0.00824396	magnesium ion transmembrane transporter activity
1	70	0.00849192	0.0087168	magnesium ion transport
1	28	0.00140419	0.00150242	mediator complex
1	5	3.82883e-05	4.09862e-05	thiol oxidase activity
1	11	0.000208929	0.000223615	molybdenum ion binding
1	3	1.15168e-05	1.2329e-05	regulation of barrier septum assembly
1	13	0.00029552	0.000316277	extracellular polysaccharide biosynthetic process
1	5	3.82883e-05	4.09862e-05	cell division
1	2	3.844e-06	4.1154e-06	chitobiose metabolic process
1	1	0	0	negative regulation of aplanospore formation
1	3	1.15168e-05	1.2329e-05	nitrile biosynthetic process
1	2	3.844e-06	4.1154e-06	3-methylthiopropyl-desulfoglucosinolate sulfotransferase activity
1	1	0	0	4-methylthiopropyl glucosinolate S-oxygenase activity

## Sheet: B07_5 Markers GO
sample	population	p_value	adj p_value	GO
2	240	0.0032245	0.00333467	serine-type endopeptidase activity
2	198	0.00187588	0.00195565	unfolded protein binding
1	6	2.19723e-05	2.3515e-05	proteasome complex
1	43	0.00128337	0.00133801	pseudouridine synthesis
1	12	9.62049e-05	0.000102946	AMP deaminase activity
1	29	0.000583644	0.000624391	glycine hydroxymethyltransferase activity
1	20	0.000275149	0.000294381	phospholipase D activity
1	3	4.40526e-06	4.71493e-06	receptor activity
1	2	1.46962e-06	1.57301e-06	receptor binding
1	115	0.00878738	0.00897247	extracellular region
1	3	4.40526e-06	4.71493e-06	endoplasmic reticulum lumen
1	68	0.00317236	0.00328083	microtubule
1	8	4.09479e-05	4.38205e-05	glycine cleavage complex
1	16	0.000174347	0.000186558	IMP biosynthetic process
1	31	0.000667369	0.000713943	glycine metabolic process
1	18	0.000221929	0.000237461	glycine catabolic process
1	29	0.000583644	0.000624391	L-serine metabolic process
1	20	0.000275149	0.000294381	steroid biosynthetic process
1	6	2.19723e-05	2.3515e-05	tubulin complex assembly
1	66	0.00299201	0.00309438	serine-type peptidase activity
1	39	0.00105657	0.00113024	RNA modification
1	61	0.00256302	0.00265078	plant-type cell wall organization
1	35	0.000851164	0.00091054	pseudouridine synthase activity
1	57	0.00224257	0.00233788	amino acid binding
1	1	0	0	receptor-mediated endocytosis of virus by host cell
1	18	0.000221929	0.000237461	deaminase activity
1	1	0	0	iron incorporation into iron-sulfur cluster via pentakis-L-cysteinyl L-histidino nickel tetrairon pentasulfide
1	8	4.09479e-05	4.38205e-05	enzyme regulator activity
1	11	8.02363e-05	8.58606e-05	ribonucleoprotein complex
1	29	0.000583644	0.000624391	methylation
1	1	0	0	regulation of interleukin-9 production
1	44	0.00134339	0.00140055	intracellular signal transduction
1	1	0	0	suppression by virus of host STAT2 activity by negative regulation of STAT2 tyrosine phosphorylation
1	1	0	0	TFIIB-class transcription factor binding involved in viral suppression of host transcription initiation from RNA polymerase II promoter
1	6	2.19723e-05	2.3515e-05	regulation of protein catabolic process
1	101	0.00684694	0.00701638	identical protein binding
1	101	0.00684694	0.00701638	negative regulation of catalytic activity
1	1	0	0	regulation of activated T cell proliferation
1	1	0	0	mannitol dehydrogenase activity
1	1	0	0	UTP metabolic process
1	1	0	0	thymidine metabolic process
1	20	0.000275149	0.000294381	phosphatidylcholine metabolic process
1	1	0	0	3-dehydroshikimate dehydratase activity
1	1	0	0	positive regulation of organ growth
1	1	0	0	epistomal sclerite morphogenesis
1	1	0	0	rRNA transport
1	10	6.57016e-05	7.03089e-05	serine-type exopeptidase activity
1	1	0	0	cellular response to lipopolysaccharide
1	1	0	0	cellular response to interleukin-11
1	1	0	0	cellular response to amine stimulus
1	1	0	0	cellular response to fluid shear stress
1	1	0	0	regulation of chromatin silencing at centromere
1	1	0	0	pancreatic E cell fate commitment
