# Supplementary material for: Genome-wide SNP Genotyping Resolves Signatures of Selection and Tetrasomic Recombination in Peanut
Source: Mol Plant. 2017 Feb 13;10(2):309–22. doi: 10.1016/j.molp.2016.11.015 (PMC5315502; doi:10.1016/j.molp.2016.11.015)
Supplement: Supplemental Table 8. Tracking Ancestor-Specific Alleles through Eight Cycles of Breeding in US Runner Cultivars [file mmc9.xlsx]

## Sheet: Sheet1
Table S8 - Tracking ancestor-specific alleles through 8 cycles of breeding in US runner cultivars. At cycle 0 specific alleles are available in the germplasm.
At each cycle the number of alleles maintained in the cultivar are indicated. Empty spaces indicate the absence of that ancestor in the cultivar's pedigree, related to Figure 6 and Figure 7.
Cycle	Cultivar	Basse	Spanish 18-38	Dixie Giant	Small White Spanish	Spanish Type	Runner Type	Jenkins Jumbo	PI203396	Virginia Bunch 67
0	Specific	186	676	239	467	251	20	230	1022	142
2	Florispan	7	54	44	336	147	9
3	Florunner	10	19	40	352	167	9
3	Florigiant	14	22	101	313	17	14	12
4	Tifrunner	3	10	12	76	64	2		509
4	Southern Runner	10	4	20	48	42	0		308
4	Sunrunner	2	13	18	152	155	13	5
5	Sunbelt Runner	1	12	31	37	99	2			37
6	GeorgiaGreen	6	5	10	32	91	0		139	6
6	C99R	1	3	6	33	23	2		345
7	Georgia Greener	2	6	6	33	53	1		205
7	Georgia06G	4	2	9	25	27	1		240
7	Georgia07W	3	7	9	20	91	1		269
7	Georgia01R	10	4	7	23	53	3		468
7	Tifguard	6	30	5	35	151	1		196
8	FloridaMDR98	3	5	29	46	13	16	4	359
8	Georgia12Y	2	8	10	73	94	2		305	9
8	Georgia14N	3	38	16	60	128	8		216
8	Georgia10T	12	20	4	22	126	3		350	3
