# Supplementary material for: Genome-wide SNP Genotyping Resolves Signatures of Selection and Tetrasomic Recombination in Peanut
Source: Mol Plant. 2017 Feb 13;10(2):309–22. doi: 10.1016/j.molp.2016.11.015 (PMC5315502; doi:10.1016/j.molp.2016.11.015)
Supplement: Supplemental Table 9. 384 Accessions Genotyped on the Array [file mmc10.xlsx]

## Sheet: Sheet1
Table S9: 384 accessions genotyped on the array. PI is GRIN PI number
Sample Name	Number	Species	Subspecies/botanical variety	Cultivar/Accession number	PI
AF	3	A. hypogaea		Basse
AF	4	A. hypogaea		PI 259785
AF	5	A. hypogaea		Small White Spanish
AF	6	A. hypogaea		Dixie Giant
AF	7	A. hypogaea		Spanish 18-38
AF	8	A. hypogaea		PI 331334
AF	13	A. hypogaea		Sunrunner
AF	14	A. hypogaea		Virginia Bunch 67
AF	17	A. hypogaea		Florigiant
AF	18	A. hypogaea		Florunner
AF	19	A. hypogaea		Altika
AF	20	A. hypogaea		Jenkins Jumbo
AF	21	A. hypogaea		Sunbelt Runner
AF	25	A. hypogaea		Florispan
AF	26	A. hypogaea		C-99R
AF	27	A. hypogaea		Coan_102
AF	28	A. hypogaea		Georgia-02C
AF	29	A. hypogaea		SunOleic97R
AF	30	A. hypogaea		Hull
AF	31	A. hypogaea		Georgia Geener
AF	32	A. hypogaea		Georgia-10T
AF	33	A. hypogaea		MARCI
AF	34	A. hypogaea		Georgia 07W
AF	35	A. hypogaea		Georganic
AF	36	A. hypogaea		Georgia-09B
AF	37	A. hypogaea		Georgia-12Y
AF	38	A. hypogaea		Southern Runner
AF	39	A. hypogaea		Georgia-13M
AF	40	A. hypogaea		Georgia-01R
AF	41	A. hypogaea		Georgia-14N
AF	43	A. hypogaea		GT-C20
AF	44	A. hypogaea		NC94022_82
AF	46	A. hypogaea		Tifguard
AF	47	A. hypogaea		Gregory
AF	48	A. hypogaea		GG_90
AF	49	A. hypogaea		Georgia-06G
AF	50	A. hypogaea		Tifrunner
AF	51	A. hypogaea		C76-16
AF	52	A. hypogaea		SPT06-06
AF	53	A. hypogaea		Florida 07
AF	54	A. hypogaea		NM Valencia A
AF	55	A. hypogaea		ICG1471
AF	56	A. hypogaea		PI203396/394
AF	57	A. hypogaea		N080820IJCT
AF	58	A. hypogaea		Florunner
AF	59	A. hypogaea		SSD6-2
AF	60	A. hypogaea		NC3033
AF	61	A. hypogaea		A72
AF	62	A. hypogaea		TxL080243-06
AF	63	A. hypogaea		COC230
AF	64	A. hypogaea		TxL054520-27
AF	65	A. hypogaea		Katie SARI
AF	66	A. hypogaea		Hanoch
AF	67	A. hypogaea		Olin
AF	68	A. hypogaea		Harari
AF	69	A. hypogaea		Ran-111
AF	70	A. hypogaea		Ran-53
AF	71	A. hypogaea		ICGV88145
AF	72	A. hypogaea		554
AF	73	A. stenosperma*	N/A	V10309 (PI666100)	666100
AF	74	A. duranensis*	N/A	V14167
AF	75	A. duranensis*	N/A	K7988
AF	76	A. cardenasii*	N/A	GKP10017 (PI648354)	648354
AF	77	A. villosa*	N/A	V12812
AF	78	A. correntina*	N/A	G9530 (PI262808)	262808
AF	79	A. ipaensis*	N/A	K30076 (PI468322)	468322
AF	80	A. magna*	N/A	K30097 (PI468340)	468340
AF	81	A. gregoryii*	N/A	V6389 (PI476116)	476116
AF	82	A. batizocoi*	N/A	K9484 (PI298639)	298639
AF	83	Synthetic allotetrapoid	N/A	(A batizocoi x A stenosperma)4x
AF	84	Synthetic allotetrapoid	N/A	(A gregoryii x A stenosperma)4x
AF	85	Synthetic allotetrapoid	N/A	(A ipaensis x A duranensis)4x 1st generation
AF	86	Synthetic allotetrapoid	N/A	(A ipaensis x A duranensis)4x 9th generation
AF	92	A. monticola		Mon6_62 (PI 497261)	497261
AF	95	A. hypogaea		C1801_RIL878
AF	96	A. hypogaea		C1801_RIL879
AF	97	A. hypogaea		C1801_RIL880
AF	98	A. hypogaea		C1801_RIL882
AF	99	A. hypogaea		C1801_RIL883
AF	100	A. hypogaea		C1801_RIL886
AF	101	A. hypogaea		C1801_RIL887
AF	102	A. hypogaea		C1801_RIL889
AF	103	A. hypogaea		C1801_RIL890
AF	104	A. hypogaea		C1801_RIL891
AF	105	A. hypogaea		C1801_RIL892
AF	106	A. hypogaea		C1801_RIL893
AF	107	A. hypogaea		C1801_RIL894
AF	108	A. hypogaea		C1801_RIL895
AF	109	A. hypogaea		C1801_RIL896
AF	110	A. hypogaea		C1801_RIL897
AF	111	A. hypogaea		C1801_RIL899
AF	112	A. hypogaea		C1801_RIL900
AF	113	A. hypogaea		C1801_RIL901
AF	114	A. hypogaea		C1801_RIL902
AF	115	A. hypogaea		C1801_RIL903
AF	116	A. hypogaea		C1801_RIL904
AF	117	A. hypogaea		C1801_RIL905
AF	118	A. hypogaea		C1801_RIL906
AF	119	A. hypogaea		C1801_RIL907
AF	120	A. hypogaea		C1801_RIL908
AF	121	A. hypogaea		C1801_RIL909
AF	122	A. hypogaea		C1801_RIL910
AF	123	A. hypogaea		C1801_RIL911
AF	124	A. hypogaea		C1801_RIL912
AF	125	A. hypogaea		C1801_RIL913
AF	126	A. hypogaea		C1801_RIL914
AF	127	A. hypogaea		C1801_RIL915
AF	128	A. hypogaea		C1801_RIL916
AF	129	A. hypogaea		C1801_RIL917
AF	130	A. hypogaea		C1801_RIL918
AF	131	A. hypogaea		C1801_RIL919
AF	132	A. hypogaea		C1801_RIL920
AF	133	A. hypogaea		C1801_RIL921
AF	134	A. hypogaea		C1801_RIL922
AF	135	A. hypogaea		C1801_RIL923
AF	136	A. hypogaea		C1801_RIL924
AF	137	A. hypogaea		C1801_RIL925
AF	138	A. hypogaea		C1801_RIL926
AF	139	A. hypogaea		C1801_RIL927
AF	140	A. hypogaea		C1801_RIL928
AF	141	A. hypogaea		C1801_RIL929
AF	142	A. hypogaea		C1801_RIL930
AF	143	A. hypogaea		C1801_RIL931
AF	144	A. hypogaea		C1801_RIL933
AF	145	A. hypogaea		C1801_RIL934
AF	146	A. hypogaea		C1801_RIL935
AF	147	A. hypogaea		C1801_RIL936
AF	148	A. hypogaea		C1801_RIL937
AF	149	A. hypogaea		C1801_RIL938
AF	150	A. hypogaea		C1801_RIL939
AF	151	A. hypogaea		C1801_RIL940
AF	152	A. hypogaea		C1801_RIL941
AF	153	A. hypogaea		C1801_RIL943
AF	154	A. hypogaea		C1801_RIL944
AF	155	A. hypogaea		C1801_RIL945
AF	156	A. hypogaea		C1801_RIL946
AF	157	A. hypogaea		C1801_RIL947
AF	158	A. hypogaea		C1801_RIL948
AF	159	A. hypogaea		C1801_RIL949
AF	160	A. hypogaea		C1801_RIL950
AF	161	A. hypogaea		C1801_RIL951
AF	162	A. hypogaea		C1801_RIL952
AF	163	A. hypogaea		C1801_RIL953
AF	164	A. hypogaea		C1801_RIL954
AF	165	A. hypogaea		C1801_RIL955
AF	166	A. hypogaea		C1801_RIL956
AF	167	A. hypogaea		C1801_RIL957
AF	168	A. hypogaea		C1801_RIL958
AF	169	A. hypogaea		C1801_RIL959
AF	170	A. hypogaea		C1801_RIL960
AF	171	A. hypogaea		C1801_RIL961
AF	172	A. hypogaea		C1801_RIL971
AF	173	A. hypogaea		C1801_RIL973
AF	174	A. hypogaea		C1801_RIL980
AF	175	A. hypogaea		C1801_RIL984
AF	176	A. hypogaea		C1801_RIL985
AF	177	A. hypogaea		C1801_RIL1012
AF	178	A. hypogaea		C1801_RIL1013
AF	179	A. hypogaea		C1801_RIL1016
AF	180	A. hypogaea		C1801_RIL1028
AF	181	A. hypogaea		C1801_RIL1036
AF	182	A. hypogaea		C1801_RIL1038
AF	183	A. hypogaea		C1801_RIL1040
AF	184	A. hypogaea		C1801_RIL1042
AF	185	A. hypogaea		C1801_RIL1043
AF	186	A. hypogaea		C1801_RIL1056
AF	187	A. hypogaea		C1801_RIL1060
AF	188	A. hypogaea		C1801_RIL1062
AF	189	A. hypogaea		C1801_RIL1066
AF	190	A. hypogaea		C1801_RIL1075
AF	191	A. hypogaea		C1799_RIL593
AF	192	A. hypogaea		C1799_RIL594
AF	193	A. hypogaea		C1799_RIL595
AF	194	A. hypogaea		C1799_RIL596
AF	195	A. hypogaea		C1799_RIL598
AF	196	A. hypogaea		C1799_RIL600
AF	197	A. hypogaea		C1799_RIL601
AF	198	A. hypogaea		C1799_RIL602
AF	199	A. hypogaea		C1799_RIL605
AF	200	A. hypogaea		C1799_RIL606
AF	201	A. hypogaea		C1799_RIL607
AF	202	A. hypogaea		C1799_RIL608
AF	203	A. hypogaea		C1799_RIL610
AF	204	A. hypogaea		C1799_RIL611
AF	205	A. hypogaea		C1799_RIL612
AF	206	A. hypogaea		C1799_RIL613
AF	207	A. hypogaea		C1799_RIL614
AF	208	A. hypogaea		C1799_RIL615
AF	209	A. hypogaea		C1799_RIL616
AF	210	A. hypogaea		C1799_RIL620
AF	212	A. hypogaea		C1799_RIL622
AF	213	A. hypogaea		C1799_RIL624
AF	214	A. hypogaea		C1799_RIL625
AF	215	A. hypogaea		C1799_RIL626
AF	216	A. hypogaea		C1799_RIL627
AF	218	A. hypogaea		C1799_RIL629
AF	219	A. hypogaea		C1799_RIL631
AF	220	A. hypogaea		C1799_RIL632
AF	221	A. hypogaea		C1799_RIL633
AF	222	A. hypogaea		C1799_RIL634
AF	226	A. hypogaea		C1799_RIL638
AF	228	A. hypogaea		C1799_RIL641
AF	229	A. hypogaea		C1799_RIL643
AF	230	A. hypogaea		C1799_RIL644
AF	231	A. hypogaea		C1799_RIL645
AF	232	A. hypogaea		C1799_RIL647
AF	233	A. hypogaea		C1799_RIL648
AF	234	A. hypogaea		C1799_RIL649
AF	235	A. hypogaea		C1799_RIL650
AF	236	A. hypogaea		C1799_RIL651
AF	237	A. hypogaea		C1799_RIL652
AF	241	A. hypogaea		C1799_RIL658
AF	242	A. hypogaea		C1799_RIL659
AF	243	A. hypogaea		C1799_RIL660
AF	245	A. hypogaea		C1799_RIL662
AF	246	A. hypogaea		C1799_RIL663
AF	247	A. hypogaea		C1799_RIL665
AF	248	A. hypogaea		C1799_RIL666
AF	249	A. hypogaea		C1799_RIL667
AF	250	A. hypogaea		C1799_RIL668
AF	251	A. hypogaea		C1799_RIL669
AF	252	A. hypogaea		C1799_RIL670
AF	253	A. hypogaea		C1799_RIL671
AF	255	A. hypogaea		C1799_RIL676
AF	256	A. hypogaea		C1799_RIL677
AF	257	A. hypogaea		C1799_RIL678
AF	259	A. hypogaea		C1799_RIL680
AF	260	A. hypogaea		C1799_RIL681
AF	261	A. hypogaea		C1799_RIL682
AF	262	A. hypogaea		C1799_RIL683
AF	264	A. hypogaea		C1799_RIL686
AF	265	A. hypogaea		C1799_RIL688
AF	267	A. hypogaea		C1799_RIL690
AF	268	A. hypogaea		C1799_RIL691
AF	269	A. hypogaea		C1799_RIL692
AF	270	A. hypogaea		C1799_RIL693
AF	271	A. hypogaea		C1799_RIL694
AF	272	A. hypogaea		C1799_RIL695
AF	273	A. hypogaea		C1799_RIL697
AF	274	A. hypogaea		C1799_RIL699
AF	275	A. hypogaea		C1799_RIL700
AF	276	A. hypogaea		C1799_RIL701
AF	280	A. hypogaea		C1799_RIL705
AF	282	A. hypogaea		C1799_RIL708
AF	283	A. hypogaea		C1799_RIL709
AF	284	A. hypogaea		C1799_RIL711
AF	286	A. hypogaea		C1799_RIL713
AF	385	A. hypogaea		Florida MDR 98
AF	386	A. hypogaea		F435
AF	387	A. hypogaea		C1799_RIL604
AF	388	A. hypogaea		C1799_RIL623
AF	389	A. hypogaea		C1799_RIL642
AF	390	A. hypogaea		C1799_RIL656
AF	391	A. hypogaea		C1799_RIL664
AF	392	A. hypogaea		C1799_RIL687
AF	394	A. hypogaea		C1799_RIL707
AF	395	A. hypogaea		C1799_RIL715
AF	396	A. hypogaea		C1799_RIL716
AF	397	A. hypogaea		C1799_RIL718
AF	398	A. hypogaea		C1799_RIL719
AF	399	A. hypogaea		C1799_RIL722
AF	400	A. hypogaea		C1799_RIL723
AF	401	A. hypogaea		C1799_RIL724
AF	402	A. hypogaea		C1799_RIL725
AF	403	A. hypogaea		C1799_RIL726
AF	404	A. hypogaea		C1799_RIL727
AF	405	A. hypogaea		C1799_RIL728
AF	406	A. hypogaea		C1799_RIL730
AF	407	A. hypogaea		C1	152146
AF	408	A. hypogaea		C2	155107
AF	409	A. hypogaea		C3	157542
AF	410	A. hypogaea		C4	158854
AF	411	A. hypogaea		C5	159786
AF	412	A. hypogaea		C6	162655
AF	413	A. hypogaea		C7	162857
AF	414	A. hypogaea		C8	196622
AF	415	A. hypogaea		C9	196635
AF	416	A. hypogaea		C10	200441
AF	417	A. hypogaea		C11	240560
AF	418	A. hypogaea		C12	259617
AF	419	A. hypogaea		C13	259658
AF	420	A. hypogaea		C14	259836
AF	421	A. hypogaea		C15	259851
AF	422	A. hypogaea		C16	262038
AF	423	A. hypogaea		C17	268586
AF	424	A. hypogaea		C18	268696
AF	425	A. hypogaea		C19	268755
AF	426	A. hypogaea		C20	268806
AF	427	A. hypogaea		C21	268868
AF	428	A. hypogaea		C22	268996
AF	429	A. hypogaea		C23	270786
AF	430	A. hypogaea		C24	270905
AF	431	A. hypogaea		C25	270907
AF	432	A. hypogaea		C26	270998
AF	433	A. hypogaea		C27	271019
AF	434	A. hypogaea		C28	274193
AF	435	A. hypogaea		C29	288146
AF	436	A. hypogaea		C30	288210
AF	437	A. hypogaea		C31	290536
AF	438	A. hypogaea		C32	290560
AF	439	A. hypogaea		C33	290566
AF	440	A. hypogaea		C34	290594
AF	441	A. hypogaea		C35	290620
AF	442	A. hypogaea		C36	292950
AF	443	A. hypogaea		C37	295250
AF	444	A. hypogaea		C38	295309
AF	445	A. hypogaea		C39	295730
AF	446	A. hypogaea		C40	296550
AF	447	A. hypogaea		C41	296558
AF	448	A. hypogaea		C42	298854
AF	449	A. hypogaea		C43	313129
AF	450	A. hypogaea		C44	319768
AF	451	A. hypogaea		C45	319770
AF	452	A. hypogaea		C46	323268
AF	453	A. hypogaea		C47	325943
AF	454	A. hypogaea		C48	331297
AF	455	A. hypogaea		C49	331314
AF	456	A. hypogaea		C50	337293
AF	457	A. hypogaea		C51	337399
AF	458	A. hypogaea		C52	337406
AF	459	A. hypogaea		C53	338338
AF	460	A. hypogaea		C54	339960
AF	461	A. hypogaea		C55	343384
AF	462	A. hypogaea		C56	343398
AF	463	A. hypogaea		C57	355268
AF	464	A. hypogaea		C58	355271
AF	465	A. hypogaea		C59	356004
AF	466	A. hypogaea		C60	370331
AF	467	A. hypogaea		C61	371521
AF	468	A. hypogaea		C62	372271
AF	469	A. hypogaea		C63	372305
AF	470	A. hypogaea		C64	399581
AF	471	A. hypogaea		C65	403813
AF	472	A. hypogaea		C66	407667
AF	473	A. hypogaea		C67	408743
AF	474	A. hypogaea		C68	429420
AF	475	A. hypogaea		C69	433347
AF	476	A. hypogaea		C70	442768
AF	477	A. hypogaea		C71	461427
AF	478	A. hypogaea		C72	461434
AF	479	A. hypogaea		C73	471952
AF	480	A. hypogaea		C74	471954
AF	481	A. hypogaea		C75	476432
AF	482	A. hypogaea		C76	476636
AF	483	A. hypogaea		C77	478819
AF	484	A. hypogaea		C78	478850
AF	485	A. hypogaea		C79	481795
AF	486	A. hypogaea		C80	482120
AF	487	A. hypogaea		C81	482189
AF	488	A. hypogaea		C82	494795
AF	489	A. hypogaea		C83	496401
AF	490	A. hypogaea		C84	496448
AF	491	A. hypogaea		C85	502040
AF	492	A. hypogaea		C86	502111
AF	493	A. hypogaea		C87	502120
AF	494	A. hypogaea		C88	504614
AF	495	A. hypogaea	fastigiata	C89	475863
AF	496	A. hypogaea	fastigiata	C90	475918
AF	497	A. hypogaea	fastigiata	C91	476025
AF	498	A. hypogaea	fastigiata	C92	493329
AF	499	A. hypogaea	fastigiata	C93	493356
AF	500	A. hypogaea	fastigiata	C94	493547
AF	501	A. hypogaea	fastigiata	C95	493581
AF	502	A. hypogaea	fastigiata	C96	493631
AF	503	A. hypogaea	fastigiata	C97	493693
AF	504	A. hypogaea	fastigiata	C98	493717
AF	505	A. hypogaea	fastigiata	C99	493729
AF	506	A. hypogaea	fastigiata	C100	493880
AF	507	A. hypogaea	fastigiata	C101	493938
AF	508	A. hypogaea	fastigiata	C102	497517
AF	509	A. hypogaea	fastigiata	C103	497639
AF	510	A. hypogaea	hypogaea	C104	497318
AF	511	A. hypogaea	hypogaea	C105	497395
AF	512	A. hypogaea	vulgaris	C106	494018
AF	513	A. hypogaea	vulgaris	C107	494034
AF	516	A. hypogaea		C110	Bailey
AF	517	A. hypogaea		C111	Florida Fancy
AF	518	A. hypogaea		C112	Tamnut OL 06
AF	522	A. hypogaea		C132	Tamrun OL 11
AF	523	A. hypogaea		C133	Red River
AF	524	A. hypogaea		C134	Jupiter
AF	532	A. duranensis*	N/A	PI 468197	T
AF	535	A. hypogaea		T640	T
AF	536	A. hypogaea		T647
*wild diploid species
