# Supplementary material for: Genome-wide SNP Genotyping Resolves Signatures of Selection and Tetrasomic Recombination in Peanut
Source: Mol Plant. 2017 Feb 13;10(2):309–22. doi: 10.1016/j.molp.2016.11.015 (PMC5315502; doi:10.1016/j.molp.2016.11.015)
Supplement: Supplemental File 1. Scripts Used in Custom Analyses [file mmc11.zip]

Archive with 5 entries (5 files):
- calculate_pairwise_haplotype_share.py
- Clevenger et al Genotyping Matrix.txt
- haplotype_frequency.py
- simulate_allele_fixation.py
- simulate_neutral_selection.py
