# Supplementary material for: Genome-wide SNP Genotyping Resolves Signatures of Selection and Tetrasomic Recombination in Peanut
Source: Mol Plant. 2017 Feb 13;10(2):309–22. doi: 10.1016/j.molp.2016.11.015 (PMC5315502; doi:10.1016/j.molp.2016.11.015)
Supplement: Supplemental File 1. Scripts Used in Custom Analyses [file mmc11.zip › calculate_pairwise_haplotype_share.py]

##Written by Josh Clevenger
##University of Georgia
##input is marker matrix of SNP genotyping scores from Affymetrix array

import sys
import numpy
from collections import defaultdict
from collections import OrderedDict

##new class to make defaultdict keep the order of inputted variables
class DefaultListOrderedDict(OrderedDict):
    def __missing__(self,k):
        self[k] = []
        return self[k]

##caluclate chromosome-wide haplotype sharing
def chr_specific(indv1, indv2):
     ave = 0.0
     std = 0.0
     temp_ave = []
     x = 0
     while x < len(indv1)-1:
          start = int(indv1[x][0])
          finish = 0
          for y in range(x+1,len(indv1)):
               if indv1[y][1] == 'NoCall' or indv2[y][1] == 'NoCall':
                    x += 1
                    continue
               if indv1[y][1] == indv2[y][1]:
                    finish = int(indv1[y][0])
                    x += 1
               else:
                    if finish > 0:
                         temp_ave.append(finish - start)
                    x = y+1                         
                    break

     temp_ave.append(finish - start)

     ave = numpy.mean(temp_ave)
     std = numpy.std(temp_ave)

     return ave, std
##average genome wide haplotype sharing as average of all chromosomes
def ave_all_chr(indv1, indv2):
     ave = []
     std = []
     for key in indv1:
          temp_ave = 0.0
          temp_std = 0.0
          temp_ave, temp_std = chr_specific(indv1[key], indv2[key])
          ave.append(temp_ave)
          std.append(temp_std)

     return numpy.mean(ave), numpy.mean(std)

##get average all pairwise genome wide haplotype sharing
def genome_wide_hap_share(markers):

     all_pairs_ave = []
     all_pairs_std = []
     for key in markers:
          for inner_key in markers:
               ave = 0.0
               std = 0.0
               if key == inner_key:
                    continue
               ave, std = ave_all_chr(markers[key], markers[inner_key])

          all_pairs_ave.append(ave)
          all_pairs_std.append(std)

     return numpy.mean(all_pairs_ave), numpy.mean(all_pairs_std)

##match haplotype upstream of marker of interest
def match_backwards(indv1, indv2, position, holder):
     start = position
     finish = 0
     while holder > 0:
          holder -= 1
          if indv1[holder][1] == indv2[holder][1]:
               finish = int(indv1[holder][0])
          else:
               return start - finish
     return start - int(indv1[0][0])

##match haplotype downstream of marker of interest
def match_forwards(indv1, indv2, position, holder):
     start = position
     finish = 0
     while holder < len(indv1):
          if indv1[holder][1] == indv2[holder][1]:
               finish = int(indv1[holder][0])
          else:
               return finish - start
          holder += 1
     return 0

##get match length from forward and backward match
def pair_hap_share(indv1, indv2, position, holder):

     length_prior = match_backwards(indv1, indv2, position, holder)           
     length_after = match_forwards(indv1, indv2, position, holder)           
     match_length = length_prior + length_after

     return match_length 

##calculates PHS statistic between two genotypes at marker of interest
def calc_statistic_pair(indv1, indv2, position, holder, ave, std):

     match_length = pair_hap_share(indv1, indv2, position, holder)
     return float(float(match_length - ave)/float(std))

snpfile = open(sys.argv[1], "r")

outfile = open("Ancestor.PHS", "w")
outfile2 = open("cycle456.PHS", "w")
outfile3 = open("cycle78.PHS", "w")

markers = defaultdict(lambda: defaultdict(list))
start = 0
window = 20

ave = defaultdict(float)
std = defaultdict(float)

distro78 = []
distro456 = []

DHS_mini = DefaultListOrderedDict()
DHS_ancestors = DefaultListOrderedDict()
DHS_456 = DefaultListOrderedDict()
DHS_78 = DefaultListOrderedDict()
DHS_anc_78 = DefaultListOrderedDict()
DHS_anc_456 = DefaultListOrderedDict()
DHS_anc_anc = DefaultListOrderedDict()

minicore = defaultdict(lambda: defaultdict(list))
cycle123 = defaultdict(lambda: defaultdict(list))
cycle456 = defaultdict(lambda: defaultdict(list))
cycle78 = defaultdict(lambda: defaultdict(list))

all = 0

for line in snpfile:

     if line.startswith('marker'):
          continue

     line=line.strip()
     line=line.split()
     all += 1

     markers['SWS'][line[65]].append((line[66],line[55]))
     markers['S18'][line[65]].append((line[66],line[3]))
     markers['Bas'][line[65]].append((line[66],line[54]))
     markers['Dix'][line[65]].append((line[66],line[2]))
     markers['Jen'][line[65]].append((line[66],line[57]))
     markers['203'][line[65]].append((line[66],line[34]))
     markers['VaB'][line[65]].append((line[66],line[6]))

     cycle123[1][line[65]].append((line[66],line[38]))
     cycle123[2][line[65]].append((line[66],line[10]))
     cycle123[3][line[65]].append((line[66],line[51]))
     cycle123[4][line[65]].append((line[66],line[8]))
     cycle123[5][line[65]].append((line[66],line[7]))

     cycle456[1][line[65]].append((line[66],line[12]))
     cycle456[2][line[65]].append((line[66],line[56]))
     cycle456[3][line[65]].append((line[66],line[5]))
     cycle456[4][line[65]].append((line[66],line[21]))
     cycle456[5][line[65]].append((line[66],line[28]))
     cycle456[6][line[65]].append((line[66],line[9]))
     cycle456[7][line[65]].append((line[66],line[13]))
     cycle456[8][line[65]].append((line[66],line[15]))
     cycle456[9][line[65]].append((line[66],line[19]))
     cycle456[10][line[65]].append((line[66],line[58]))
     cycle456[11][line[65]].append((line[66],line[11]))
     cycle456[12][line[65]].append((line[66],line[27]))

     cycle78[1][line[65]].append((line[66],line[14]))
     cycle78[2][line[65]].append((line[66],line[60]))
     cycle78[3][line[65]].append((line[66],line[16]))
     cycle78[4][line[65]].append((line[66],line[62]))
     cycle78[5][line[65]].append((line[66],line[18]))
     cycle78[6][line[65]].append((line[66],line[23]))
     cycle78[7][line[65]].append((line[66],line[20]))
     cycle78[8][line[65]].append((line[66],line[59]))
     cycle78[9][line[65]].append((line[66],line[31]))
     cycle78[10][line[65]].append((line[66],line[50]))
     cycle78[11][line[65]].append((line[66],line[22]))
     cycle78[12][line[65]].append((line[66],line[24]))
     cycle78[13][line[65]].append((line[66],line[17]))

     for x in range(67,len(line)):
          minicore[x-67][line[65]].append((line[66],line[x]))
#          print(x-67)
#          print(line[65])
#          print(line[66])
#          print(line[x])

snpfile.close()

for key in minicore:
     for inner_key in minicore:
          if key == inner_key:
               continue
          ave[str(key)+':'+str(inner_key)], std[str(key)+':'+str(inner_key)] = ave_all_chr(minicore[key], minicore[inner_key])

for chr in minicore[68]:
     for x in range(len(minicore[68][chr])):

          A = 0
          B = 0
          C = 0
          D = 0

          for inner_key in minicore:
               if minicore[inner_key][chr][x][1] == 'A':
                    A += 1                
               if minicore[inner_key][chr][x][1] == 'B':
                    B += 1                
               if minicore[inner_key][chr][x][1] == 'C':
                    C += 1                
               if minicore[inner_key][chr][x][1] == 'D':
                    D += 1                
          DHS_A = 0.0
          times_A = 0.0

          DHS_B = 0.0
          times_B = 0.0

          DHS_C = 0.0
          times_C = 0.0

          DHS_D = 0.0
          times_D = 0.0

          for key in minicore:
   
               if A > 0:
                    for inner_key in minicore:
                         if key == inner_key:
                              continue
                         if minicore[inner_key][chr][x][1] == minicore[key][chr][x][1] and minicore[key][chr][x][1] == 'A':
                              DHS_A += calc_statistic_pair(minicore[key][chr],minicore[inner_key][chr],int(minicore[key][chr][x][0]),x,ave[str(key)+':'+str(inner_key)],std[str(key)+':'+str(inner_key)])  
                              times_A += 1.0
               if B > 0:
                    for inner_key in minicore:
                         if key == inner_key:
                              continue
                         if minicore[inner_key][chr][x][1] == minicore[key][chr][x][1] and minicore[key][chr][x][1] == 'B':
                              DHS_B += calc_statistic_pair(minicore[key][chr],minicore[inner_key][chr],int(minicore[key][chr][x][0]),x,ave[str(key)+':'+str(inner_key)],std[str(key)+':'+str(inner_key)])  
                              times_B += 1.0
               if C > 0:
                    for inner_key in minicore:
                         if key == inner_key:
                              continue
                         if minicore[inner_key][chr][x][1] == minicore[key][chr][x][1] and minicore[key][chr][x][1] == 'C':
                              DHS_C += calc_statistic_pair(minicore[key][chr],minicore[inner_key][chr],int(minicore[key][chr][x][0]),x,ave[str(key)+':'+str(inner_key)],std[str(key)+':'+str(inner_key)])  
                              times_C += 1.0

               if D > 0:
                    for inner_key in minicore:
                         if key == inner_key:
                              continue
                         if minicore[inner_key][chr][x][1] == minicore[key][chr][x][1] and minicore[key][chr][x][1] == 'D':
                              DHS_D += calc_statistic_pair(minicore[key][chr],minicore[inner_key][chr],int(minicore[key][chr][x][0]),x,ave[str(key)+':'+str(inner_key)],std[str(key)+':'+str(inner_key)])  
                              times_D += 1.0

          if times_A > 0:
               DHS_mini[chr+':'+minicore[68][chr][x][0]].append(float(DHS_A/times_A))
          else:
               DHS_mini[chr+':'+minicore[68][chr][x][0]].append(0)
          if times_B > 0:
               DHS_mini[chr+':'+minicore[68][chr][x][0]].append(float(DHS_B/times_B))
          else:
               DHS_mini[chr+':'+minicore[68][chr][x][0]].append(0)
          if times_C > 0:
               DHS_mini[chr+':'+minicore[68][chr][x][0]].append(float(DHS_C/times_C))
          else:
               DHS_mini[chr+':'+minicore[68][chr][x][0]].append(0)
          if times_D > 0:
               DHS_mini[chr+':'+minicore[68][chr][x][0]].append(float(DHS_D/times_D))
          else:
               DHS_mini[chr+':'+minicore[68][chr][x][0]].append(0)

for key in markers:
     for inner_key in markers:
          if key == inner_key:
               continue
          ave[key+':'+inner_key], std[key+':'+inner_key] = ave_all_chr(markers[key], markers[inner_key])


for chr in markers['SWS']:
     for x in range(len(markers['SWS'][chr])):
 
          A = 0
          B = 0
          C = 0
          D = 0

          for inner_key in markers:
               if markers[inner_key][chr][x][1] == 'A':
                    A += 1                
               if markers[inner_key][chr][x][1] == 'B':
                    B += 1                
               if markers[inner_key][chr][x][1] == 'C':
                    C += 1                
               if markers[inner_key][chr][x][1] == 'D':
                    D += 1                
          DHS_A = 0.0
          times_A = 0.0

          DHS_B = 0.0
          times_B = 0.0

          DHS_C = 0.0
          times_C = 0.0

          DHS_D = 0.0
          times_D = 0.0

          for key in markers:
 
               if A > 0:
                    for inner_key in markers:
                         if key == inner_key:
                              continue
                         if markers[inner_key][chr][x][1] == markers[key][chr][x][1] and markers[key][chr][x][1] == 'A':
                              DHS_A += calc_statistic_pair(markers[key][chr],markers[inner_key][chr],int(markers[key][chr][x][0]),x,ave[key+':'+inner_key],std[key+':'+inner_key])  
                              times_A += 1.0
               if B > 0:
                    for inner_key in markers:
                         if key == inner_key:
                              continue
                         if markers[inner_key][chr][x][1] == markers[key][chr][x][1] and markers[key][chr][x][1] == 'B':
                              DHS_B += calc_statistic_pair(markers[key][chr],markers[inner_key][chr],int(markers[key][chr][x][0]),x,ave[key+':'+inner_key],std[key+':'+inner_key])  
                              times_B += 1.0
               if C > 0:
                    for inner_key in markers:
                         if key == inner_key:
                              continue
                         if markers[inner_key][chr][x][1] == markers[key][chr][x][1] and markers[key][chr][x][1] == 'C':
                              DHS_C += calc_statistic_pair(markers[key][chr],markers[inner_key][chr],int(markers[key][chr][x][0]),x,ave[key+':'+inner_key],std[key+':'+inner_key])  
                              times_C += 1.0

               if D > 0:
                    for inner_key in markers:
                         if key == inner_key:
                              continue
                         if markers[inner_key][chr][x][1] == markers[key][chr][x][1] and markers[key][chr][x][1] == 'D':
                              DHS_D += calc_statistic_pair(markers[key][chr],markers[inner_key][chr],int(markers[key][chr][x][0]),x,ave[key+':'+inner_key],std[key+':'+inner_key])  
                              times_D += 1.0

          if times_A > 0:
               DHS_ancestors[chr+':'+markers['SWS'][chr][x][0]].append(float(DHS_A/times_A))
          else:
               DHS_ancestors[chr+':'+markers['SWS'][chr][x][0]].append(0)
          if times_B > 0:
               DHS_ancestors[chr+':'+markers['SWS'][chr][x][0]].append(float(DHS_B/times_B))
          else:
               DHS_ancestors[chr+':'+markers['SWS'][chr][x][0]].append(0)
          if times_C > 0:
               DHS_ancestors[chr+':'+markers['SWS'][chr][x][0]].append(float(DHS_C/times_C))
          else:
               DHS_ancestors[chr+':'+markers['SWS'][chr][x][0]].append(0)
          if times_D > 0:
               DHS_ancestors[chr+':'+markers['SWS'][chr][x][0]].append(float(DHS_D/times_D))
          else:
               DHS_ancestors[chr+':'+markers['SWS'][chr][x][0]].append(0)

for key in cycle78:
     for inner_key in cycle78:
          if key == inner_key:
               continue
          ave[str(key)+':'+str(inner_key)], std[str(key)+':'+str(inner_key)] = ave_all_chr(cycle78[key], cycle78[inner_key])

for chr in cycle78[1]:
     for x in range(len(cycle78[1][chr])):
   
          A = 0
          B = 0
          C = 0
          D = 0
 
          for inner_key in cycle78:
               if cycle78[inner_key][chr][x][1] == 'A':
                    A += 1                
               if cycle78[inner_key][chr][x][1] == 'B':
                    B += 1                
               if cycle78[inner_key][chr][x][1] == 'C':
                    C += 1                
               if cycle78[inner_key][chr][x][1] == 'D':
                    D += 1                

          DHS_A = 0.0
          times_A = 0.0

          DHS_B = 0.0
          times_B = 0.0

          DHS_C = 0.0
          times_C = 0.0

          DHS_D = 0.0
          times_D = 0.0

          for key in cycle78:

               if A > 0:
                    for inner_key in cycle78:
                         if key == inner_key:
                              continue
                         if cycle78[inner_key][chr][x][1] == cycle78[key][chr][x][1] and cycle78[key][chr][x][1] == 'A':
                              DHS_A += calc_statistic_pair(cycle78[key][chr],cycle78[inner_key][chr],int(cycle78[key][chr][x][0]),x,ave[str(key)+':'+str(inner_key)],std[str(key)+':'+str(inner_key)])  
                              times_A += 1.0
               if B > 0:
                    for inner_key in cycle78:
                         if key == inner_key:
                              continue
                         if cycle78[inner_key][chr][x][1] == cycle78[key][chr][x][1] and cycle78[key][chr][x][1] == 'B':
                              DHS_B += calc_statistic_pair(cycle78[key][chr],cycle78[inner_key][chr],int(cycle78[key][chr][x][0]),x,ave[str(key)+':'+str(inner_key)],std[str(key)+':'+str(inner_key)])  
                              times_B += 1.0
               if C > 0:
                    for inner_key in cycle78:
                         if key == inner_key:
                              continue
                         if cycle78[inner_key][chr][x][1] == cycle78[key][chr][x][1] and cycle78[key][chr][x][1] == 'C':
                              DHS_C += calc_statistic_pair(cycle78[key][chr],cycle78[inner_key][chr],int(cycle78[key][chr][x][0]),x,ave[str(key)+':'+str(inner_key)],std[str(key)+':'+str(inner_key)])  
                              times_C += 1.0
     
               if D > 0:
                    for inner_key in cycle78:
                         if key == inner_key:
                              continue
                         if cycle78[inner_key][chr][x][1] == cycle78[key][chr][x][1] and cycle78[key][chr][x][1] == 'D':
                              DHS_D += calc_statistic_pair(cycle78[key][chr],cycle78[inner_key][chr],int(cycle78[key][chr][x][0]),x,ave[str(key)+':'+str(inner_key)],std[str(key)+':'+str(inner_key)])  
                              times_D += 1.0

          if times_A > 0:
               DHS_78[chr+':'+cycle78[1][chr][x][0]].append(float(DHS_A/times_A))
               distro78.append(float(DHS_A/times_A))
          else:
               DHS_78[chr+':'+cycle78[1][chr][x][0]].append(0)
          if times_B > 0:
               DHS_78[chr+':'+cycle78[1][chr][x][0]].append(float(DHS_B/times_B))
               distro78.append(float(DHS_B/times_B))
          else:
               DHS_78[chr+':'+cycle78[1][chr][x][0]].append(0)
          if times_C > 0:
               DHS_78[chr+':'+cycle78[1][chr][x][0]].append(float(DHS_C/times_C))
               distro78.append(float(DHS_C/times_C))
          else:
               DHS_78[chr+':'+cycle78[1][chr][x][0]].append(0)
          if times_D > 0:
               DHS_78[chr+':'+cycle78[1][chr][x][0]].append(float(DHS_D/times_D))
               distro78.append(float(DHS_D/times_D))
          else:
               DHS_78[chr+':'+cycle78[1][chr][x][0]].append(0)

for key in cycle456:
     for inner_key in cycle456:
          if key == inner_key:
               continue
          ave[str(key)+':'+str(inner_key)], std[str(key)+':'+str(inner_key)] = ave_all_chr(cycle456[key], cycle456[inner_key])

for chr in cycle456[1]:
     for x in range(len(cycle456[1][chr])):

          A = 0
          B = 0
          C = 0
          D = 0
     
          for inner_key in cycle456:
               if cycle456[inner_key][chr][x][1] == 'A':
                    A += 1                
               if cycle456[inner_key][chr][x][1] == 'B':
                    B += 1                
               if cycle456[inner_key][chr][x][1] == 'C':
                    C += 1                
               if cycle456[inner_key][chr][x][1] == 'D':
                    D += 1                

          DHS_A = 0.0
          times_A = 0.0

          DHS_B = 0.0
          times_B = 0.0

          DHS_C = 0.0
          times_C = 0.0

          DHS_D = 0.0
          times_D = 0.0

          for key in cycle456:
     
               if A > 0:
                    for inner_key in cycle456:
                         if key == inner_key:
                              continue
                         if cycle456[inner_key][chr][x][1] == cycle456[key][chr][x][1] and cycle456[key][chr][x][1] == 'A':
                              DHS_A += calc_statistic_pair(cycle456[key][chr],cycle456[inner_key][chr],int(cycle456[key][chr][x][0]),x,ave[str(key)+':'+str(inner_key)],std[str(key)+':'+str(inner_key)])  
                              times_A += 1.0
               if B > 0:
                    for inner_key in cycle456:
                         if key == inner_key:
                              continue
                         if cycle456[inner_key][chr][x][1] == cycle456[key][chr][x][1] and cycle456[key][chr][x][1] == 'B':
                              DHS_B += calc_statistic_pair(cycle456[key][chr],cycle456[inner_key][chr],int(cycle456[key][chr][x][0]),x,ave[str(key)+':'+str(inner_key)],std[str(key)+':'+str(inner_key)])  
                              times_B += 1.0
               if C > 0:
                    for inner_key in cycle456:
                         if key == inner_key:
                              continue
                         if cycle456[inner_key][chr][x][1] == cycle456[key][chr][x][1] and cycle456[key][chr][x][1] == 'C':
                              DHS_C += calc_statistic_pair(cycle456[key][chr],cycle456[inner_key][chr],int(cycle456[key][chr][x][0]),x,ave[str(key)+':'+str(inner_key)],std[str(key)+':'+str(inner_key)])  
                              times_C += 1.0
     
               if D > 0:
                    for inner_key in cycle456:
                         if key == inner_key:
                              continue
                         if cycle456[inner_key][chr][x][1] == cycle456[key][chr][x][1] and cycle456[key][chr][x][1] == 'D':
                              DHS_D += calc_statistic_pair(cycle456[key][chr],cycle456[inner_key][chr],int(cycle456[key][chr][x][0]),x,ave[str(key)+':'+str(inner_key)],std[str(key)+':'+str(inner_key)])  
                              times_D += 1.0

          if times_A > 0:
               DHS_456[chr+':'+cycle456[1][chr][x][0]].append(float(DHS_A/times_A))
               distro456.append(float(DHS_A/times_A))
          else:
               DHS_456[chr+':'+cycle456[1][chr][x][0]].append(0)
          if times_B > 0:
               DHS_456[chr+':'+cycle456[1][chr][x][0]].append(float(DHS_B/times_B))
               distro78.append(float(DHS_B/times_B))
          else:
               DHS_456[chr+':'+cycle456[1][chr][x][0]].append(0)
          if times_C > 0:
               DHS_456[chr+':'+cycle456[1][chr][x][0]].append(float(DHS_C/times_C))
               distro78.append(float(DHS_C/times_C))
          else:
               DHS_456[chr+':'+cycle456[1][chr][x][0]].append(0)
          if times_D > 0:
               DHS_456[chr+':'+cycle456[1][chr][x][0]].append(float(DHS_D/times_D))
               distro78.append(float(DHS_D/times_D))
          else:
               DHS_456[chr+':'+cycle456[1][chr][x][0]].append(0)

outfile.write("Chr\tPos\tA\tB\tB dominant\tA dominant\tMarker\n")
outfile2.write("Chr\tPos\tA\tB\tB dominant\tA dominant\tMarker\n")
outfile3.write("Chr\tPos\tA\tB\tB dominant\tA dominant\tMarker\n")
x = 1

print(numpy.percentile(distro456, 97.5))
print(numpy.percentile(distro456, 1))
print(numpy.percentile(distro78, 97.5))
print(numpy.percentile(distro78, 1))

for key in DHS_mini:
     DHS_anc_78[key].append(DHS_78[key][0]-DHS_ancestors[key][0])
     DHS_anc_78[key].append(DHS_78[key][1]-DHS_ancestors[key][1])
     DHS_anc_78[key].append(DHS_78[key][2]-DHS_ancestors[key][2])
     DHS_anc_78[key].append(DHS_78[key][3]-DHS_ancestors[key][3])
     outfile3.write("%s\t%s\t%f\t%f\t%f\t%f\t%i\n" % (key.split(':')[0],key.split(':')[1],DHS_anc_78[key][0],DHS_anc_78[key][1],DHS_anc_78[key][2],DHS_anc_78[key][3],x))

     DHS_anc_456[key].append(DHS_456[key][0]-DHS_ancestors[key][0])
     DHS_anc_456[key].append(DHS_456[key][1]-DHS_ancestors[key][1])
     DHS_anc_456[key].append(DHS_456[key][2]-DHS_ancestors[key][2])
     DHS_anc_456[key].append(DHS_456[key][3]-DHS_ancestors[key][3])
     outfile2.write("%s\t%s\t%f\t%f\t%f\t%f\t%i\n" % (key.split(':')[0],key.split(':')[1],DHS_anc_456[key][0],DHS_anc_456[key][1],DHS_anc_456[key][2],DHS_anc_456[key][3],x))

     DHS_anc_anc[key].append(DHS_ancestors[key][0]-DHS_mini[key][0])
     DHS_anc_anc[key].append(DHS_ancestors[key][1]-DHS_mini[key][1])
     DHS_anc_anc[key].append(DHS_ancestors[key][2]-DHS_mini[key][2])
     DHS_anc_anc[key].append(DHS_ancestors[key][3]-DHS_mini[key][3])
     outfile.write("%s\t%s\t%f\t%f\t%f\t%f\t%i\n" % (key.split(':')[0],key.split(':')[1],DHS_anc_anc[key][0],DHS_anc_anc[key][1],DHS_anc_anc[key][2],DHS_anc_anc[key][3],x))

     x += 1
