# Supplementary material for: Genome-wide SNP Genotyping Resolves Signatures of Selection and Tetrasomic Recombination in Peanut
Source: Mol Plant. 2017 Feb 13;10(2):309–22. doi: 10.1016/j.molp.2016.11.015 (PMC5315502; doi:10.1016/j.molp.2016.11.015)
Supplement: Supplemental File 1. Scripts Used in Custom Analyses [file mmc11.zip › Clevenger et al Genotyping Matrix.txt]

marker	PI 259785	Dixie Giant	Spanish 18-38	PI 331334	Sunrunner	Virginia Bunch 67	Florigiant	Florunner	Sunbelt Runner	Florispan	C-99R	Coan_102	Georgia-02C	SunOleic97R	Hull	Georgia Geener	Georgia-10T	Georgia 07W	Georganic	Georgia-09B	Southern Runner	Georgia-13M	Georgia-01R	Georgia-14N	GT-C20	NC94022_82	GG_90	Tifrunner	C76-16	SPT06-06	Florida 07	NM Valencia A	ICG1471	PI203396/394	N080820IJCT	Florunner	Florida MDR 98	F435	SSD6-2	NC3033	A72	COC230	TxL054520-27	Katie SARI	Hanoch	Olin	Harari	Ran-111	Ran-53
AX-147207619	A	A	A	A	A	A	A	A	A	A	A	A	A	A	A	A	A	A	A	A	A	A	A	A	A	A	A	A	A	A	A	A	A	A	A	A	A	A	A	A	A	A	A	A	A	A	A	A	A
AX-147265616	A	A	A	A	A	A	A	A	A	A	A	A	A	A	A	A	A	A	A	A	A	A	A	A	A	A	A	A	A	A	A	A	A	A	A	A	A	A	A	A	A	A	A	A	A	A	A	A	A
AX-147207624	B	B	B	B	B	B	B	B	B	B	B	B	B	B	B	B	B	B	B	B	B	B	B	B	B	B	B	B	B	B	B	B	B	B	B	B	B	B	B	B	B	B	B	B	B	B	B	B	B
AX-147207626	A	A	A	A	A	A	A	A	A	A	A	A	A	A	A	A	A	A	A	A	A	A	A	A	A	A	A	A	A	A	A	A	A	A	A	A	A	A	A	A	A	A	A	A	A	A	A	A	A
AX-147207629	A	A	A	A	A	A	A	A	A	A	A	A	A	A	A	A	A	A	A	A	A	A	A	A	A	A	A	A	A	A	A	A	A	A	A	A	A	A	A	A	A	A	A	A	A	A	A	A	A
AX-147265617	A	A	A	A	A	A	A	A	A	A	A	A	A	A	A	A	A	A	A	A	A	A	A	A	A	A	A	A	A	A	A	A	A	A	A	A	A	A	A	A	A	A	A	A	A	A	A	A	A
AX-147265618	B	B	B	B	B	B	B	B	B	B	B	B	B	B	B	B	B	B	B	B	B	B	B	B	B	B	B	B	B	B	B	B	B	B	B	B	B	B	B	B	B	B	B	B	B	B	B	B	B
AX-147207631	B	B	B	B	B	B	B	B	B	B	B	B	B	B	B	B	B	B	B	B	B	B	B	B	B	B	B	B	B	B	B	B	B	B	B	B	B	B	B	B	B	B	B	B	B	B	B	B	B
AX-147207636	A	A	B	B	A	A	A	A	A	A	A	A	A	A	B	A	A	A	A	A	A	A	A	A	B	A	A	A	A	A	A	B	B	A	A	A	A	B	B	A	A	A	B	B	A	B	A	B	B
AX-147207637	B	B	D	D	B	B	B	B	B	B	B	B	B	B	D	B	B	B	B	B	B	B	B	B	D	B	B	B	B	B	B	D	D	B	B	B	B	D	D	B	B	B	D	D	B	D	B	D	D
AX-147207638	B	B	A	A	B	B	B	B	B	B	B	B	B	B	A	B	B	B	B	B	B	B	B	B	A	B	B	B	B	B	B	A	A	B	B	B	B	A	A	B	B	B	A	A	B	A	B	A	A
AX-147207640	D	D	B	B	D	D	D	D	D	D	D	D	D	D	B	D	D	D	D	D	D	D	D	D	B	D	D	D	D	D	D	B	B	D	D	D	D	B	B	D	D	D	B	B	D	B	D	B	B
AX-147207661	B	B	B	B	B	B	B	B	B	B	D	B	B	B	D	B	B	D	B	B	B	D	D	D	B	B	B	B	D	D	D	B	B	D	D	B	D	B	B	B	B	B	B	B	B	B	B	B	B
AX-147207663	B	B	B	B	B	B	B	B	B	B	B	B	B	B	B	B	B	B	B	B	B	B	B	B	B	B	B	B	B	B	B	B	B	B	B	B	B	B	B	B	B	B	B	B	B	B	B	B	B
AX-147207665	A	A	B	A	A	A	A	A	A	A	A	A	A	A	A	A	A	A	A	A	A	A	A	A	A	A	A	A	A	A	A	B	B	A	A	A	A	A	A	A	A	A	B	B	A	B	A	A	A
AX-147265621	B	B	D	B	B	B	B	B	B	B	B	B	B	B	B	B	B	B	B	B	B	B	B	B	B	B	B	B	B	B	B	D	D	B	B	B	B	B	B	B	B	B	D	D	B	D	B	B	B
AX-147207676	B	B	B	B	B	B	B	B	B	B	B	B	B	B	B	B	B	B	B	B	B	B	B	B	B	B	B	B	B	B	B	D	B	B	B	B	B	B	B	B	B	B	D	D	B	B	B	B	B
AX-147265629	A	A	A	A	A	A	A	A	A	A	A	A	A	A	A	A	A	A	A	A	A	A	A	A	A	A	A	A	A	A	A	A	A	A	A	A	A	A	A	A	A	A	A	A	A	A	A	A	A
AX-147265636	B	B	B	B	B	B	B	B	B	B	B	B	B	B	B	B	B	B	B	B	B	B	B	B	B	B	B	B	B	B	B	B	B	B	B	B	B	B	B	B	B	B	B	B	B	B	B	B	B
AX-147265640	A	A	A	A	A	A	A	A	A	A	A	A	A	A	A	A	A	A	A	A	A	A	A	A	A	A	A	A	A	A	A	A	A	?	A	A	A	A	A	A	A	A	A	A	A	A	A	A	A
AX-147207749	B	B	B	B	B	B	B	B	B	B	B	B	B	B	B	B	B	B	B	B	B	B	B	B	B	B	B	B	B	B	B	B	B	B	B	B	B	B	B	B	B	B	B	B	B	B	B	D	D
AX-147207754	B	B	B	A	B	B	B	B	B	B	B	B	B	B	B	B	B	B	B	B	B	B	B	B	B	B	B	B	B	B	B	B	B	B	B	B	B	B	A	B	B	B	B	B	B	B	B	B	B
AX-147207755	A	A	A	C	A	A	A	A	A	A	A	A	A	A	A	A	A	A	A	A	A	A	A	A	A	A	A	A	A	A	A	A	A	A	A	A	A	A	A	A	A	A	A	A	A	A	A	A	A
AX-147265646	B	B	B	B	B	B	B	B	B	B	B	B	B	B	B	B	B	B	B	B	B	B	B	B	B	B	B	B	B	B	B	B	B	B	B	B	B	B	B	B	B	B	B	B	B	B	B	B	B
AX-147207767	B	B	B	B	B	B	B	B	B	B	B	B	B	B	B	B	B	B	B	B	B	B	B	B	B	B	B	B	B	B	B	B	B	B	B	B	B	B	B	B	B	B	B	B	B	B	B	B	B
AX-147207771	A	A	A	A	A	A	A	A	A	A	A	A	A	A	A	A	A	A	A	A	A	A	A	A	A	A	A	A	A	A	A	A	A	A	A	A	A	A	A	A	A	A	A	A	A	A	A	A	A
AX-147265651	H	H	A	H	H	H	H	H	H	H	H	H	H	H	A	H	A	H	H	H	H	H	A	H	A	B	H	A	H	H	H	A	A	?	H	H	H	A	H	H	H	B	A	A	H	A	H	H	H
AX-147265654	B	B	B	B	B	B	B	B	B	B	B	B	B	B	B	B	B	B	B	B	B	B	B	B	B	B	B	B	B	B	B	B	B	B	B	B	B	B	B	B	B	B	B	B	B	B	B	B	B
AX-147207802	A	A	A	A	A	A	A	A	A	A	A	A	A	A	A	A	A	A	A	A	A	A	A	A	A	A	A	A	A	A	A	A	A	A	A	A	A	A	A	A	A	A	A	A	A	A	A	C	C
AX-147207822	A	A	A	A	A	A	A	A	A	A	A	A	A	A	A	A	A	A	A	A	A	A	A	A	A	A	A	A	A	A	A	A	A	A	A	A	A	A	A	A	A	A	A	A	A	A	A	A	A
AX-147207823	B	B	B	B	B	B	B	B	B	B	B	B	B	B	B	B	B	B	B	B	B	B	B	B	B	B	B	B	B	B	B	?	B	B	B	B	B	B	B	B	B	B	B	B	B	B	B	B	B
AX-147207826	B	B	B	B	B	B	B	B	B	B	B	B	B	B	B	B	A	B	B	B	B	B	A	B	B	B	B	A	B	B	B	B	B	H	B	B	B	B	B	B	B	B	B	B	B	B	B	B	B
AX-147207840	A	A	B	A	A	A	A	A	A	A	A	A	A	A	A	A	A	A	A	A	A	A	A	A	A	A	A	A	A	A	A	B	B	A	A	A	A	A	A	A	A	A	B	B	A	B	A	A	A
AX-147207844	B	B	D	B	B	B	B	B	B	B	B	B	B	B	B	B	B	B	B	B	B	B	B	B	B	B	B	B	B	B	B	D	D	B	B	B	B	B	B	B	B	B	D	D	B	D	B	B	B
AX-147207851	B	B	D	B	B	B	B	B	B	B	B	B	B	B	B	B	B	B	B	B	B	B	B	B	B	B	B	B	B	B	B	D	D	B	B	B	B	B	B	B	B	B	D	D	B	D	B	B	B
AX-147207852	B	B	D	B	B	B	B	B	B	B	B	B	B	B	B	B	B	B	B	B	B	B	B	B	B	B	B	B	B	B	B	D	D	B	B	B	B	B	B	B	B	B	D	D	B	D	B	B	B
AX-147265662	D	D	B	D	D	D	D	D	D	D	D	D	D	D	D	D	D	D	D	D	D	D	D	D	D	D	D	D	D	D	D	B	B	D	D	D	D	D	D	D	D	D	B	B	D	B	D	D	D
AX-147265663	B	B	A	B	B	B	B	B	B	B	B	B	B	B	B	B	B	B	B	B	B	B	B	B	B	B	B	B	B	B	B	A	A	B	B	B	B	B	B	B	B	B	A	A	B	A	B	B	B
AX-147207857	A	A	B	A	A	A	A	A	A	A	A	A	A	A	A	A	A	A	A	A	A	A	A	A	A	A	A	A	A	A	A	B	B	A	A	A	A	A	A	A	A	A	B	B	A	B	A	A	A
AX-147207858	A	A	B	A	A	A	A	A	A	A	A	A	A	A	A	A	A	A	A	A	A	A	A	A	A	A	A	A	A	A	A	B	B	A	A	A	A	A	A	A	A	A	B	B	A	B	A	A	A
AX-147207860	B	B	A	B	B	B	B	B	B	B	B	B	B	B	B	B	B	B	B	B	B	B	B	B	B	B	B	B	B	B	B	A	A	B	B	B	B	B	B	B	B	B	A	A	B	A	B	B	B
AX-147207862	B	B	A	B	B	B	B	B	B	B	B	B	B	B	B	B	B	B	B	B	B	B	B	B	B	B	B	B	B	B	B	A	A	B	B	B	B	B	B	B	B	B	A	A	B	A	B	B	B
AX-147207866	A	A	C	A	A	A	A	A	A	A	A	A	A	A	A	A	A	A	A	A	A	A	A	A	A	A	A	A	A	A	A	C	C	A	A	A	A	A	A	A	A	A	C	C	A	C	A	A	A
AX-147207868	A	A	C	A	A	A	A	A	A	A	A	A	A	A	A	A	A	A	A	A	A	A	A	A	A	A	A	A	A	A	A	C	C	A	A	A	A	A	A	A	A	A	C	C	A	C	A	A	A
AX-147207870	D	D	B	D	D	D	D	D	D	D	D	D	D	D	D	D	D	D	D	D	D	D	D	D	D	D	D	D	D	D	D	B	B	D	D	D	D	D	D	D	D	D	B	B	D	B	D	D	D
AX-147207871	C	C	A	C	C	C	C	C	C	C	C	C	C	C	C	C	C	C	C	C	C	C	C	C	C	C	C	C	C	C	C	A	A	C	C	C	C	C	C	C	C	C	A	A	C	A	C	C	C
AX-147207872	C	C	A	C	C	C	C	C	C	C	C	C	C	C	C	C	C	C	C	C	C	C	C	C	C	C	C	C	C	C	C	A	A	C	C	C	C	C	C	C	C	C	A	A	C	A	C	C	C
AX-147207877	B	B	A	B	B	B	B	B	B	B	B	B	B	B	B	B	B	B	B	B	B	B	B	B	B	B	B	B	B	B	B	A	A	B	B	B	B	B	B	B	B	B	A	A	B	A	B	B	B
AX-147207882	A	A	A	A	A	A	A	A	A	A	A	A	A	A	A	A	A	A	A	A	A	A	A	A	A	A	A	A	A	A	A	A	A	A	A	A	A	A	A	A	A	A	A	A	A	A	A	C	A
AX-147265667	B	B	D	B	B	B	B	B	B	B	B	B	B	B	B	B	B	B	B	B	B	B	B	B	B	B	B	B	B	B	B	B	D	B	B	B	B	B	B	B	B	B	B	B	B	B	B	B	B
AX-147207925	B	B	B	B	B	B	B	B	B	B	B	B	B	B	B	B	B	B	B	B	B	B	B	B	B	B	B	B	B	B	B	B	B	B	B	B	B	B	B	B	B	B	B	B	B	B	B	D	D
AX-147207939	B	B	B	B	B	B	B	B	B	B	B	B	B	B	B	B	B	B	B	B	B	B	B	B	B	B	B	B	B	B	B	D	B	B	B	B	B	B	B	B	B	B	B	B	B	B	B	B	B
AX-147207950	B	B	B	B	B	B	B	B	B	B	B	B	B	B	B	B	B	B	B	B	B	B	B	B	B	B	B	B	B	B	B	B	B	B	B	B	B	B	B	B	B	B	D	B	B	D	B	B	B
AX-147208009	B	B	B	B	B	B	B	B	B	B	B	B	B	B	B	B	B	B	B	B	B	B	B	B	B	B	B	B	B	B	B	B	B	B	B	B	B	B	B	B	B	B	B	B	B	B	B	B	B
AX-147208013	A	A	A	A	A	A	A	A	A	A	A	A	A	A	A	A	A	A	A	A	A	A	A	A	A	A	A	A	A	A	A	A	A	A	A	A	A	A	A	A	A	A	A	A	A	A	A	A	A
AX-147265689	A	A	A	A	A	A	A	A	A	A	A	A	A	A	A	A	A	A	A	A	A	A	A	A	A	A	A	A	A	A	A	A	A	C	A	A	A	A	A	A	A	A	A	A	A	A	A	A	A
AX-147265698	A	A	B	B	A	A	A	A	A	A	A	H	A	A	B	A	A	A	A	A	A	A	A	A	B	A	A	A	A	H	A	B	B	A	A	A	A	B	B	A	A	A	B	B	A	B	A	B	B
AX-147265700	B	B	B	B	B	B	B	B	B	B	B	B	B	B	B	B	B	B	B	B	B	B	B	B	B	B	B	B	B	B	B	B	B	B	B	B	B	B	B	B	B	B	B	B	B	B	B	B	B
AX-147208092	B	B	B	B	B	B	B	B	B	B	B	B	B	B	B	B	B	B	B	B	D	B	B	B	B	B	B	B	B	B	B	B	B	B	B	B	B	B	B	B	B	B	B	B	B	B	B	B	B
AX-147265709	A	A	A	A	A	A	A	A	A	A	A	A	A	A	A	A	A	A	A	A	A	A	A	A	A	A	A	A	A	A	A	A	A	A	A	A	A	A	A	A	A	A	A	A	A	A	A	A	A
AX-147265712	B	B	B	B	B	B	B	B	B	B	B	B	B	B	B	B	B	B	B	B	B	B	B	B	B	B	B	B	B	B	B	B	B	B	B	B	B	B	B	B	B	B	B	B	B	B	B	B	B
AX-147208136	A	A	A	A	A	A	A	A	A	A	A	A	A	A	A	A	A	A	A	A	A	A	A	A	A	A	A	A	C	A	A	A	A	C	A	A	A	A	A	A	A	A	A	A	A	A	A	A	A
AX-147265716	A	A	A	A	A	A	A	A	A	A	A	A	A	A	A	A	A	A	A	A	A	A	A	A	A	A	A	A	A	A	A	A	A	A	A	A	A	A	A	A	A	A	A	A	A	A	A	A	A
AX-147208142	A	A	A	A	A	A	A	A	A	A	A	A	A	A	A	A	A	A	A	A	A	A	A	A	A	A	A	A	A	A	A	A	A	A	A	A	A	A	A	A	A	A	A	A	A	A	A	A	A
AX-147208192	A	A	A	A	A	A	A	A	A	A	A	A	A	A	A	A	A	A	A	A	A	A	A	A	A	A	A	A	A	A	A	A	A	A	A	A	A	A	A	A	A	A	A	A	A	A	A	A	A
AX-147208198	A	A	A	A	A	A	A	A	A	A	A	A	A	A	A	A	A	A	A	A	A	A	A	A	A	A	A	A	A	A	A	A	A	A	A	A	A	A	A	A	A	A	A	A	A	A	A	C	A
AX-147265733	B	B	B	B	B	B	B	B	B	B	B	B	B	B	B	B	B	B	B	B	B	B	B	B	B	B	B	B	B	B	B	B	B	B	B	B	B	B	B	B	B	B	B	B	B	B	B	B	B
AX-147208228	A	A	A	A	A	A	A	A	A	A	A	A	A	A	A	A	A	A	A	A	A	A	A	A	A	A	A	A	A	A	A	A	A	A	A	A	A	A	A	A	A	A	A	A	A	A	A	A	A
AX-147265742	A	A	A	A	A	A	A	A	A	A	A	A	A	A	A	A	A	A	A	A	A	A	A	A	A	A	A	A	A	A	A	A	A	A	A	A	A	A	A	A	A	A	A	A	A	A	A	A	A
AX-147208312	B	B	B	D	B	B	B	B	B	B	B	B	B	B	B	B	B	B	B	B	B	B	B	B	B	B	B	B	B	B	B	B	B	B	B	B	B	B	D	B	B	B	B	B	B	B	B	B	B
AX-147208329	B	B	B	B	B	B	B	B	B	B	B	B	B	B	B	B	B	B	B	B	B	B	B	B	B	B	B	B	B	B	B	D	B	B	B	B	B	B	B	B	B	B	B	B	B	B	B	B	B
AX-147208379	D	D	D	D	D	D	D	D	D	D	D	D	D	D	D	D	D	D	D	D	D	D	D	D	D	D	D	D	D	D	D	D	D	D	D	D	D	D	D	D	D	D	D	D	D	D	D	D	D
AX-147208383	B	B	B	B	B	B	B	B	B	B	B	B	B	B	B	B	B	B	B	B	B	B	B	B	B	B	B	B	B	B	B	B	B	B	B	B	B	B	B	B	B	B	B	B	B	B	B	B	B
AX-147265773	B	B	B	B	B	B	B	B	B	B	B	B	B	B	B	B	B	B	B	B	B	B	B	B	B	B	B	B	B	B	B	B	B	B	B	B	B	B	B	B	B	B	B	B	B	B	B	B	B
AX-147265778	B	B	B	B	B	B	B	B	B	B	B	B	B	B	B	B	B	B	B	B	B	B	B	B	B	B	B	B	B	B	B	B	B	B	B	B	B	B	B	B	B	B	B	B	B	B	B	B	B
AX-147265784	D	D	B	D	D	D	D	D	D	D	D	D	D	D	D	D	D	D	D	D	D	D	D	D	B	D	D	D	D	?	D	D	B	D	D	D	D	B	D	D	B	D	B	B	D	D	D	D	D
AX-147208438	C	C	C	C	C	C	C	C	C	C	C	C	C	C	C	C	C	C	C	C	C	C	C	C	A	C	C	C	C	C	C	C	A	C	C	C	C	?	C	C	A	C	A	A	C	C	C	C	C
AX-147208463	D	D	B	D	D	D	D	D	D	D	D	D	D	D	D	D	D	D	D	D	D	D	D	D	D	D	D	D	D	D	D	B	B	D	D	D	D	D	D	D	D	D	B	B	D	B	D	D	D
AX-147208465	A	A	B	A	A	A	A	A	A	A	A	A	A	A	A	A	A	A	A	A	A	A	A	A	A	A	A	A	A	A	A	B	B	A	A	A	A	A	A	A	A	A	B	B	A	B	A	A	A
AX-147208466	A	A	B	A	A	A	A	A	A	A	A	A	A	A	A	A	A	A	A	A	A	A	A	A	A	A	A	A	A	A	A	B	B	A	A	A	A	A	A	A	A	A	B	B	A	B	A	A	A
AX-147208468	B	B	B	B	B	B	B	B	B	B	B	B	B	B	B	B	B	B	B	B	B	B	B	B	B	B	B	B	B	B	B	B	B	B	B	B	B	B	B	B	B	B	B	B	B	B	B	B	B
AX-147208469	A	A	A	A	A	A	A	A	A	A	A	A	A	A	A	A	A	A	A	A	A	A	A	A	A	A	A	A	A	A	A	A	A	A	A	A	A	A	A	A	A	A	A	A	A	A	A	A	A
AX-147208472	B	B	B	B	B	B	B	B	B	B	B	B	B	B	B	B	B	B	B	B	B	B	B	B	B	B	B	B	B	B	B	B	B	B	B	B	B	B	B	B	B	B	B	D	B	B	B	B	B
AX-147208473	B	B	B	B	B	B	B	B	B	B	B	B	B	B	B	B	B	B	B	B	B	B	B	B	B	B	B	B	B	B	B	B	B	B	B	B	B	B	B	B	B	B	B	B	B	B	B	B	B
AX-147208478	B	B	B	B	B	B	B	B	B	B	B	B	B	B	B	B	B	B	B	B	B	B	B	B	B	B	B	B	B	B	B	B	B	B	B	B	B	B	B	B	B	B	B	B	B	B	B	B	B
AX-147265800	A	A	A	A	A	A	A	A	A	A	A	A	A	A	A	A	A	A	A	A	A	A	A	A	A	A	A	A	A	A	A	A	A	A	A	H	A	A	A	A	A	A	A	A	A	A	A	A	A
AX-147208519	B	B	B	B	B	B	B	B	B	B	B	B	B	B	B	B	B	B	B	B	B	B	B	B	B	B	B	B	B	B	B	B	B	D	B	B	B	B	B	B	B	B	B	B	B	B	B	B	B
AX-147265801	A	A	A	A	A	A	A	A	A	A	A	A	A	A	A	A	A	A	A	A	A	A	A	A	A	A	A	A	A	A	A	A	A	A	A	A	A	A	A	A	C	A	A	A	A	A	A	A	A
AX-147265802	A	A	A	A	A	A	A	A	A	A	A	A	A	A	A	A	A	A	A	A	A	A	A	A	A	A	A	A	A	A	A	A	A	C	A	A	A	A	A	A	A	A	A	A	A	A	A	A	A
AX-147265804	A	A	A	A	A	A	A	A	A	A	A	C	A	A	A	A	A	A	A	A	A	A	A	A	A	A	A	A	A	A	A	A	A	A	A	A	A	A	A	A	A	A	A	A	A	A	A	A	A
AX-147208537	D	D	B	B	D	D	D	D	D	D	D	D	D	D	D	D	?	D	D	D	D	D	B	D	D	B	D	D	D	B	D	B	B	B	D	D	D	D	B	D	D	D	B	B	D	B	D	B	B
AX-147208553	B	B	B	B	B	B	B	B	B	B	B	B	B	B	B	B	B	B	B	B	B	B	B	B	B	B	B	B	B	B	B	B	B	B	B	B	B	B	B	B	B	B	B	B	B	B	B	D	D
AX-147208572	A	A	A	A	A	A	A	A	A	A	A	A	A	A	A	A	A	A	A	A	A	A	A	A	A	A	A	A	A	A	A	A	A	A	A	A	A	A	A	A	A	A	A	A	A	A	A	C	A
AX-147208618	A	A	B	A	A	A	A	A	A	B	A	A	H	A	A	A	A	A	A	A	A	A	A	A	A	A	A	A	A	A	A	B	B	A	A	A	A	H	A	A	A	A	B	B	A	B	B	A	A
AX-147208622	A	A	A	A	A	A	A	A	A	A	A	A	A	A	A	A	A	C	A	A	C	A	C	A	A	A	C	A	A	A	A	A	A	A	A	A	A	A	A	A	A	A	A	A	A	A	A	A	A
AX-147208628	A	A	A	A	A	A	A	A	A	A	A	A	A	A	A	A	A	A	A	A	A	A	A	A	A	A	A	A	A	A	A	A	A	A	A	A	A	A	A	A	A	A	A	A	A	A	A	A	A
AX-147208643	B	B	D	B	B	B	B	B	B	B	B	B	B	B	B	B	B	B	B	B	B	B	B	B	D	B	B	B	B	B	B	B	B	B	B	B	B	D	B	D	B	B	D	B	B	B	B	B	B
AX-147208649	B	B	B	B	B	B	B	B	B	B	B	B	B	B	B	B	B	B	B	B	B	B	B	B	B	B	D	B	B	B	B	B	B	B	B	B	B	B	B	B	B	B	B	B	B	B	B	B	B
AX-147265823	A	A	C	C	A	A	A	A	A	A	A	A	A	A	A	A	A	A	A	A	A	A	A	A	A	C	A	A	A	A	A	A	C	A	A	A	A	A	C	A	A	A	A	C	A	C	A	A	A
AX-147208657	A	A	A	A	A	A	A	A	A	A	A	A	A	A	A	A	A	A	A	A	A	A	A	A	A	A	A	A	A	C	A	A	A	A	A	A	A	A	A	A	A	A	A	A	A	A	A	A	A
AX-147208676	A	A	A	A	A	A	A	A	A	A	A	A	A	A	A	A	A	A	A	A	A	A	A	A	A	A	A	A	A	A	A	A	A	A	A	A	A	A	A	A	A	A	A	A	A	A	A	C	A
AX-147208684	B	B	B	B	B	B	B	B	B	B	B	B	B	B	B	B	B	B	B	B	B	B	B	B	B	B	B	B	B	B	B	B	B	B	B	B	B	B	B	B	B	B	B	B	B	B	B	B	B
AX-147208718	A	A	A	A	C	A	A	C	A	A	C	C	C	C	A	C	?	A	C	A	C	C	A	C	A	A	A	C	C	?	C	?	A	A	A	C	C	A	A	A	A	A	A	A	A	A	A	A	A
AX-147208720	B	B	B	B	D	B	B	D	B	B	D	D	D	D	B	D	B	B	D	B	D	D	B	D	B	B	B	D	D	B	D	B	B	B	B	D	D	B	B	B	B	B	B	B	B	B	B	B	B
AX-147265840	B	B	B	B	B	B	B	A	B	B	B	B	B	B	B	B	B	B	B	B	B	B	B	B	B	B	B	B	B	B	B	B	B	B	B	B	B	B	B	B	B	B	B	B	B	B	B	B	B
AX-147265843	B	B	B	B	B	B	B	B	B	B	B	B	B	B	B	B	B	B	B	B	B	B	B	B	B	B	B	B	B	B	B	B	B	B	B	B	B	B	B	B	B	B	B	B	B	B	B	B	B
AX-147208765	B	B	B	B	B	B	B	B	B	B	B	B	B	B	B	B	B	B	B	B	B	B	B	B	B	B	B	B	B	B	B	B	B	?	B	D	B	B	B	?	B	B	B	B	B	B	B	B	B
AX-147208793	B	B	D	B	B	B	B	B	B	B	B	B	B	B	B	B	B	B	B	B	B	B	B	B	D	B	B	B	B	B	B	D	D	B	B	B	B	D	B	D	D	B	D	D	B	D	B	B	B
AX-147208815	A	A	A	A	A	A	A	A	A	A	A	A	A	A	A	A	A	A	A	A	A	A	A	A	A	A	A	A	A	A	A	A	A	A	A	A	A	A	A	A	A	A	A	A	A	A	A	A	A
AX-147208857	B	B	B	B	B	B	B	B	B	B	B	B	B	B	B	B	B	B	B	B	B	B	B	B	B	B	B	B	B	D	B	B	B	B	B	B	B	B	B	B	B	B	B	B	B	B	B	B	B
AX-147208865	B	B	B	B	B	B	B	B	B	A	B	B	B	B	B	B	B	B	B	B	B	B	B	B	B	B	B	B	B	B	B	A	B	B	B	B	B	A	B	B	B	B	A	A	B	A	B	B	B
AX-147208894	A	A	A	A	A	A	A	A	A	A	A	A	A	A	A	A	A	A	A	A	A	A	A	A	A	A	A	A	A	A	A	A	A	A	A	A	A	A	A	A	A	A	A	A	A	A	A	A	A
AX-147208898	A	A	A	A	A	A	A	A	A	A	A	A	A	A	A	A	A	A	A	A	A	A	A	A	A	A	A	A	A	A	A	A	A	A	A	A	A	A	A	A	A	A	A	A	A	A	A	A	A
AX-147208899	A	A	A	A	A	A	A	A	A	A	A	A	A	A	A	A	A	A	A	A	A	A	A	A	A	A	A	A	A	A	A	A	A	A	A	A	A	A	A	A	A	A	A	A	A	A	A	A	A
AX-147208900	A	A	A	A	A	A	A	A	A	A	A	A	A	A	A	A	A	A	A	A	A	A	A	A	A	A	A	A	A	A	A	A	A	A	A	A	A	A	A	A	A	A	A	A	A	A	A	A	A
AX-147208906	A	A	A	A	A	A	A	A	A	A	A	A	A	A	A	A	A	A	A	A	A	A	A	A	A	A	A	A	A	A	A	A	A	A	A	A	A	A	A	A	A	A	A	A	A	A	A	A	A
AX-147208932	B	B	B	B	B	B	B	B	B	B	B	B	B	B	B	B	B	B	B	B	B	B	B	B	B	B	B	B	B	B	B	B	B	D	B	B	B	B	B	B	B	B	B	B	B	B	B	B	B
AX-147208970	B	B	B	B	B	B	B	B	B	B	B	B	B	B	B	B	B	B	B	B	B	B	B	B	B	B	B	B	B	B	B	B	B	B	B	B	B	B	B	B	B	B	B	B	B	B	B	B	B
AX-147208978	A	A	A	A	A	A	A	A	A	A	A	A	A	A	A	A	A	A	A	A	A	A	A	A	A	A	A	A	A	A	A	A	A	C	A	A	A	A	A	A	A	A	A	A	A	A	A	A	A
AX-147208995	B	B	B	B	B	B	B	B	B	B	B	B	B	B	B	B	B	B	B	B	B	B	B	B	B	B	B	B	B	B	B	B	B	B	B	B	B	B	B	B	B	B	B	B	B	B	B	B	B
AX-147209001	A	A	A	A	A	A	A	A	A	A	A	A	A	A	A	A	A	A	A	A	A	A	A	A	A	A	A	A	A	A	A	A	A	A	A	A	A	A	A	A	A	A	A	A	A	A	A	A	A
AX-147209006	A	A	A	A	A	A	A	A	A	A	A	A	A	A	A	A	A	A	A	A	A	A	A	A	A	A	A	A	A	A	A	A	A	A	A	A	A	A	A	A	A	A	A	A	A	A	A	C	A
AX-147209018	B	B	B	B	B	B	B	B	B	B	B	B	B	B	B	B	B	B	B	B	B	B	B	B	B	B	B	B	B	B	B	B	B	B	B	B	B	B	B	B	B	B	B	B	B	B	B	D	D
AX-147209030	D	D	B	D	D	D	D	D	D	B	D	D	D	?	D	D	B	D	D	D	D	D	B	D	D	B	D	D	D	D	D	B	B	B	D	D	D	B	B	D	D	D	B	B	D	B	D	B	B
AX-147209032	D	D	B	B	D	D	?	B	D	B	D	D	D	D	D	D	?	B	D	D	D	D	B	D	B	B	D	D	D	D	D	B	B	?	D	D	D	B	B	D	D	D	B	B	D	?	D	D	B
AX-147209049	B	B	B	H	B	B	B	B	B	B	B	B	?	B	B	H	A	B	B	B	H	B	B	?	B	B	B	B	B	B	B	H	B	B	B	B	B	A	H	B	A	B	A	B	B	B	B	B	B
AX-147209050	B	B	H	H	B	B	B	B	B	B	B	B	A	B	B	H	A	B	B	B	B	B	B	H	H	B	B	B	B	H	B	A	B	B	B	B	B	A	H	B	H	B	A	B	B	B	B	B	B
AX-147209051	A	A	H	H	A	A	A	A	A	A	A	A	B	A	A	H	B	A	A	A	A	A	A	H	H	A	A	A	A	A	A	H	A	A	A	A	A	?	H	A	B	A	B	H	A	A	A	A	A
AX-147209064	A	A	B	B	A	A	A	A	A	A	A	A	B	A	A	B	B	B	A	B	B	A	B	H	B	A	B	A	A	A	A	B	B	B	A	A	A	H	B	A	B	A	B	B	A	B	A	B	B
AX-147209080	A	A	A	A	A	A	A	A	A	A	A	A	A	A	A	A	A	A	A	A	A	A	A	A	A	A	A	A	A	A	A	A	A	A	A	A	A	A	A	A	A	A	A	A	A	A	A	C	A
AX-147209105	A	A	A	A	A	A	A	A	A	A	A	C	A	A	A	A	A	A	A	A	A	A	A	A	A	A	A	A	A	C	A	A	A	A	A	A	A	A	A	A	A	A	A	A	A	A	A	A	A
AX-147209120	B	B	B	D	B	B	B	B	B	B	B	B	B	B	B	B	B	B	B	B	B	B	B	B	B	D	B	B	B	B	B	B	B	B	B	B	B	B	D	B	B	B	B	B	B	B	B	B	B
AX-147209135	B	B	B	B	B	B	B	B	B	B	B	B	B	B	B	B	B	B	B	B	B	B	B	B	B	B	B	B	B	B	B	D	B	B	B	B	B	B	B	B	B	B	B	B	B	B	B	B	B
AX-147209145	B	B	B	B	B	B	B	B	B	B	B	B	B	B	B	B	B	B	B	B	B	B	B	B	B	B	B	B	B	B	B	B	B	B	B	B	B	B	B	B	B	B	B	B	B	B	B	B	B
AX-147209184	A	A	A	A	A	A	A	A	A	A	A	A	A	A	A	A	A	A	A	A	A	A	A	A	A	A	A	A	A	A	A	A	A	C	A	A	A	A	A	A	C	A	A	A	A	A	A	A	A
AX-147209189	D	D	D	D	B	D	D	D	B	D	B	D	?	D	B	D	B	D	B	?	D	D	B	?	D	D	B	B	D	D	D	D	D	D	B	D	B	B	?	D	D	B	B	B	D	B	B	B	B
AX-147209212	B	B	B	B	B	B	B	B	B	B	B	B	B	B	B	B	H	B	B	B	B	B	H	A	B	B	B	B	B	B	B	B	B	H	B	B	B	B	B	B	B	B	B	B	B	B	B	B	B
AX-147209260	A	A	A	A	A	A	A	A	A	A	A	A	A	A	A	A	A	A	A	A	A	A	A	A	A	A	A	A	A	A	A	A	A	A	A	C	A	A	A	A	A	A	A	A	A	A	A	A	A
AX-147209309	A	A	A	A	A	A	A	A	A	A	A	A	A	A	A	A	A	A	A	A	A	A	A	A	A	A	A	A	A	A	A	A	A	A	A	A	A	A	A	A	A	A	A	A	A	A	A	A	A
AX-147209323	B	B	B	B	B	B	B	B	B	B	B	B	B	B	B	B	B	B	B	B	B	B	B	B	B	B	B	B	B	B	B	B	B	B	B	B	B	B	B	B	B	B	B	B	B	B	B	B	B
AX-147209348	B	B	B	B	B	B	B	B	B	B	B	B	B	B	B	B	B	B	B	B	B	B	B	B	B	B	B	B	B	B	B	B	B	B	B	B	B	B	B	B	B	B	B	B	B	B	B	B	B
AX-147209428	D	D	B	tetrasomic	B	D	D	B	D	D	B	B	D	B	D	D	B	B	B	B	B	B	B	B	B	tetrasomic	B	B	B	B	B	B	B	B	D	B	D	D	tetrasomic	D	B	D	B	B	D	B	D	B	B
AX-147209429	A	A	B	tetrasomic	B	A	A	B	A	A	B	B	A	B	A	A	B	B	B	B	B	B	B	B	B	tetrasomic	B	B	B	B	B	B	B	B	A	B	A	A	tetrasomic	A	B	A	B	B	A	B	A	B	B
AX-147209430	A	A	C	A	C	A	A	C	A	A	C	C	A	C	A	A	C	C	C	?	C	C	C	C	?	A	C	C	C	C	C	C	C	C	A	C	A	A	A	A	C	A	C	C	A	C	A	C	C
AX-147209432	D	D	B	tetrasomic	B	D	D	B	D	D	B	B	D	B	D	B	B	B	B	B	B	B	B	B	B	tetrasomic	B	B	B	B	B	B	B	B	D	B	D	D	tetrasomic	D	B	D	B	B	D	B	D	B	B
AX-147209433	B	B	B	B	B	B	B	B	B	B	B	B	B	B	B	B	B	B	B	B	B	B	B	B	B	B	B	B	B	B	B	B	B	B	B	B	B	B	B	B	B	B	B	B	B	B	B	B	B
AX-147209467	A	A	A	A	A	A	A	A	A	A	A	A	A	A	A	A	A	A	A	A	A	A	A	A	A	A	A	A	A	A	A	A	A	A	A	A	A	A	A	A	A	A	A	A	A	A	A	A	A
AX-147209504	B	B	D	B	D	B	B	D	B	B	D	D	B	D	B	B	B	B	D	B	B	D	B	B	D	B	B	D	D	D	D	D	D	B	B	D	B	B	B	B	B	B	D	D	B	D	B	B	B
AX-147209583	B	B	B	B	B	B	B	B	B	B	B	B	B	D	B	B	B	B	B	B	B	B	B	B	B	B	B	B	B	B	B	B	B	B	B	B	B	B	B	B	B	B	B	B	B	B	B	B	B
AX-147209585	A	A	A	A	A	A	A	A	A	A	A	A	A	A	A	A	A	A	A	A	A	A	A	A	A	A	A	A	A	A	A	A	A	A	A	A	A	A	A	A	A	A	A	A	A	A	A	A	A
AX-147209600	A	A	C	A	C	A	A	C	A	A	C	C	A	C	A	A	A	A	C	A	A	C	A	A	C	A	A	C	C	C	C	C	C	A	A	C	A	A	A	A	A	A	C	C	A	C	A	A	A
AX-147209601	A	A	B	A	B	A	A	B	A	A	B	B	A	B	A	A	A	A	B	A	A	B	A	A	B	A	A	B	B	B	B	B	B	A	A	B	A	A	A	A	A	A	B	B	A	B	A	A	A
AX-147209602	B	B	D	B	D	B	B	D	B	B	D	D	B	D	B	B	B	B	D	B	B	D	B	B	D	B	B	D	D	D	D	D	D	B	B	D	B	B	B	B	B	B	D	D	B	D	B	B	B
AX-147209614	B	B	B	B	B	B	B	B	B	B	B	B	B	B	B	B	B	B	B	B	B	B	B	B	B	B	B	B	B	B	B	D	B	B	B	B	B	B	B	B	B	B	D	D	B	B	B	B	B
AX-147209615	B	B	B	B	A	B	A	A	A	A	A	A	A	A	A	H	B	B	A	B	B	A	B	B	B	B	B	A	A	A	A	B	B	B	A	A	A	A	B	B	A	B	B	B	B	B	A	B	B
AX-147209616	A	A	A	A	A	A	A	A	A	A	A	A	A	A	A	A	A	A	A	A	A	A	A	A	A	A	A	A	A	A	A	B	A	A	A	A	A	A	A	A	A	A	A	A	A	A	A	A	A
AX-147209617	C	C	A	C	C	C	C	C	C	A	C	C	C	C	C	C	C	C	C	C	C	C	C	C	A	C	C	C	C	C	C	A	A	C	C	C	C	A	C	C	A	C	A	A	C	A	C	C	C
AX-147209618	D	D	D	D	D	D	D	D	D	D	D	D	D	D	D	D	D	D	D	D	D	D	D	D	D	D	D	D	D	D	D	B	D	B	D	D	D	D	D	D	D	D	B	B	D	D	D	D	D
AX-147209647	B	D	B	B	B	B	?	B	D	B	B	?	?	B	B	?	D	D	B	D	B	B	D	B	B	B	D	?	D	?	B	B	B	B	B	B	B	B	B	D	B	?	B	B	?	B	B	B	B
AX-147209676	A	A	A	A	A	A	A	A	A	A	A	A	A	A	A	A	A	A	A	A	A	A	A	A	A	A	A	A	A	A	A	A	A	A	A	A	A	A	A	A	A	A	A	A	A	A	A	A	A
AX-147209686	?	D	B	D	D	D	D	D	D	B	D	D	D	?	D	D	D	D	D	D	D	D	D	D	B	D	D	D	D	D	D	D	B	D	D	D	D	B	D	D	B	B	B	B	D	?	D	D	D
AX-147209689	D	D	B	B	D	D	D	D	D	B	D	D	D	D	B	D	D	D	D	D	D	D	D	D	B	B	D	D	B	B	D	B	B	B	D	D	B	B	B	D	B	D	B	B	D	B	B	B	B
AX-147209692	A	A	H	B	A	A	A	A	?	H	A	H	?	A	B	?	A	H	H	A	H	A	A	A	H	B	A	?	B	B	A	B	?	B	A	A	?	H	B	H	?	A	H	H	A	H	B	B	B
AX-147209694	D	D	D	B	D	D	D	D	D	D	D	D	D	D	B	D	D	D	D	D	D	D	D	D	D	B	D	D	B	B	D	B	D	B	D	D	B	D	B	D	D	D	D	D	D	D	B	B	B
AX-147209696	C	C	A	A	C	C	C	C	C	A	C	C	C	C	A	C	C	C	C	C	C	C	C	C	A	A	C	C	A	A	C	A	A	A	C	C	A	A	A	C	?	C	A	A	C	?	A	A	A
AX-147209754	A	A	A	C	A	A	A	A	A	A	A	A	A	A	A	A	A	A	A	A	A	A	A	A	A	C	A	A	A	A	A	A	A	A	A	A	A	A	C	A	A	A	A	A	A	A	A	A	A
AX-147209755	B	B	B	A	B	B	B	B	B	B	B	B	B	B	B	B	B	B	B	B	B	B	B	B	B	A	B	B	B	B	B	B	B	B	B	B	B	B	A	B	B	B	B	B	B	B	B	B	B
AX-147209762	B	B	B	B	B	B	B	B	B	B	B	B	B	B	B	B	B	B	B	B	B	B	B	B	B	B	B	B	B	B	B	B	B	D	B	B	B	B	B	B	B	B	B	B	B	B	B	B	B
AX-147209790	?	C	C	C	C	C	C	C	C	C	C	C	C	A	A	C	A	C	C	A	A	C	A	C	C	C	A	C	C	C	A	C	A	C	C	C	C	C	C	C	C	A	A	C	C	C	C	A	A
AX-147209793	B	B	B	B	B	B	B	B	B	B	B	B	B	B	B	B	B	B	B	B	B	B	B	B	B	B	B	B	B	B	B	B	B	B	B	B	B	B	B	B	B	B	B	B	B	B	B	B	B
AX-147209807	A	A	A	A	A	A	A	A	A	A	A	A	A	A	A	A	A	A	A	A	A	A	A	A	A	A	A	A	A	A	A	A	A	A	A	A	A	A	A	A	A	A	A	A	A	A	A	A	A
AX-147209843	B	B	B	B	B	B	B	B	B	B	B	B	B	B	B	B	B	B	B	B	B	B	B	B	B	B	B	B	B	B	B	?	B	B	B	B	B	B	B	B	B	B	B	B	B	D	B	B	B
AX-147209865	B	B	B	B	B	B	B	B	B	B	B	B	B	B	B	B	B	B	B	B	B	B	B	B	B	B	B	B	B	B	B	B	B	B	B	B	B	B	B	B	B	B	B	B	B	B	B	B	B
AX-147209877	D	D	B	D	D	D	B	D	D	B	D	D	D	D	D	D	D	D	D	D	D	D	D	D	B	B	D	D	B	D	D	B	B	B	D	?	D	B	B	D	B	D	B	B	B	B	D	B	B
AX-147209878	D	D	D	D	D	D	D	D	D	D	D	D	D	D	D	D	D	D	D	D	D	D	D	D	D	D	D	D	B	D	D	D	D	B	D	D	D	D	D	D	D	D	D	D	D	D	D	B	B
AX-147209879	A	A	C	A	A	A	C	A	A	C	A	A	A	A	A	A	A	A	A	A	A	A	?	A	C	C	A	A	C	A	A	C	C	C	A	A	A	C	C	A	C	A	C	C	C	C	A	C	C
AX-147209881	B	B	B	B	B	B	B	B	B	B	B	B	B	B	B	B	B	B	B	B	B	B	B	B	B	B	B	B	B	B	B	B	B	B	B	B	B	B	B	B	B	B	B	B	B	B	B	B	B
AX-147209884	A	A	C	A	?	A	C	A	A	C	?	A	?	A	A	A	A	A	A	A	A	A	A	A	C	A	A	A	C	A	A	C	C	C	A	A	?	C	A	A	C	A	C	?	?	C	C	A	C
AX-147209886	B	B	D	B	B	B	D	B	B	D	B	B	B	B	B	B	B	B	B	B	B	B	B	B	D	B	B	B	D	B	B	D	D	D	B	B	B	D	B	B	D	B	D	D	D	D	B	D	D
AX-147209887	A	A	C	A	A	A	C	A	A	C	A	?	A	A	A	A	A	A	A	A	A	A	?	?	C	A	A	A	C	A	A	C	C	C	A	A	A	C	A	A	C	A	C	C	C	C	A	C	C
AX-147209913	A	A	A	A	A	A	A	A	A	A	A	A	A	A	A	A	A	A	A	A	A	A	A	A	A	A	A	A	A	A	A	?	A	A	A	A	A	A	A	A	A	A	A	A	A	A	A	C	A
AX-147209934	B	D	D	D	D	D	D	?	D	D	D	D	D	B	B	D	B	D	D	B	B	D	?	?	B	D	B	D	?	D	B	D	B	D	D	B	D	D	?	D	D	D	B	D	D	D	D	B	B
AX-147209946	A	A	A	A	A	A	A	A	A	A	A	A	A	A	A	A	A	A	A	A	A	A	A	A	A	A	A	A	A	A	A	A	A	A	A	A	A	A	A	A	A	A	A	A	A	A	A	C	A
AX-147209956	D	D	D	D	D	D	D	D	D	D	D	D	D	D	D	D	D	D	D	D	D	D	D	D	B	D	D	D	D	D	D	D	D	D	D	D	D	D	D	D	D	D	D	D	D	D	D	D	D
AX-147209960	B	B	D	B	B	B	B	B	B	B	B	B	B	B	B	B	B	B	B	B	B	B	B	B	B	B	B	B	B	B	B	B	D	B	B	B	B	B	B	B	B	B	B	B	B	D	B	B	B
AX-147209964	A	A	A	A	A	A	A	A	A	A	A	A	A	A	A	A	A	A	A	A	A	A	A	A	A	A	A	A	A	A	A	A	A	A	A	C	A	A	A	A	A	A	A	A	A	A	A	?	A
AX-147209998	A	A	A	A	A	A	A	A	A	A	A	A	A	A	A	A	A	A	A	A	A	A	A	A	A	A	A	A	A	A	A	A	A	A	A	A	A	A	A	A	A	A	A	A	A	A	A	C	A
AX-147210023	A	A	A	B	A	A	A	A	A	A	A	A	A	A	A	A	A	A	A	A	A	A	A	A	A	B	A	A	A	A	A	A	A	A	A	A	A	A	B	A	A	A	A	A	A	A	A	A	A
AX-147210044	A	A	A	C	A	A	A	A	A	A	A	A	A	A	A	A	A	A	A	A	A	A	A	A	A	A	A	A	A	A	A	A	A	A	A	A	A	A	C	A	A	A	A	A	A	A	A	A	A
AX-147210053	A	A	A	A	A	A	A	A	A	A	A	A	A	A	A	A	A	A	A	A	A	A	A	A	A	A	A	A	A	A	A	A	A	A	A	A	A	A	A	A	A	A	A	A	A	A	A	A	A
AX-147210079	?	B	B	B	B	B	B	B	B	B	B	B	B	B	B	B	B	B	B	B	B	B	?	D	B	B	B	B	B	B	B	B	B	B	B	B	B	B	B	B	B	B	B	B	B	B	B	B	B
AX-147210080	A	A	A	A	A	A	A	A	A	A	A	A	A	A	A	A	C	A	A	A	A	A	C	C	A	A	A	A	A	A	A	A	A	A	A	A	A	A	A	A	A	A	A	A	A	A	A	A	A
AX-147210116	B	B	B	B	B	B	B	B	B	B	B	B	B	B	B	B	B	B	B	B	B	B	B	B	B	B	B	B	B	B	B	B	B	B	B	B	B	B	B	B	B	B	B	B	B	B	B	B	D
AX-147210153	B	B	B	B	B	B	B	B	B	B	B	B	B	B	B	B	B	B	B	B	B	B	B	B	B	B	B	B	B	B	B	B	B	?	B	D	B	B	B	B	B	B	B	D	B	?	B	B	B
AX-147210154	A	A	C	C	A	A	A	A	A	A	A	A	A	A	A	A	C	A	A	A	A	A	C	A	A	C	A	A	A	A	A	C	C	C	A	A	A	A	C	A	A	A	C	C	A	C	A	C	C
AX-147210186	A	A	A	A	A	A	A	A	A	A	A	A	A	A	A	A	A	A	A	A	A	A	A	A	A	A	A	A	A	A	A	A	A	A	A	A	A	A	A	A	A	A	A	A	A	A	A	C	C
AX-147210192	D	D	D	D	D	D	D	D	D	D	D	D	D	D	D	D	D	D	D	D	D	D	D	D	D	D	D	D	D	D	D	B	D	D	D	D	D	D	D	D	D	D	B	D	D	D	D	D	D
AX-147210231	B	B	B	B	B	B	B	B	B	B	B	B	B	B	B	B	B	B	B	B	B	B	B	B	B	B	B	B	B	B	B	B	B	B	B	B	B	B	B	B	B	B	B	B	B	B	B	B	B
AX-147210245	B	B	B	D	B	B	B	B	B	B	B	B	B	B	B	B	B	B	B	B	B	B	B	B	B	B	B	B	B	B	B	B	B	B	B	B	B	B	B	B	B	B	B	B	B	B	B	D	D
AX-147210250	A	A	C	A	A	A	A	A	A	A	A	A	A	A	A	A	A	A	A	A	A	A	A	A	A	A	A	A	A	A	A	C	C	A	A	A	A	A	A	A	A	A	C	C	A	C	A	A	A
AX-147210252	B	B	D	B	B	B	B	B	B	B	B	B	B	B	B	B	B	B	B	B	B	B	B	B	B	B	B	B	B	B	B	D	D	B	B	B	B	B	B	B	B	B	D	D	B	D	B	B	B
AX-147210257	B	B	B	B	B	B	B	B	B	B	B	B	B	B	B	B	B	B	B	B	B	B	B	B	B	B	B	B	B	B	B	B	B	B	B	D	B	B	B	B	B	B	B	B	B	B	B	B	B
AX-147210260	A	A	A	A	A	A	A	A	A	A	A	A	A	A	A	A	A	A	A	A	A	A	A	A	A	A	A	A	A	A	A	?	A	A	A	C	A	A	A	A	A	A	A	A	A	A	C	?	A
AX-147210292	C	C	C	C	C	C	C	C	C	C	C	C	C	C	A	C	C	C	C	C	C	C	C	C	C	C	C	C	C	A	C	C	C	C	C	C	C	C	C	C	C	C	C	C	C	C	C	C	C
AX-147210341	B	B	B	B	B	B	B	B	B	B	B	B	B	B	B	B	B	B	B	B	B	B	B	B	B	B	B	B	B	B	B	A	B	B	B	B	B	B	B	B	A	B	A	A	B	B	B	B	B
AX-147210379	B	B	B	B	B	B	B	B	B	B	B	B	B	B	B	B	B	B	B	B	B	B	B	B	B	B	B	B	B	B	B	B	B	B	B	B	B	B	B	B	B	B	B	B	B	B	B	B	B
AX-147210381	B	B	B	B	B	B	B	B	B	B	B	B	B	B	B	B	B	B	B	B	B	B	B	B	B	B	B	B	B	B	B	B	B	B	B	B	B	B	B	B	B	B	B	B	B	B	B	B	B
AX-147210385	B	B	B	B	B	B	B	B	B	B	B	B	B	B	B	B	B	B	B	B	B	B	B	B	B	B	B	B	B	B	B	B	B	B	B	B	B	B	B	B	B	B	B	B	B	B	B	B	B
AX-147210415	B	B	B	B	B	B	B	B	B	B	B	B	B	B	B	B	B	B	B	B	B	B	B	B	B	B	B	B	B	B	B	B	B	B	B	B	B	B	B	B	?	B	B	B	B	B	B	D	D
AX-147210418	B	B	B	B	B	B	B	B	B	B	B	B	B	B	B	B	B	B	B	B	B	B	B	B	B	B	B	B	B	B	B	B	B	B	B	B	B	B	B	B	B	B	B	B	B	B	B	B	B
AX-147210419	D	D	B	B	B	D	D	B	D	D	B	B	D	B	D	B	B	B	B	B	B	B	B	B	B	B	B	B	B	B	B	B	B	D	D	B	?	D	B	D	B	D	B	B	D	B	D	B	B
AX-147210430	C	C	C	C	C	C	C	C	C	C	C	C	C	C	C	C	C	C	C	C	C	C	C	C	C	C	C	C	C	C	C	C	C	C	C	C	C	C	C	C	C	C	C	C	C	C	C	C	C
AX-147210440	A	A	A	A	A	A	A	A	A	A	A	A	A	A	A	A	A	A	A	A	A	A	A	A	A	A	A	A	A	A	A	A	A	A	A	A	A	A	A	A	A	A	A	A	A	A	A	A	A
AX-147210441	B	B	B	B	B	B	B	B	?	B	B	B	B	D	B	B	B	B	B	B	B	B	B	B	B	B	B	B	B	B	B	D	B	B	B	B	B	B	B	B	B	B	B	B	B	B	?	B	B
AX-147210454	B	B	B	B	B	B	B	B	B	B	B	B	B	B	B	B	B	B	B	B	B	B	B	B	B	B	B	D	B	B	B	B	B	D	B	B	B	B	B	B	B	B	B	B	B	B	B	B	B
AX-147210466	B	B	B	B	B	B	B	B	B	B	B	B	B	B	B	B	B	B	B	B	B	B	B	B	B	B	B	B	B	B	B	B	B	B	B	B	B	B	B	B	B	B	B	B	B	B	B	B	B
AX-147210484	A	A	A	A	A	A	A	A	A	A	A	A	A	A	A	A	A	A	A	A	A	A	A	A	A	A	A	A	A	A	A	A	A	A	A	A	A	A	A	A	A	A	A	A	A	A	A	A	A
AX-147210485	A	A	A	A	A	A	A	A	A	A	A	A	A	A	A	A	A	A	A	A	A	A	A	A	A	A	A	A	A	A	A	A	A	A	A	A	A	A	A	A	A	A	A	A	A	A	A	A	A
AX-147210486	A	A	A	A	A	A	A	A	A	A	A	A	A	A	A	A	A	A	A	A	A	A	A	A	A	A	A	A	A	A	A	A	A	A	A	A	A	A	A	A	A	A	A	A	A	A	A	A	A
AX-147210492	A	A	A	A	A	A	A	A	A	A	A	A	A	A	A	A	A	A	A	A	A	A	A	A	A	A	A	A	A	A	A	A	A	A	A	A	A	A	A	A	A	A	A	A	A	A	A	A	A
AX-147210493	A	A	A	A	A	A	A	A	A	A	A	A	A	A	A	A	A	A	A	A	A	A	A	A	A	A	A	A	A	A	A	A	A	A	A	A	A	A	A	A	A	A	A	A	A	A	A	A	A
AX-147210494	B	B	B	B	B	B	B	B	B	B	B	B	B	B	B	B	B	B	B	B	B	B	B	B	B	B	B	B	B	B	B	B	B	B	B	B	B	B	B	B	B	B	B	B	B	B	B	B	B
AX-147210495	A	A	A	A	A	A	A	A	A	A	A	A	A	A	A	A	A	A	A	A	A	A	A	A	A	A	A	A	A	A	A	A	A	A	A	A	A	A	A	A	A	A	A	A	A	A	A	A	A
AX-147210506	A	A	A	A	A	A	A	A	A	A	A	A	A	A	A	A	A	A	A	A	A	A	A	A	A	A	A	A	A	A	A	A	A	A	A	A	A	A	A	A	A	A	A	A	A	A	A	A	A
AX-147210522	B	B	D	B	D	B	B	D	B	B	D	D	B	D	B	?	D	D	D	D	D	D	D	D	D	B	D	D	D	D	D	B	D	B	B	D	B	B	B	B	B	B	B	B	B	D	B	B	B
AX-147210529	B	B	B	B	B	B	B	B	B	B	B	B	B	B	B	B	B	B	B	B	B	B	B	B	B	B	B	B	B	B	B	B	B	B	B	B	B	B	B	B	B	B	B	B	B	B	B	B	B
AX-147210530	A	A	A	A	A	A	A	A	A	A	A	A	A	A	A	A	A	A	A	A	A	A	A	A	A	A	A	A	A	A	A	A	A	A	A	A	A	A	A	A	A	A	A	A	A	A	A	A	A
AX-147210532	A	A	A	A	A	A	A	A	A	A	A	A	A	A	A	A	A	A	A	A	A	A	A	A	A	A	A	A	A	A	A	A	A	A	A	A	A	A	A	A	A	A	A	A	A	A	A	A	A
AX-147210533	B	B	B	B	B	B	B	B	B	B	B	B	B	B	B	B	B	B	B	B	B	B	B	B	B	B	B	B	B	B	B	B	B	B	B	B	B	B	B	B	B	B	B	B	B	B	B	B	B
AX-147210538	A	A	A	A	A	A	A	A	A	A	A	A	A	A	A	A	A	A	A	A	A	A	A	A	A	A	A	A	A	A	A	A	A	A	A	A	A	A	A	A	A	A	A	A	A	A	A	A	A
AX-147210545	A	A	A	A	A	A	A	A	A	A	A	A	A	A	A	A	A	A	A	A	A	A	A	A	A	A	A	A	A	A	A	A	A	A	A	A	A	A	A	A	A	A	A	A	A	A	A	A	A
AX-147210546	A	A	A	A	A	A	A	A	A	A	A	A	A	A	A	A	A	A	A	A	A	A	A	A	A	A	A	A	A	A	A	A	A	A	A	A	A	A	A	A	A	A	A	A	A	A	A	A	A
AX-147210552	A	A	A	A	A	A	A	A	A	A	A	A	A	A	A	A	A	A	A	A	A	A	A	A	A	A	A	A	A	A	A	A	A	A	A	A	A	A	A	A	A	A	A	A	A	A	A	A	A
AX-147210553	A	A	A	A	A	A	A	A	A	A	A	A	A	A	A	A	A	A	A	A	A	A	A	A	A	A	A	A	A	A	A	A	A	A	A	A	A	A	A	A	A	A	A	A	A	A	A	A	A
AX-147210558	A	A	A	A	A	A	A	A	A	A	A	A	A	A	A	A	A	A	A	A	A	A	A	A	A	A	A	A	A	A	A	A	A	A	A	A	A	A	A	A	A	A	A	A	A	A	A	A	A
AX-147210561	B	B	B	B	B	B	B	B	B	B	B	B	B	B	B	B	B	B	B	B	B	B	B	B	B	B	B	B	B	B	B	D	B	B	B	B	B	B	B	B	D	B	D	D	B	B	B	B	B
AX-147210611	A	A	A	A	A	A	A	A	A	A	A	A	A	A	A	A	A	A	A	A	A	A	A	A	A	A	A	A	A	A	A	A	A	A	A	A	A	A	A	A	A	A	A	A	A	A	C	A	A
AX-147210632	B	B	B	B	B	B	B	B	B	B	B	B	B	B	B	B	B	B	B	B	B	B	D	B	B	B	B	B	B	B	B	B	B	?	B	B	B	B	B	B	B	B	B	D	B	B	B	B	B
AX-147210650	B	B	D	D	D	B	B	D	B	B	D	D	B	D	B	D	D	D	D	D	D	D	D	D	D	D	D	D	D	D	D	D	D	B	B	D	B	B	D	B	D	B	D	D	B	D	B	D	D
AX-147210651	D	D	B	B	B	D	D	B	D	D	B	B	D	B	D	B	B	B	B	B	B	B	B	B	B	B	B	B	B	B	B	B	B	D	D	B	D	?	B	D	B	D	B	B	D	B	D	B	B
AX-147210652	C	C	A	A	A	C	C	A	C	C	A	A	C	A	C	A	A	A	A	A	A	A	A	A	A	A	A	A	A	A	A	A	A	C	C	A	C	A	A	C	A	C	A	A	C	A	C	A	A
AX-147210656	B	B	B	B	B	B	B	B	B	B	B	B	B	B	B	B	B	B	B	B	B	B	B	B	B	B	B	B	B	B	B	B	B	B	B	B	B	B	B	B	B	B	B	B	B	B	B	D	D
AX-147210665	B	B	B	B	B	B	B	B	B	B	B	B	B	B	B	B	B	B	B	B	B	B	B	B	B	B	B	B	B	B	B	B	B	B	B	B	B	B	B	B	B	B	B	B	B	B	B	B	B
AX-147210666	B	B	B	B	B	B	B	B	B	B	B	B	B	B	B	B	B	B	B	B	B	B	B	B	B	B	B	B	B	B	B	B	B	B	B	B	B	B	B	B	B	B	B	B	B	B	B	B	B
AX-147210670	A	A	A	A	A	A	A	A	A	A	A	A	A	A	A	A	A	A	A	A	A	A	A	A	A	A	A	A	A	A	A	A	A	A	A	A	A	A	A	A	A	A	A	A	A	A	A	A	A
AX-147210671	A	A	A	A	A	A	A	A	A	A	A	A	A	A	A	A	A	A	A	A	A	A	A	A	A	A	A	A	A	A	A	A	A	A	A	A	A	A	A	A	A	A	A	A	A	A	A	A	A
AX-147210676	B	B	B	B	B	B	B	B	B	B	B	B	B	B	B	B	B	B	B	B	B	B	B	B	B	B	B	B	B	B	B	B	B	B	B	B	B	B	B	B	B	B	B	B	B	B	B	B	B
AX-147210677	B	B	B	B	B	B	B	B	B	B	B	B	B	B	B	B	B	B	B	B	B	B	B	B	B	B	B	B	B	B	B	B	B	B	B	B	B	B	B	B	B	B	B	B	B	B	B	B	B
AX-147210678	A	A	A	A	A	A	A	A	A	A	A	A	A	A	A	A	A	A	A	A	A	A	A	A	A	A	A	A	A	A	A	A	A	A	A	A	A	A	A	A	A	A	A	A	A	A	A	A	A
AX-147210679	B	B	B	B	B	B	B	B	B	B	B	B	B	B	B	B	B	B	B	B	B	B	B	B	B	B	B	B	B	B	B	B	B	B	B	B	B	B	B	B	B	B	B	B	B	B	B	B	B
AX-147210680	A	A	A	A	A	A	A	A	A	A	A	A	A	A	A	A	A	A	A	A	A	A	A	A	A	A	A	A	A	A	A	A	A	A	A	A	A	A	A	A	A	A	A	A	A	A	A	A	A
AX-147210682	A	A	A	A	A	A	A	A	A	A	A	A	A	A	A	A	A	A	A	A	A	A	A	A	A	A	A	A	A	A	A	A	A	A	A	A	A	A	A	A	A	A	A	A	A	A	A	A	A
AX-147210684	A	A	A	A	A	A	A	A	A	A	A	A	A	A	A	A	A	A	A	A	A	A	A	A	A	A	A	A	A	A	A	A	A	?	A	A	A	A	A	A	A	A	A	A	A	A	A	A	A
AX-147210689	B	B	B	B	B	B	B	B	B	B	B	B	B	B	B	B	B	B	B	B	B	B	B	B	B	B	B	D	B	B	B	B	B	B	B	B	?	B	B	B	B	B	B	B	B	B	?	B	B
AX-147210701	B	B	B	B	B	B	B	B	B	B	B	B	B	B	B	B	B	B	B	B	B	B	B	B	B	B	B	B	B	B	B	B	B	B	B	B	B	B	B	B	B	B	B	B	B	B	B	B	B
AX-147210702	B	B	B	B	B	B	B	B	B	B	B	B	B	B	B	B	B	B	B	B	B	B	B	B	B	B	B	B	B	B	B	B	B	B	B	B	B	B	B	B	B	B	B	B	B	B	B	B	B
AX-147210709	A	A	A	A	A	C	A	A	A	A	A	A	A	A	A	A	A	A	A	A	A	A	A	A	A	A	A	A	A	A	A	A	A	A	A	A	A	A	A	A	A	A	A	A	A	A	A	C	A
AX-147210714	A	A	A	A	A	A	A	A	A	A	A	A	A	A	A	A	A	A	A	A	A	A	A	A	A	A	A	A	A	A	A	A	A	A	A	A	A	A	A	A	A	A	A	A	A	A	A	A	A
AX-147210718	A	A	A	A	A	A	A	A	A	A	A	A	A	A	A	A	A	A	A	A	A	A	A	A	A	A	A	A	A	A	A	A	A	A	A	A	A	A	A	A	A	A	A	A	A	A	A	A	A
AX-147210723	A	A	A	A	A	A	A	A	A	A	A	A	A	A	A	A	A	A	A	A	A	A	A	A	A	A	A	A	A	A	A	A	A	A	A	A	A	A	A	A	A	A	A	A	A	A	A	A	A
AX-147210737	B	B	B	B	B	D	B	B	B	B	B	B	B	B	B	B	B	B	B	B	B	B	B	B	B	B	B	B	B	B	B	D	B	B	B	D	B	B	B	B	B	B	B	B	B	B	B	B	B
AX-147210738	B	B	B	B	B	B	B	B	B	B	B	B	B	B	B	B	B	B	B	B	B	B	B	B	B	B	B	B	B	B	B	B	B	B	B	B	B	B	B	B	B	B	B	B	B	B	B	B	B
AX-147210745	A	A	A	A	A	A	A	A	A	A	A	A	A	A	A	A	A	A	A	A	A	A	A	A	A	A	A	A	A	A	A	A	A	A	A	A	A	A	A	A	A	A	A	A	A	A	A	A	A
AX-147210794	B	B	B	B	B	B	B	B	B	B	B	B	B	B	D	B	B	B	B	B	B	B	B	B	B	B	B	B	B	B	B	B	B	B	B	B	D	B	B	B	B	B	B	B	B	B	B	B	B
AX-147210807	A	A	A	A	A	A	A	A	A	A	A	A	A	A	A	A	A	A	A	A	A	A	A	A	A	A	A	A	A	A	A	A	A	A	A	A	A	A	A	A	A	A	A	A	A	A	A	A	A
AX-147210813	B	B	B	B	B	B	B	B	B	B	B	B	B	B	B	B	B	B	B	B	B	B	B	B	B	B	B	B	B	B	B	B	B	B	B	B	B	B	B	B	B	B	B	B	B	B	B	B	B
AX-147210819	A	A	A	A	A	A	A	A	A	A	A	A	A	A	A	A	A	A	A	A	A	A	A	A	A	A	A	A	A	A	A	A	A	A	A	A	A	A	A	A	A	A	A	A	A	A	A	C	A
AX-147210827	B	B	B	B	B	B	B	B	B	B	B	B	B	B	B	B	B	B	B	B	B	B	B	B	B	B	B	D	B	B	B	B	B	B	B	B	B	B	B	B	B	B	B	D	B	?	D	?	B
AX-147210850	B	B	B	B	B	B	B	B	B	B	B	B	B	B	B	B	B	B	B	B	B	B	B	B	B	B	B	B	B	B	B	?	B	B	B	B	B	B	B	B	B	B	B	B	B	B	B	B	B
AX-147210874	A	A	A	A	A	A	A	A	A	A	A	A	A	A	A	A	A	A	A	A	A	A	A	A	A	A	A	A	A	A	A	A	A	C	A	A	A	A	A	A	A	A	A	A	A	A	A	A	A
AX-147210899	A	A	A	C	A	A	A	A	A	A	A	A	A	A	A	A	A	A	A	A	A	A	A	A	A	C	A	A	A	A	A	A	A	A	A	A	A	A	C	A	A	A	A	A	A	A	A	A	A
AX-147210908	B	B	D	D	B	B	B	B	B	B	B	B	B	B	B	B	D	B	B	B	B	B	D	B	D	D	B	B	B	B	B	D	D	D	B	B	B	B	D	B	B	B	D	D	B	D	B	D	D
AX-147210909	B	B	A	A	B	B	B	B	B	B	B	B	B	B	B	B	A	B	B	B	B	B	A	B	A	A	B	B	B	B	B	A	A	A	B	B	B	B	A	B	B	B	A	A	B	A	B	A	A
AX-147210912	A	A	C	C	A	A	A	A	A	A	A	A	A	A	A	A	C	A	A	A	A	A	C	?	C	C	A	A	A	A	A	C	C	C	A	A	A	A	C	C	A	A	C	C	A	C	?	C	C
AX-147210916	B	B	A	A	B	B	B	B	B	B	B	B	B	B	B	B	A	B	B	B	B	B	A	B	A	A	B	B	B	B	B	A	A	A	B	B	B	B	A	B	B	B	A	A	B	A	B	A	A
AX-147210923	A	A	A	A	A	A	A	A	A	A	A	A	A	A	A	A	A	A	A	A	A	A	A	A	A	A	A	A	A	A	A	A	A	A	A	A	A	A	A	A	A	A	A	A	A	A	A	C	A
AX-147210935	A	C	C	?	C	A	C	A	C	A	C	C	C	A	?	A	A	A	C	A	A	A	?	C	A	C	A	C	A	?	A	C	A	A	?	?	C	C	C	C	C	?	A	C	C	C	C	C	A
AX-147210938	B	B	B	B	B	B	B	B	B	B	B	B	B	B	B	B	B	B	B	B	B	B	B	B	B	B	B	B	D	B	B	B	B	B	B	B	B	B	B	B	B	B	B	B	B	B	B	B	B
AX-147210961	B	B	A	B	A	B	B	A	B	B	A	A	B	A	B	H	A	A	A	A	A	A	A	A	A	B	A	A	A	A	A	B	A	B	B	A	B	H	B	B	B	B	B	B	B	A	B	B	B
AX-147210963	A	A	A	A	A	A	A	A	A	A	A	A	A	A	A	A	A	A	A	A	A	A	A	A	A	A	A	A	A	A	A	A	A	A	A	A	A	A	A	A	A	A	A	A	A	A	A	A	A
AX-147210969	A	A	A	A	A	A	A	A	A	A	A	A	A	A	A	A	A	A	A	A	A	A	A	A	A	A	A	A	A	A	A	B	A	A	A	A	A	A	A	A	A	A	A	B	A	A	A	A	A
AX-147210979	B	B	B	B	B	B	B	B	B	B	B	B	B	B	B	B	B	B	B	B	B	B	B	B	B	B	B	B	B	B	B	D	B	?	B	B	B	B	B	B	B	B	D	B	B	B	?	B	B
AX-147210981	A	A	A	A	A	A	A	A	A	A	A	A	A	A	A	A	A	A	A	A	A	A	A	A	A	A	A	A	A	A	A	A	A	A	A	A	A	A	A	A	A	A	A	A	A	A	A	A	A
AX-147211002	B	B	B	B	B	B	B	B	B	B	B	B	B	B	B	B	B	B	B	B	B	B	B	B	B	B	B	B	B	B	B	B	B	B	B	B	B	B	B	B	B	B	B	B	B	B	B	B	B
AX-147211005	B	B	B	B	B	B	B	B	B	B	B	B	B	B	B	B	B	B	B	B	B	B	B	B	B	B	B	B	B	B	B	B	B	D	B	B	B	B	B	B	?	B	B	B	B	B	B	B	B
AX-147211007	A	A	A	A	A	A	A	A	A	A	A	A	A	A	A	A	A	A	A	A	A	A	A	A	A	A	A	A	A	A	A	A	A	A	A	A	A	A	A	A	A	A	A	A	A	A	A	A	A
AX-147211046	A	A	A	A	A	A	A	A	A	A	A	A	A	A	A	A	A	A	A	A	A	A	A	A	C	A	A	A	A	A	A	A	A	A	A	A	A	A	A	A	A	A	A	A	A	A	A	C	C
AX-147211049	A	A	A	A	A	A	A	A	A	A	A	A	A	A	A	A	A	A	A	A	A	A	A	A	A	A	A	A	A	A	A	A	A	A	A	A	A	A	A	A	A	A	A	A	A	A	A	B	A
AX-147211050	B	B	B	B	B	B	B	B	B	B	B	B	B	B	B	B	B	B	B	B	B	B	B	B	B	B	B	B	B	B	B	B	B	B	B	B	B	B	B	B	B	B	B	B	B	B	B	D	B
AX-147211073	A	A	A	A	A	A	A	A	A	A	A	A	A	A	A	A	A	A	A	A	A	A	A	A	A	A	A	A	A	A	A	A	A	A	A	A	A	A	A	A	A	A	A	A	A	A	A	A	A
AX-147211075	B	B	B	B	B	B	B	B	B	B	B	B	B	B	B	B	B	B	B	B	B	B	B	B	B	B	B	B	B	B	B	B	B	B	B	B	B	B	B	B	B	B	B	B	B	B	H	B	B
AX-147211082	B	B	B	B	B	B	B	B	B	B	B	B	B	B	B	B	B	B	B	B	B	B	B	B	B	B	B	B	B	B	B	B	B	B	B	D	B	B	B	B	B	B	B	B	B	B	B	B	B
AX-147211092	B	B	B	B	B	B	B	B	B	B	B	B	B	B	B	B	B	B	B	B	B	B	B	B	B	B	B	B	B	B	B	B	B	B	B	D	B	B	B	B	B	B	B	B	B	B	B	B	B
AX-147211131	B	B	B	B	B	B	B	B	B	B	B	B	B	B	B	B	B	B	B	B	B	B	B	B	B	B	B	B	B	B	B	B	B	B	B	B	B	B	B	B	B	B	B	B	B	B	B	B	B
AX-147211142	A	A	A	A	A	A	A	A	A	A	A	A	A	A	A	A	A	A	A	A	A	A	A	A	A	A	A	A	A	A	A	A	A	A	A	A	A	A	A	A	A	A	A	A	A	A	A	A	A
AX-147211143	B	B	B	B	B	B	B	B	B	B	B	B	B	B	B	B	B	B	B	B	B	B	B	B	B	B	B	B	B	B	B	B	B	B	B	B	B	B	B	B	B	B	B	B	B	B	B	B	B
AX-147211151	B	B	B	B	B	B	B	B	B	B	B	B	B	B	B	B	B	B	B	B	B	B	B	B	B	B	B	B	B	B	B	B	B	B	B	B	B	B	B	B	B	B	B	B	B	B	B	B	B
AX-147211172	B	B	B	?	B	B	B	B	B	B	B	B	B	B	B	B	D	B	B	B	B	B	D	B	B	B	B	B	B	B	B	B	B	D	B	B	B	B	B	B	B	B	B	B	B	B	B	B	B
AX-147211179	B	B	B	B	B	B	B	B	B	B	B	B	B	B	B	B	D	B	B	B	B	B	D	B	B	B	B	B	B	B	B	B	B	D	B	B	B	B	B	B	B	B	B	B	B	B	B	B	B
AX-147211180	B	B	B	B	B	B	B	B	B	B	B	B	B	B	B	B	A	B	B	B	B	B	H	B	B	B	B	B	B	B	B	B	B	A	B	B	B	B	B	B	B	B	B	B	B	B	B	B	B
AX-147211181	B	B	B	B	B	B	B	B	B	B	B	B	B	B	B	B	D	B	B	B	B	B	D	B	B	B	B	B	B	B	B	B	B	D	B	B	B	B	B	B	B	B	B	B	B	B	B	B	B
AX-147211187	A	A	A	A	A	A	A	A	A	A	A	A	A	A	A	A	A	A	A	A	A	A	A	A	A	A	A	A	A	A	A	A	A	A	A	A	A	A	C	A	A	A	A	A	A	A	A	A	A
AX-147211196	A	A	A	A	A	A	A	A	A	A	A	A	A	A	A	A	A	A	A	A	A	A	A	A	A	A	A	A	A	A	A	A	A	C	A	A	A	A	A	A	A	A	A	A	A	A	A	A	A
AX-147211198	B	B	B	B	B	B	B	B	B	B	B	B	B	B	B	B	B	B	B	B	B	B	B	B	B	B	B	B	B	B	B	B	B	B	B	B	B	B	B	B	B	B	B	B	B	B	D	B	D
AX-147211200	A	A	A	A	A	A	A	A	A	A	A	A	A	A	A	A	A	A	A	A	A	A	A	A	A	A	A	A	A	A	A	A	A	A	A	A	A	A	A	A	A	A	A	A	A	A	A	A	A
AX-147211202	B	B	B	B	B	B	B	B	B	B	B	B	B	B	B	B	B	B	B	B	B	B	B	B	B	B	B	B	B	B	B	B	B	B	B	B	B	B	B	B	B	B	B	B	B	B	B	B	B
AX-147211215	B	B	A	A	A	B	B	A	B	B	A	A	B	A	B	H	A	A	A	A	A	A	A	A	A	A	A	A	A	A	A	A	A	A	B	A	B	B	A	B	A	B	A	A	B	A	B	A	A
AX-147211221	B	B	B	B	B	B	B	B	B	B	B	B	B	B	B	B	B	B	B	B	B	B	B	B	B	B	B	B	B	B	B	B	B	B	B	B	B	B	B	B	B	B	B	B	B	B	B	B	B
AX-147211231	B	B	B	B	B	B	B	B	B	B	B	B	B	B	B	B	B	B	B	B	B	B	B	B	B	B	B	B	B	B	B	B	B	B	B	B	B	B	B	B	B	B	B	B	B	B	B	B	B
AX-147211242	A	A	C	C	?	A	A	C	A	A	C	C	A	C	A	C	C	C	C	C	?	C	C	C	C	C	C	C	C	C	C	C	C	A	A	C	A	A	C	A	C	A	C	C	A	C	A	A	A
AX-147211244	D	D	B	B	B	D	D	B	D	D	B	B	D	B	D	?	B	B	B	B	B	B	B	B	B	B	B	B	B	B	B	B	B	D	D	B	D	D	B	D	B	D	B	B	D	B	D	D	D
AX-147211248	B	B	B	B	B	B	B	B	B	B	B	B	B	B	B	B	B	B	B	B	B	B	B	B	B	B	B	B	B	B	B	B	B	B	B	B	B	B	B	B	B	B	B	B	B	B	B	B	B
AX-147211264	B	B	D	B	D	B	B	D	B	B	D	D	B	D	B	B	D	D	D	D	D	D	D	D	D	B	D	D	D	D	D	B	D	B	B	D	B	B	B	B	B	B	B	B	B	D	B	B	B
AX-147211271	B	B	B	B	B	B	B	B	B	B	B	B	B	B	B	B	D	B	B	B	B	B	D	B	B	B	B	B	B	B	B	B	B	D	B	B	B	B	B	B	B	B	B	B	B	B	B	B	B
AX-147211295	A	A	A	A	A	A	A	A	A	A	A	A	A	A	A	A	A	A	A	A	A	A	A	A	A	A	A	A	A	A	A	A	A	A	C	A	A	A	A	A	A	A	A	A	A	A	A	A	A
AX-147211297	B	B	B	B	B	B	B	B	B	B	B	B	B	B	B	B	B	B	B	B	B	B	B	B	B	B	B	B	B	B	B	B	B	B	B	B	B	B	B	B	B	B	B	B	B	B	B	B	B
AX-147211366	B	B	D	D	D	B	B	D	B	B	D	D	B	D	B	D	D	D	D	D	D	D	D	D	D	D	D	D	D	D	D	B	D	D	B	D	B	B	D	B	D	B	D	D	B	D	B	D	D
AX-147211388	A	A	A	A	A	A	A	A	A	A	A	A	A	A	A	A	A	A	A	A	A	A	A	A	A	A	A	A	A	A	A	A	A	A	A	A	A	A	A	A	A	A	A	A	A	A	A	A	A
AX-147211392	A	A	A	A	A	A	A	A	A	A	A	A	A	A	A	A	A	A	A	A	A	A	A	A	A	A	A	?	A	A	A	A	A	A	A	A	A	A	A	A	A	A	A	A	A	A	A	A	A
AX-147211402	B	B	D	B	B	B	B	B	B	B	B	B	B	B	B	B	B	B	B	B	B	B	B	B	D	B	B	B	B	B	B	B	D	B	B	B	B	D	B	B	B	B	D	B	B	D	B	B	B
AX-147211406	A	A	A	A	A	A	A	A	A	A	A	A	A	A	A	A	A	A	A	A	A	A	A	A	A	A	A	A	A	A	A	A	A	A	A	A	A	A	A	A	A	A	A	A	A	A	A	A	A
AX-147211415	B	B	B	B	B	B	B	B	B	B	B	B	B	B	B	B	B	B	B	B	B	B	B	B	B	B	B	B	B	B	B	D	B	B	B	B	B	B	B	B	B	B	D	B	B	B	B	B	B
AX-147211429	B	B	B	B	B	B	B	B	B	B	B	B	B	B	B	B	B	B	B	B	B	B	B	B	B	D	B	B	B	B	B	B	B	B	B	B	B	B	D	B	B	B	B	B	B	B	B	B	B
AX-147211433	A	A	A	A	A	A	A	A	A	A	A	A	A	A	A	A	A	A	A	A	A	A	A	A	A	A	A	A	A	A	A	A	A	A	A	A	A	A	A	A	A	A	A	A	A	A	A	A	A
AX-147211443	B	B	B	B	B	B	B	B	B	B	B	B	B	B	B	B	B	B	B	B	B	B	B	B	B	B	B	B	B	B	B	B	B	B	B	B	B	B	B	B	B	B	B	B	B	B	D	D	D
AX-147211458	B	B	D	D	D	B	B	B	B	D	B	B	D	D	B	B	D	B	B	B	D	B	D	B	D	D	B	D	B	B	B	D	D	D	B	B	B	D	D	B	B	B	D	D	B	D	D	D	D
AX-147211459	B	B	D	D	D	B	B	B	B	D	B	B	D	D	B	B	D	B	B	B	D	B	D	B	D	D	B	D	B	B	B	D	D	D	B	?	B	D	D	B	B	B	D	D	B	D	D	D	D
AX-147211461	B	B	A	A	A	B	B	H	B	A	B	B	A	A	B	B	A	B	B	B	A	B	A	B	A	A	B	A	B	B	B	A	A	A	B	B	B	A	A	B	B	B	A	A	B	A	A	A	A
AX-147211472	A	A	A	A	A	A	A	A	A	A	A	A	A	A	A	A	A	A	A	A	A	A	A	A	A	A	A	A	A	A	A	A	A	A	A	A	A	A	A	A	A	A	A	A	A	A	A	A	A
AX-147211473	B	B	B	B	B	B	B	B	B	B	B	B	B	B	B	B	B	B	B	B	B	B	B	B	B	B	B	B	B	B	B	B	B	B	B	B	B	B	B	B	B	B	B	B	B	B	B	B	B
AX-147211474	A	A	A	A	A	A	A	A	A	A	A	A	A	A	A	A	A	A	A	A	A	A	A	A	A	A	A	A	A	A	A	A	A	A	A	A	A	A	A	A	A	A	A	A	A	A	A	A	A
AX-147211477	A	A	A	A	A	A	A	A	A	A	A	A	A	A	A	A	A	A	A	A	A	A	A	A	A	A	A	A	A	A	A	A	A	A	A	A	A	A	A	A	A	A	A	A	A	A	A	A	A
AX-147211483	A	A	A	A	A	A	A	A	A	A	A	A	A	A	A	A	A	A	A	A	A	A	A	A	A	A	A	A	A	A	A	A	A	A	A	A	A	A	A	A	A	A	A	A	A	A	A	A	A
AX-147211491	B	B	B	B	B	B	B	B	B	B	B	B	B	B	B	B	B	B	B	B	B	B	B	B	B	B	B	B	B	B	B	B	B	D	B	B	B	B	B	B	B	B	B	B	B	B	B	B	B
AX-147211505	B	B	B	B	B	B	B	B	B	B	B	B	B	B	B	B	B	B	B	B	B	B	B	B	B	B	B	B	B	B	B	B	B	D	B	B	B	B	B	B	B	B	B	B	B	B	D	B	B
AX-147211506	A	A	A	C	A	A	A	A	A	A	A	A	A	A	A	A	A	A	A	A	A	A	A	A	A	A	A	A	A	A	A	A	A	A	A	A	A	A	A	A	A	A	A	A	A	A	A	A	A
AX-147211529	A	A	A	A	A	A	A	A	A	A	A	A	A	A	A	A	A	A	A	A	A	A	A	A	A	A	A	A	A	A	A	A	A	A	A	A	A	A	A	A	A	A	A	A	A	A	A	A	A
AX-147211531	A	A	A	A	A	A	A	A	A	A	A	A	A	A	A	A	A	A	A	A	A	A	A	A	A	A	A	A	A	A	A	A	A	A	A	A	A	A	A	A	A	A	A	A	A	A	A	A	A
AX-147211545	B	B	B	B	B	B	B	B	B	B	B	B	B	B	B	B	B	B	B	B	B	B	B	B	B	B	B	B	B	B	B	B	B	B	B	B	B	B	B	B	B	B	B	B	B	B	B	D	D
AX-147211549	B	B	B	B	B	B	B	B	B	B	B	B	B	B	B	B	B	B	B	B	B	B	B	B	B	B	B	B	B	B	B	B	B	B	B	B	B	B	B	B	B	B	B	B	B	B	B	B	B
AX-147211557	A	A	A	A	A	A	A	A	A	A	A	A	A	A	A	A	A	A	A	A	A	A	A	A	A	A	A	A	A	A	A	A	A	A	A	A	A	A	A	A	A	A	A	A	A	A	A	A	A
AX-147211599	A	A	A	A	A	A	A	A	A	A	C	C	C	A	C	C	C	C	C	C	A	C	C	A	A	A	C	C	A	C	A	A	A	C	A	A	C	A	A	A	A	A	A	A	A	A	A	A	A
AX-147211603	A	A	A	A	A	A	A	A	A	A	A	A	A	A	A	A	A	A	A	A	A	A	A	A	A	A	A	A	A	A	A	A	A	A	A	A	A	A	A	A	A	A	A	A	A	A	A	A	A
AX-147211605	B	B	A	B	A	B	B	A	B	B	A	A	B	A	B	H	A	A	A	A	A	A	A	A	A	B	A	A	A	A	A	A	A	B	B	A	B	H	B	B	A	B	A	A	B	A	B	B	B
AX-147211611	B	B	B	B	B	B	B	B	B	B	B	B	B	B	B	B	B	B	B	B	B	B	B	B	B	B	B	B	B	B	B	B	B	B	B	B	B	B	B	B	B	B	B	B	B	B	B	A	A
AX-147211613	A	A	B	A	B	A	A	B	A	A	B	B	A	B	A	H	B	B	B	B	B	B	B	B	B	A	B	B	B	B	B	H	B	A	A	B	A	H	A	A	B	A	B	B	A	B	A	A	A
AX-147211614	A	A	A	A	A	A	A	A	A	A	A	A	A	A	A	A	A	A	A	A	A	A	A	A	A	A	A	A	A	A	A	A	A	A	A	A	A	A	A	A	A	A	A	A	A	A	A	A	A
AX-147211621	A	A	A	A	A	A	A	A	A	A	A	A	A	A	A	A	A	A	A	A	A	A	A	A	A	A	A	A	A	A	A	A	A	A	A	A	A	A	A	A	A	A	A	A	A	A	A	A	A
AX-147211622	A	A	A	A	A	A	A	A	A	A	A	A	A	A	A	A	A	A	A	A	A	A	A	A	A	A	A	A	A	A	A	A	A	A	A	A	A	A	A	A	A	A	A	A	A	A	A	A	A
AX-147211623	A	A	A	A	A	A	A	A	A	A	A	A	A	A	A	A	A	A	A	A	A	A	A	A	A	A	A	A	A	A	A	A	A	A	A	A	A	A	A	A	A	A	A	A	A	A	A	A	A
AX-147211626	B	B	D	D	B	B	B	B	B	B	B	B	D	B	B	B	D	B	B	B	B	B	B	B	D	B	B	B	B	B	B	?	D	B	B	B	B	?	D	B	B	B	?	B	B	D	B	B	B
AX-147211641	B	B	A	B	A	B	B	A	B	B	A	A	B	A	A	H	A	A	A	A	A	A	A	A	A	B	A	A	A	A	A	B	A	B	B	A	B	H	B	B	B	B	B	B	B	A	B	B	B
AX-147211642	B	B	D	D	B	B	B	B	B	B	B	B	D	B	B	B	D	B	D	B	D	D	B	D	B	B	B	D	B	D	B	D	D	D	B	B	B	D	D	B	B	B	D	D	B	D	B	B	D
AX-147211653	A	A	B	A	A	A	A	A	A	A	A	A	A	A	A	A	A	A	A	A	A	A	A	A	B	A	A	A	A	A	A	A	B	A	A	A	A	B	A	A	A	A	B	A	A	B	A	A	A
AX-147211654	A	A	C	A	A	?	A	A	A	A	A	A	A	A	A	A	A	A	A	A	A	A	A	A	C	A	A	A	A	A	A	A	C	A	A	A	A	C	A	A	A	A	C	A	A	C	A	A	A
AX-147211658	B	B	B	B	B	B	B	B	B	B	B	B	B	?	B	B	B	B	B	B	B	B	B	B	B	B	B	B	B	B	B	B	B	D	B	B	B	B	B	B	B	B	B	B	B	B	B	B	B
AX-147211659	A	A	A	A	A	A	A	A	A	A	A	A	A	A	A	A	A	A	A	A	A	A	A	A	A	A	A	A	A	A	A	A	A	C	A	A	A	A	A	A	A	A	A	A	A	A	A	A	A
AX-147211661	B	B	B	B	B	B	B	B	B	B	B	B	B	B	B	B	B	B	B	B	B	B	B	B	B	B	B	B	B	B	B	B	B	B	B	B	B	B	B	B	B	B	B	D	B	B	B	B	B
AX-147211662	B	B	B	B	B	B	B	B	B	B	B	B	D	B	B	B	D	B	D	B	D	D	B	D	B	B	B	D	B	D	B	B	B	D	B	B	B	B	B	B	B	B	B	B	B	B	B	B	B
AX-147211666	A	A	A	A	A	A	A	A	A	A	A	A	A	A	A	A	A	A	A	A	A	A	A	A	A	A	A	A	A	A	A	A	A	A	A	A	A	A	A	A	A	A	A	A	A	A	A	A	A
AX-147211668	D	D	B	D	B	D	D	B	D	D	B	B	D	B	B	?	B	B	B	B	B	B	B	B	B	D	B	B	B	B	B	D	B	D	D	D	D	D	D	D	D	D	D	D	D	?	D	D	D
AX-147211672	A	A	B	B	B	A	A	B	A	A	B	B	A	B	B	H	B	B	B	B	B	B	B	B	B	B	B	B	B	B	B	B	B	A	A	B	A	H	B	A	B	A	B	B	A	B	A	B	B
AX-147211675	A	A	A	A	A	A	A	A	A	A	A	A	A	A	A	A	A	A	A	A	A	A	A	A	A	A	A	A	A	A	A	B	A	A	A	A	A	A	A	A	A	A	A	A	A	A	A	A	A
AX-147211691	B	B	B	B	B	B	B	B	B	B	B	B	B	B	B	B	B	B	B	B	B	B	B	B	B	B	B	B	D	B	B	B	B	D	B	B	B	B	B	B	B	B	B	B	B	B	B	B	B
AX-147211704	A	A	A	A	A	A	A	A	A	A	A	A	A	A	A	A	A	A	A	A	A	A	A	A	A	A	A	A	A	A	A	A	A	A	A	A	A	A	A	A	A	A	A	A	A	A	A	A	A
AX-147211707	A	A	B	A	B	A	A	A	A	A	B	B	A	B	B	H	B	B	B	B	B	B	B	B	B	A	B	B	A	B	B	A	B	?	A	B	B	A	A	A	A	A	A	?	A	B	A	A	A
AX-147211712	A	A	A	A	A	A	A	A	A	A	A	A	A	A	A	A	A	A	A	A	A	A	A	A	A	A	A	A	A	A	A	C	A	A	A	A	A	A	A	A	A	A	C	C	A	A	A	A	A
AX-147211716	A	A	A	A	A	A	A	A	A	A	A	A	A	A	A	A	A	A	A	A	A	A	A	A	A	A	A	A	A	A	A	C	A	A	A	A	A	A	A	A	A	A	C	C	A	A	A	A	A
AX-147211736	B	B	B	B	B	B	B	B	B	B	B	B	B	B	B	B	B	B	B	B	B	B	B	B	B	B	B	B	B	B	B	?	B	B	?	B	B	B	B	B	B	B	D	D	B	B	B	B	B
AX-147211762	B	B	A	B	B	B	B	B	B	A	B	B	H	B	B	B	B	B	B	B	B	B	B	B	B	B	B	B	B	B	B	B	A	B	B	B	B	?	B	B	B	B	A	A	B	A	A	B	B
AX-147211769	A	A	A	A	A	A	A	A	A	A	A	A	A	A	A	A	A	A	A	A	A	A	A	A	A	A	A	A	A	A	A	B	A	A	A	A	A	A	A	A	A	A	B	B	A	A	A	A	A
AX-147211770	A	A	A	A	A	A	A	A	A	A	A	A	A	A	A	A	A	A	A	A	A	A	A	A	A	A	A	A	A	A	A	C	A	A	A	A	A	A	A	A	A	A	C	A	A	A	A	A	A
AX-147211776	D	D	B	D	D	D	D	D	D	D	D	D	D	D	D	D	D	D	D	D	D	D	D	D	B	D	D	D	D	D	D	B	B	D	D	D	D	D	D	D	D	D	B	D	D	B	D	D	D
AX-147211778	A	A	B	A	B	A	A	?	A	A	B	B	A	B	B	H	B	B	B	B	A	B	B	B	B	A	B	B	A	B	B	?	B	A	B	B	H	H	A	B	?	A	A	A	A	B	?	A	A
AX-147211780	B	B	B	B	B	B	B	B	B	B	B	B	B	B	B	B	B	B	B	B	B	B	B	B	B	B	B	B	B	B	B	B	B	B	B	B	B	B	B	B	B	B	B	A	B	B	B	B	B
AX-147211783	A	A	B	A	B	A	A	A	A	A	B	B	A	B	B	H	B	B	B	B	A	B	B	B	B	A	B	B	A	B	B	A	B	A	B	B	H	?	A	B	A	A	A	A	A	B	A	A	A
AX-147211785	B	B	B	B	B	B	B	B	B	B	B	B	B	B	B	B	B	B	B	B	B	B	B	B	B	B	B	B	B	B	B	A	B	B	B	B	B	B	B	B	B	B	B	A	B	B	B	B	B
AX-147211787	A	A	A	A	A	A	A	A	A	A	A	A	A	A	A	A	A	A	A	A	A	A	A	A	A	A	A	A	A	A	A	C	A	A	A	A	A	A	A	A	A	A	C	C	A	A	A	A	A
AX-147211798	A	A	A	A	A	A	A	A	A	A	A	A	A	A	A	A	A	A	A	A	A	A	A	A	A	A	A	A	A	A	A	A	A	A	A	A	A	A	A	A	A	A	A	A	A	A	A	C	C
AX-147211805	B	B	B	B	B	B	B	B	B	B	B	B	B	B	B	B	B	B	B	B	B	B	B	B	B	B	B	B	B	B	B	B	B	B	B	B	B	B	B	B	B	B	B	B	B	B	B	D	D
AX-147211808	B	B	B	B	B	B	B	B	B	B	B	B	B	B	B	B	B	B	B	B	B	B	B	B	B	B	B	B	B	B	B	B	B	D	B	B	B	B	B	B	B	B	B	B	B	B	B	B	B
AX-147211811	B	B	B	B	B	B	B	B	B	B	B	B	B	B	B	B	B	B	B	B	B	B	B	B	B	B	B	B	B	B	B	B	B	B	B	B	B	B	B	B	B	B	B	B	B	B	B	D	D
AX-147211812	B	B	A	A	A	B	B	H	B	B	A	A	B	A	A	H	A	A	A	A	B	A	A	A	A	B	A	A	A	A	B	A	A	A	A	A	H	H	A	A	B	B	A	A	B	B	B	A	A
AX-147211819	B	B	B	B	B	B	B	B	B	B	B	B	B	B	B	B	B	B	B	B	B	B	B	B	B	B	B	B	B	B	B	D	B	B	B	B	B	B	B	B	B	B	D	B	B	B	B	B	B
AX-147211829	B	B	B	B	B	B	B	B	B	B	B	B	B	B	B	B	B	B	B	B	B	B	B	B	B	B	B	B	B	B	B	B	B	B	B	B	B	B	B	B	B	B	B	B	B	B	B	D	D
AX-147211846	A	A	H	A	A	A	A	A	A	B	A	A	B	A	A	A	A	A	A	A	B	A	A	A	A	A	A	A	A	A	A	A	A	A	A	A	A	B	A	A	A	A	B	A	A	A	B	A	A
AX-147211849	B	B	D	B	B	B	B	B	B	B	B	B	B	B	B	B	B	B	B	B	B	B	B	B	B	B	B	B	B	B	B	B	D	B	B	B	B	B	B	B	B	B	B	B	B	B	B	B	B
AX-147211853	B	B	A	B	B	B	B	B	B	A	B	B	A	B	B	?	B	B	B	B	A	B	B	B	B	B	B	B	B	B	B	B	A	B	B	B	B	A	B	B	B	B	A	B	B	A	A	B	B
AX-147211855	A	A	H	A	B	A	B	A	B	B	B	B	B	B	B	H	B	A	B	A	B	B	B	B	B	B	A	B	A	B	A	A	A	A	B	B	B	B	A	B	B	A	A	B	A	B	B	A	A
AX-147211856	A	A	A	A	A	A	A	A	A	A	A	A	A	A	A	A	A	A	A	A	A	A	A	A	A	A	A	A	A	A	A	A	A	A	A	A	A	A	A	A	A	A	A	A	A	A	A	A	A
AX-147211857	A	A	A	A	A	A	A	A	A	C	A	A	C	A	A	?	A	A	A	A	C	A	A	A	A	A	A	A	A	A	A	A	A	A	A	A	A	C	A	A	A	A	A	A	A	A	C	A	A
AX-147211866	A	A	C	A	A	A	A	A	A	C	A	A	C	A	A	A	A	A	A	A	C	A	A	A	A	A	A	A	A	A	A	A	C	A	A	C	A	C	A	A	A	A	C	A	A	C	C	A	A
AX-147211874	B	B	B	B	B	B	B	B	B	B	B	B	B	B	B	B	B	B	B	B	B	B	B	B	B	B	B	B	B	B	B	D	B	B	B	B	B	B	B	B	B	B	B	D	B	B	B	B	B
AX-147211883	B	B	B	B	B	B	B	B	B	B	B	B	B	B	B	B	B	B	B	B	B	B	B	B	B	B	B	B	B	B	B	B	B	B	B	B	B	B	B	B	B	B	B	B	B	B	B	B	B
AX-147211887	B	B	B	B	B	B	B	B	B	B	B	B	B	B	B	B	B	B	B	B	B	B	B	B	B	B	B	B	B	B	B	B	B	B	B	B	B	B	B	B	B	B	B	B	B	B	D	B	B
AX-147211888	B	B	B	B	B	B	B	B	B	B	B	B	B	B	B	B	B	B	B	B	B	B	B	B	B	B	B	B	B	B	B	B	B	B	B	B	B	B	B	B	B	B	B	D	B	B	B	B	B
AX-147211895	A	A	A	A	A	A	A	A	A	A	A	A	A	A	A	A	A	A	A	A	A	A	A	A	A	A	A	A	A	A	A	A	A	A	A	C	A	A	A	A	A	A	A	A	A	A	A	A	A
AX-147211896	B	B	B	B	B	B	B	B	B	B	B	B	B	B	B	B	D	B	D	B	B	B	B	B	B	B	B	B	D	B	B	B	B	D	B	?	D	B	B	B	B	B	B	B	B	B	B	B	B
AX-147211906	B	B	B	B	B	B	B	B	B	B	B	B	B	B	B	B	B	B	B	B	B	B	B	B	B	B	B	B	B	B	B	B	B	B	B	B	B	B	B	B	B	B	B	B	B	B	B	B	B
AX-147211911	A	A	A	A	A	A	A	A	A	A	A	A	A	A	A	A	C	A	C	A	A	A	A	A	A	A	A	A	C	A	A	A	A	C	A	A	C	A	A	A	A	A	A	A	A	A	A	A	A
AX-147211917	A	A	A	A	A	A	A	A	A	A	A	A	A	A	A	A	A	A	A	A	A	A	A	A	A	A	A	A	A	A	A	A	A	A	A	A	A	A	A	A	A	A	A	A	A	A	A	A	A
AX-147211919	B	B	B	D	B	B	B	B	B	B	B	B	B	B	B	B	B	B	B	B	B	B	B	B	B	D	B	B	B	B	B	B	B	B	B	B	B	B	D	B	B	B	B	B	B	B	B	B	B
AX-147211923	B	B	A	B	B	B	B	B	B	B	B	B	B	B	B	B	B	B	B	B	B	B	B	B	B	B	B	B	B	B	B	B	A	B	B	B	B	B	B	B	B	B	B	A	B	B	B	B	B
AX-147211928	A	A	A	A	A	A	A	A	A	A	A	A	A	A	A	A	A	A	A	A	A	A	A	A	A	A	A	A	A	A	A	A	A	A	A	A	A	A	A	B	A	A	A	A	A	A	A	A	A
AX-147211931	B	B	D	B	B	B	B	B	B	D	B	B	D	B	B	B	B	B	B	B	D	B	B	B	B	B	B	B	B	B	B	B	D	B	B	B	B	D	B	B	B	B	D	B	B	D	D	B	B
AX-147211945	A	A	A	A	A	A	A	A	A	A	A	A	A	A	A	A	A	A	A	A	A	A	A	A	A	A	A	A	A	A	A	A	A	A	A	A	A	A	A	C	A	A	A	A	A	A	A	A	A
AX-147211947	B	B	B	B	B	B	B	B	B	B	B	B	B	B	B	B	B	B	B	B	B	B	B	B	B	B	B	B	B	B	B	D	B	B	B	B	B	B	B	B	B	B	B	D	B	B	B	B	B
AX-147211956	A	A	A	A	A	A	A	A	A	A	A	A	A	A	A	A	A	A	A	A	A	A	A	A	A	A	A	A	A	A	A	A	A	A	A	A	A	A	A	A	A	A	A	A	A	A	A	A	A
AX-147211958	A	A	A	A	A	A	A	A	A	A	A	A	A	A	A	A	A	A	A	A	A	A	A	A	A	A	A	A	A	A	A	A	A	A	A	A	A	A	A	A	A	A	A	A	A	A	A	A	A
AX-147211998	A	A	A	A	A	A	A	A	A	A	A	A	A	A	A	A	A	A	A	A	A	A	A	A	A	A	A	A	A	A	A	A	A	A	A	A	A	A	A	A	A	A	A	A	A	A	A	B	B
AX-147211999	A	A	A	A	A	A	A	A	A	A	A	A	A	A	A	A	A	A	A	A	A	A	A	A	A	A	A	A	A	A	A	A	A	A	A	A	A	A	A	A	A	A	A	A	A	A	A	B	B
AX-147212002	A	A	A	A	A	A	A	A	A	A	A	A	A	A	A	A	A	A	A	A	A	A	A	A	A	A	A	A	A	A	A	A	A	A	A	A	A	A	A	A	A	A	A	A	A	A	A	A	A
AX-147212004	B	B	B	B	B	B	B	B	B	B	B	B	B	B	B	B	B	B	B	B	B	B	B	B	B	B	B	B	B	B	B	B	B	B	B	B	B	B	B	B	B	B	B	B	B	B	B	D	D
AX-147212012	B	B	B	B	A	B	B	A	A	A	B	A	H	A	B	A	B	B	B	A	B	B	B	B	B	B	A	B	A	B	B	B	B	B	A	A	A	B	B	B	B	B	B	B	B	B	A	B	B
AX-147212022	B	B	B	B	B	B	B	B	B	B	B	B	B	B	B	B	B	B	B	B	B	B	B	B	B	B	B	B	B	B	B	B	B	B	B	B	B	B	B	B	B	B	B	A	B	B	B	B	B
AX-147212038	B	B	B	B	B	B	B	B	B	B	B	B	B	B	B	B	B	B	B	B	B	B	B	B	B	B	B	B	B	B	B	D	B	B	B	B	B	B	B	B	B	B	D	B	B	B	B	B	B
AX-147212042	B	B	B	B	B	B	B	B	B	B	B	B	B	B	B	B	D	B	B	B	B	B	D	B	B	B	B	D	B	B	B	B	B	D	B	B	B	B	B	B	B	B	B	B	B	B	B	B	B
AX-147212043	A	A	B	A	A	A	A	A	A	A	A	A	A	A	A	A	A	A	A	A	A	A	A	A	A	A	A	A	A	A	A	A	B	A	A	A	A	H	A	B	A	A	B	A	A	A	A	A	A
AX-147212046	B	B	H	B	B	B	B	B	B	B	B	B	B	B	B	B	B	B	B	B	B	B	B	B	A	B	B	B	B	B	B	A	A	B	B	B	B	H	B	?	B	B	A	B	B	B	B	B	B
AX-147212067	B	B	B	B	B	B	B	B	B	B	B	B	B	B	B	B	B	B	B	B	B	B	B	B	B	B	B	B	B	B	B	B	B	B	B	B	B	B	B	B	B	B	B	B	B	B	B	B	D
AX-147212078	B	B	B	A	B	B	B	B	B	B	B	B	B	B	B	B	B	B	B	B	B	B	B	B	B	A	B	B	B	B	B	B	B	B	B	B	B	B	A	B	B	B	B	B	B	B	B	B	B
AX-147212082	A	A	B	A	B	A	A	A	A	B	A	A	B	B	A	A	A	A	A	A	B	A	A	A	A	A	A	B	A	A	A	A	B	A	A	A	A	B	A	A	A	A	B	A	A	B	B	A	A
AX-147212084	B	B	B	B	B	B	B	B	B	B	B	B	B	B	B	B	B	B	B	B	B	B	B	B	B	B	B	B	B	B	B	B	B	B	B	B	B	B	B	B	B	B	B	B	B	B	B	B	B
AX-147212097	B	B	B	B	B	B	B	B	B	B	B	B	B	B	B	B	B	B	B	B	B	B	B	B	B	B	B	B	B	B	B	B	B	B	B	B	B	B	B	B	B	B	B	B	B	B	B	B	B
AX-147212098	D	D	D	D	D	D	D	D	D	D	D	D	D	D	D	D	D	D	D	D	D	D	D	D	D	D	D	D	D	D	D	D	D	D	B	D	D	D	D	D	D	D	D	B	D	D	D	D	D
AX-147212099	A	A	A	A	A	A	A	A	A	A	A	A	A	A	A	A	A	A	A	A	A	A	A	A	A	A	A	A	A	A	A	A	A	A	B	A	A	A	A	A	A	A	A	B	A	A	A	A	A
AX-147212100	A	A	A	A	A	A	A	A	A	A	A	A	A	A	A	A	A	A	A	A	A	A	A	A	A	A	A	A	A	A	A	A	A	A	B	A	A	A	A	A	A	A	A	B	A	A	A	A	A
AX-147212101	B	B	B	B	B	B	B	B	B	B	B	B	B	B	B	B	B	B	B	B	B	B	B	B	B	B	B	B	B	B	B	B	B	B	D	B	B	B	B	B	B	B	B	D	B	B	B	B	B
AX-147212102	A	A	A	A	A	A	A	A	A	A	A	A	A	A	A	A	A	A	A	A	A	A	A	A	A	A	A	A	A	A	A	A	A	A	B	A	A	A	A	A	A	A	A	B	A	A	A	A	A
AX-147212103	B	B	B	B	B	B	B	B	B	B	B	B	B	B	B	B	B	B	B	B	B	B	B	B	B	B	B	B	B	B	B	B	B	B	B	B	B	B	B	B	B	B	B	B	B	B	B	B	B
AX-147212106	A	A	A	A	A	A	A	A	A	A	A	A	A	A	A	A	A	A	A	A	A	A	A	A	A	A	A	A	A	A	A	A	A	A	C	A	A	A	A	A	A	A	A	C	A	A	A	A	A
AX-147212107	A	A	A	A	A	A	A	A	A	A	A	A	A	A	A	A	A	A	A	A	A	A	A	A	A	A	A	A	A	A	A	A	A	A	C	A	A	A	A	A	A	A	A	C	A	A	A	A	A
AX-147212109	B	B	B	B	B	B	B	B	B	B	B	B	B	B	B	B	B	B	B	B	B	B	B	B	B	B	B	B	B	B	B	B	B	B	D	B	B	B	B	B	B	B	B	B	B	B	B	B	B
AX-147212110	B	B	B	B	B	B	B	B	B	B	B	B	B	B	B	B	B	B	B	B	B	B	B	B	B	B	B	B	B	B	B	B	B	B	A	B	B	B	B	B	B	B	B	A	B	B	B	B	B
AX-147212111	A	A	A	A	A	A	A	A	A	A	A	A	A	A	A	A	A	A	A	A	A	A	A	A	A	A	A	A	A	A	A	A	A	A	C	A	A	A	A	A	A	A	A	C	A	A	A	A	A
AX-147212112	B	B	B	B	B	B	B	B	B	B	B	B	B	B	B	B	B	B	B	B	B	B	B	B	B	B	B	B	B	B	B	B	B	B	D	B	B	B	B	B	B	B	B	D	B	B	B	B	B
AX-147212113	A	A	A	A	A	A	A	A	A	A	A	A	A	A	A	A	A	A	A	A	A	A	A	A	A	A	A	A	A	A	A	A	A	A	A	A	A	A	A	A	A	A	A	A	A	A	A	A	A
AX-147212114	A	A	A	A	A	A	A	A	A	A	A	A	A	A	A	A	A	A	A	A	A	A	A	A	A	A	A	A	A	A	A	A	A	A	C	A	A	A	A	A	A	A	A	C	A	A	A	C	A
AX-147212116	A	A	A	A	A	A	A	A	A	A	A	A	A	A	A	A	A	A	A	A	A	A	A	A	A	A	A	A	A	A	A	A	A	A	B	A	A	A	A	A	A	A	A	H	A	A	A	A	A
AX-147212117	B	B	B	B	B	B	B	B	B	B	B	B	B	B	B	B	B	B	B	B	B	B	B	B	B	B	B	B	B	B	B	B	B	B	D	B	B	B	B	B	B	B	B	D	B	B	B	B	B
AX-147212118	B	B	B	B	B	B	B	B	B	B	B	B	B	B	B	B	B	B	B	B	B	B	B	B	B	B	B	B	B	B	B	B	B	B	D	B	B	B	B	B	B	B	B	D	B	B	B	B	B
AX-147212119	B	B	B	B	B	B	B	B	B	B	B	B	B	B	B	B	B	B	B	B	B	B	B	B	B	B	B	B	B	B	B	B	B	B	D	B	B	B	B	B	B	B	B	D	B	B	B	B	B
AX-147212120	B	B	D	B	B	B	B	B	B	B	B	B	B	B	B	B	B	B	B	B	B	B	B	B	D	B	B	B	B	B	B	D	?	B	B	?	B	B	B	B	B	B	D	B	B	D	B	B	B
AX-147212123	A	A	A	A	A	A	A	A	A	A	A	A	A	A	A	A	A	A	A	A	A	A	A	A	A	A	A	A	A	A	A	A	A	A	C	A	A	A	A	A	A	A	A	C	A	A	A	A	A
AX-147212124	A	A	A	A	A	A	A	A	A	A	A	A	A	A	A	A	A	A	A	A	A	A	A	A	A	A	A	A	A	A	A	A	A	A	C	A	A	A	A	A	A	A	A	C	A	A	A	C	A
AX-147212125	A	A	A	A	A	A	A	A	A	A	A	A	A	A	A	A	A	A	A	A	A	A	A	A	A	A	A	A	A	A	A	A	A	A	C	A	A	A	A	A	A	A	A	C	A	A	A	A	A
AX-147212126	B	B	B	B	B	B	B	B	B	B	B	B	B	B	B	B	B	B	B	B	B	B	B	B	B	B	B	B	B	B	B	B	B	B	D	B	B	B	B	B	B	B	B	D	B	B	B	B	B
AX-147212129	A	A	A	A	A	A	A	A	A	A	A	A	A	A	A	A	A	A	A	A	A	A	A	A	A	A	A	A	A	A	A	A	A	A	C	A	A	A	A	A	A	A	A	C	A	A	A	A	A
AX-147212130	B	B	B	B	B	B	B	B	B	B	B	B	B	B	B	B	B	B	B	B	B	B	B	B	B	B	B	B	B	B	B	B	B	B	D	B	B	B	B	B	B	B	B	D	B	B	B	B	B
AX-147212131	A	A	A	A	A	A	A	A	A	A	A	A	A	A	A	A	A	A	A	A	A	A	A	A	A	A	A	A	A	A	A	A	A	A	A	A	A	A	A	A	A	A	A	A	A	A	A	A	A
AX-147212132	A	A	A	A	A	A	A	A	A	A	A	A	A	A	A	A	A	A	A	A	A	A	A	A	A	A	A	A	A	A	A	A	A	A	C	A	A	A	A	A	A	A	A	C	A	A	A	A	A
AX-147212133	A	A	A	A	A	A	A	A	A	A	A	A	A	A	A	A	A	A	A	A	A	A	A	A	A	A	A	A	A	A	A	A	A	A	C	A	A	A	A	A	A	A	A	C	A	A	A	A	A
AX-147212134	B	B	B	B	B	B	B	B	B	B	B	B	B	B	B	B	B	B	B	B	B	B	B	B	B	B	B	B	B	B	B	B	B	B	D	B	B	B	B	B	B	B	B	D	B	B	B	B	B
AX-147212135	B	B	B	B	B	B	B	B	B	B	B	B	B	B	B	B	B	B	B	B	B	B	B	B	B	B	B	B	B	B	B	B	B	B	D	B	B	B	B	B	B	B	B	D	B	B	B	B	B
AX-147212137	B	B	B	B	B	B	B	B	B	B	B	B	B	B	B	B	B	B	B	B	B	B	B	B	B	B	B	B	B	B	B	B	B	B	D	B	B	B	B	B	B	B	B	D	B	B	B	B	B
AX-147212138	B	B	B	B	B	B	B	B	B	B	B	B	B	B	B	B	B	B	B	B	B	B	B	B	B	B	B	B	B	B	B	B	B	B	D	B	B	B	B	B	B	B	B	D	B	B	B	B	B
AX-147212140	B	B	B	B	B	B	B	B	B	B	B	B	B	B	B	B	B	B	B	B	B	B	B	B	B	B	B	B	B	B	B	B	B	B	D	B	B	B	B	B	B	B	B	D	B	B	B	B	B
AX-147212141	B	B	B	B	B	B	B	B	B	B	B	B	B	B	B	B	B	B	B	B	B	B	B	B	B	B	B	B	B	B	B	B	B	B	D	B	B	B	B	B	B	B	B	D	B	B	B	B	B
AX-147212144	B	B	B	B	B	B	B	B	B	B	B	B	B	B	B	B	B	B	B	B	B	B	B	B	B	B	B	B	B	B	B	B	B	B	A	B	B	B	B	B	B	B	B	H	B	B	B	B	B
AX-147212145	A	A	A	A	A	A	A	A	A	A	A	A	A	A	A	A	A	A	A	A	A	A	A	A	A	A	A	A	A	A	A	A	A	A	A	A	A	A	A	A	A	A	A	A	A	A	A	A	A
AX-147212147	B	B	B	B	B	B	B	B	B	B	B	B	B	B	B	B	B	B	B	B	B	B	B	B	B	B	B	B	B	B	B	B	B	B	B	B	B	B	B	B	B	B	B	B	B	B	B	B	B
AX-147212148	B	B	B	B	B	B	B	B	B	B	B	B	B	B	B	B	B	B	B	B	B	B	B	B	B	B	B	B	B	B	B	B	B	B	B	B	B	B	B	B	B	B	B	B	B	B	B	B	B
AX-147212151	A	A	A	A	A	A	A	A	A	A	A	A	A	A	A	A	A	A	A	A	A	A	A	A	A	A	A	A	A	A	A	A	A	A	C	A	A	A	A	A	A	A	A	C	A	A	A	A	A
AX-147212152	A	A	A	A	A	A	A	A	A	A	A	A	A	A	A	A	A	A	A	A	A	A	A	A	A	A	A	A	A	A	A	A	A	A	C	A	A	A	A	A	A	A	A	C	A	A	A	A	A
AX-147212153	A	A	A	A	A	A	A	A	A	A	A	A	A	A	A	A	A	A	A	A	A	A	A	A	A	A	A	A	A	A	A	A	A	A	C	A	A	A	A	A	A	A	A	C	A	A	A	A	A
AX-147212154	B	B	B	B	B	?	B	B	B	B	B	B	B	B	B	B	B	B	B	B	B	B	B	B	B	B	B	B	B	B	B	B	B	B	A	B	B	B	B	B	B	B	B	A	B	B	B	B	B
AX-147212155	B	B	B	B	B	B	B	B	B	B	B	B	B	B	B	B	B	B	B	B	B	B	B	B	B	B	B	B	B	B	B	B	B	B	A	B	B	B	B	B	B	B	B	A	B	B	B	B	B
AX-147212156	B	B	B	B	B	B	B	B	B	B	B	B	B	B	B	B	B	B	B	B	B	B	B	B	B	B	B	B	B	B	B	B	B	B	D	B	B	B	B	B	B	B	B	D	B	B	B	B	B
AX-147212158	B	B	B	B	B	B	B	B	B	B	B	B	B	B	B	B	B	B	B	B	B	B	B	B	B	B	B	B	B	B	B	B	B	B	B	B	B	B	B	B	B	B	B	B	B	B	B	B	B
AX-147212159	A	A	A	A	A	A	A	A	A	A	A	A	A	A	A	A	A	A	A	A	A	A	A	A	A	A	A	A	A	A	A	A	A	A	A	A	A	A	A	A	A	A	A	A	A	A	A	A	A
AX-147212160	B	B	B	B	B	B	B	B	B	B	B	B	B	B	B	B	B	B	B	B	B	B	B	B	B	B	B	B	B	B	B	B	B	B	A	B	B	B	B	B	B	B	B	A	B	B	B	B	B
AX-147212161	B	B	B	B	B	B	B	B	B	B	B	B	B	B	B	B	B	B	B	B	B	B	B	B	B	B	B	B	B	B	B	B	B	B	A	B	B	B	B	B	B	B	B	A	B	B	B	B	B
AX-147212162	B	B	B	B	B	B	B	B	B	B	B	B	B	B	B	B	B	B	B	B	B	B	B	B	B	B	B	B	B	B	B	B	B	B	D	B	B	B	B	B	B	B	B	D	B	B	B	B	B
AX-147212163	A	A	A	A	A	A	A	A	A	A	A	A	A	A	A	A	A	A	A	A	A	A	A	A	A	A	A	A	A	A	A	A	A	A	B	A	A	A	A	A	A	A	A	B	A	A	A	A	A
AX-147212164	A	A	A	A	A	A	A	A	A	A	A	A	A	A	A	A	A	A	A	A	A	A	A	A	A	A	A	A	A	A	A	A	A	A	C	A	A	A	A	A	A	A	A	C	A	A	A	A	A
AX-147212165	B	B	B	B	B	B	B	B	B	B	B	B	B	B	B	B	B	B	B	B	B	B	B	B	B	D	B	B	B	B	B	B	B	B	B	B	B	B	B	B	B	B	B	B	B	B	B	D	B
AX-147212166	A	A	A	A	A	A	A	A	A	A	A	A	A	A	A	A	A	A	A	A	A	A	A	A	A	A	A	A	A	A	A	A	A	A	C	A	A	A	A	A	A	A	A	C	A	A	A	A	A
AX-147212167	A	A	A	A	A	A	A	A	A	A	A	A	A	A	A	A	A	A	A	A	A	A	A	A	A	A	A	A	A	A	A	A	A	A	C	A	A	A	A	A	A	A	A	C	A	A	A	A	A
AX-147212169	B	B	B	B	B	B	B	B	B	B	B	B	B	B	B	B	B	B	B	B	B	B	B	B	B	B	B	B	B	B	B	B	B	B	B	B	B	B	B	B	B	B	B	B	B	B	B	B	B
AX-147212172	A	A	A	A	A	A	A	A	A	A	A	A	A	A	A	A	A	A	A	A	A	A	A	A	A	A	A	A	A	A	A	A	A	A	C	A	A	A	A	A	A	A	A	C	A	A	A	A	A
AX-147212173	B	B	B	B	B	B	B	B	B	B	B	B	B	B	B	B	B	B	B	B	B	B	B	B	B	B	B	B	B	B	B	B	B	B	B	B	B	B	B	B	B	B	B	B	B	B	B	B	B
AX-147212174	A	A	A	A	A	A	A	A	A	A	A	A	A	A	A	A	A	A	A	A	A	A	A	A	A	A	A	A	A	A	A	A	A	A	C	A	A	A	A	A	A	A	A	C	A	A	A	C	A
AX-147212176	A	A	A	A	A	A	A	A	A	A	A	A	A	A	A	A	A	A	A	A	A	A	A	A	A	A	A	A	A	A	A	A	A	C	C	A	A	A	A	A	A	A	A	C	A	A	A	A	A
AX-147212178	A	A	A	A	A	A	A	A	A	A	A	A	A	A	A	A	A	A	A	A	A	A	A	A	A	A	A	A	A	A	A	A	A	A	C	A	A	A	A	A	A	A	A	C	A	A	A	A	A
AX-147212179	A	A	A	A	A	A	A	A	A	A	A	A	A	A	A	A	A	A	A	A	A	A	A	A	A	A	A	A	A	A	A	A	A	A	C	A	A	A	A	A	A	A	A	C	A	A	A	A	A
AX-147212180	A	A	A	A	A	A	A	A	A	A	A	A	A	A	A	A	A	A	A	A	A	A	A	A	A	A	A	A	A	A	A	A	A	A	C	A	A	A	A	A	A	A	A	C	A	A	A	A	A
AX-147212181	B	B	B	B	B	B	B	B	B	B	B	B	B	B	B	B	B	B	B	B	B	B	B	B	B	B	B	B	B	B	B	B	B	B	B	B	B	B	B	B	B	B	B	B	B	B	B	B	B
AX-147212182	A	A	A	A	A	A	A	A	A	A	A	A	A	A	A	A	A	A	A	A	A	A	A	A	A	A	A	A	A	A	A	A	A	A	C	A	A	A	A	A	A	A	A	C	A	A	A	A	A
AX-147212183	B	B	B	B	B	B	B	B	B	B	B	B	B	B	B	B	B	B	B	B	B	B	B	B	B	B	B	B	B	B	B	B	B	B	D	B	B	B	B	B	B	B	B	D	B	B	B	B	B
AX-147212184	B	B	B	B	B	B	B	B	B	B	B	B	B	B	B	B	B	B	B	B	B	B	B	B	B	B	B	B	B	B	B	B	B	B	D	B	B	B	B	B	B	B	B	D	B	B	B	B	B
AX-147212185	B	B	B	B	B	B	B	B	B	B	B	B	B	B	B	B	B	B	B	B	B	B	B	B	B	B	B	B	B	B	B	B	B	B	D	B	B	B	B	B	B	B	B	D	B	B	B	B	B
AX-147212186	A	A	A	A	A	A	A	A	A	A	A	A	A	A	A	A	A	A	A	A	A	A	A	A	A	A	A	A	A	A	A	A	A	?	C	A	A	A	A	A	A	A	A	C	A	A	A	A	A
AX-147212187	D	D	D	D	D	D	D	D	D	D	D	D	D	D	D	D	D	D	D	D	D	D	D	D	D	D	D	D	D	D	D	D	D	D	B	D	D	D	D	D	D	D	D	B	D	D	D	D	D
AX-147212188	A	A	A	A	A	A	A	A	A	A	A	A	A	A	A	A	A	A	A	A	A	A	A	A	A	A	A	A	A	A	A	A	A	A	C	A	A	A	A	A	A	A	A	C	A	A	A	A	A
AX-147212189	B	B	B	B	B	B	B	B	B	B	B	B	B	B	B	B	B	B	B	B	B	B	B	B	B	B	B	B	B	B	B	B	B	B	D	B	B	B	B	B	B	B	B	D	B	B	B	B	B
AX-147212190	B	B	B	B	B	B	B	B	B	B	B	B	B	B	B	B	B	B	B	B	B	B	B	B	B	B	B	B	B	B	B	B	B	B	D	B	B	B	B	B	B	B	B	D	B	B	B	B	B
AX-147212191	A	A	A	A	A	A	A	A	A	A	A	A	A	A	A	A	A	A	A	A	A	A	A	A	A	A	A	A	A	A	A	A	A	A	C	A	A	A	A	A	A	A	A	C	A	A	A	A	A
AX-147212192	A	A	A	A	A	A	A	A	A	A	A	A	A	A	A	A	A	A	A	A	A	A	A	A	A	A	A	A	A	A	A	A	A	A	C	A	A	A	A	A	A	A	A	C	A	A	A	A	A
AX-147212193	A	A	A	A	A	A	A	A	A	A	A	A	A	A	A	A	A	A	A	A	A	A	A	A	A	A	A	A	A	A	A	A	A	A	C	A	A	A	A	A	A	A	A	C	A	A	A	A	A
AX-147212194	B	B	B	B	B	B	B	B	B	B	B	B	B	B	B	B	B	B	B	B	B	B	B	B	B	B	B	B	B	B	B	B	B	B	A	B	B	B	B	B	B	B	B	A	B	B	B	B	B
AX-147212195	D	D	D	D	D	D	D	D	D	D	D	D	D	D	D	D	D	D	D	D	D	D	D	D	D	D	D	D	D	D	D	B	D	D	tetrasomic	D	D	D	D	D	D	D	B	tetrasomic	D	B	D	tetrasomic	tetrasomic
AX-147212201	C	C	C	C	C	C	C	C	C	C	C	C	C	C	C	C	C	C	C	C	C	C	C	C	C	C	C	C	C	C	C	?	C	C	C	C	C	C	C	C	C	C	A	tetrasomic	C	A	C	tetrasomic	tetrasomic
AX-147212202	B	B	B	B	B	B	B	B	B	B	B	B	B	B	B	B	B	B	B	B	B	B	B	B	B	B	B	B	B	B	B	B	B	B	D	B	B	B	B	B	B	B	B	B	B	B	B	B	B
AX-147212203	B	B	B	B	B	B	B	B	B	B	B	B	B	B	B	B	B	B	?	B	B	B	B	B	B	B	B	B	B	B	B	B	B	B	D	B	B	B	B	B	B	B	B	D	B	B	B	B	B
AX-147212205	B	B	B	B	B	B	B	B	B	B	B	B	B	B	B	B	B	B	B	B	B	B	B	B	B	B	B	B	B	B	B	D	B	B	B	B	B	B	B	B	B	B	D	B	B	D	B	tetrasomic	tetrasomic
AX-147212206	D	D	D	D	D	D	D	D	D	D	D	D	D	D	D	D	D	D	D	D	D	D	D	D	D	D	D	D	D	D	D	B	D	D	D	D	D	D	D	D	D	D	B	D	D	B	D	tetrasomic	tetrasomic
AX-147212208	C	C	C	C	C	C	C	C	C	C	C	C	C	C	C	C	C	C	C	C	C	C	C	C	C	C	C	C	C	C	C	A	C	C	?	C	C	C	C	C	C	C	A	tetrasomic	C	A	C	tetrasomic	tetrasomic
AX-147212209	D	D	D	D	D	D	D	D	D	D	D	D	D	D	D	D	D	D	D	D	D	D	D	D	D	D	D	D	D	D	D	B	D	D	D	D	D	D	D	D	D	D	B	D	D	B	D	tetrasomic	tetrasomic
AX-147212210	A	A	A	A	A	A	A	A	A	A	A	A	A	A	A	A	A	A	A	A	A	A	A	A	A	?	A	A	A	A	A	?	A	A	C	A	A	A	A	A	A	A	A	A	A	A	A	C	C
AX-147212211	A	A	A	A	A	A	A	A	A	A	A	A	A	A	A	A	A	A	A	A	A	A	A	A	A	A	A	A	A	A	A	C	A	A	A	A	A	A	A	A	A	A	C	A	A	C	A	A	A
AX-147212214	B	B	B	B	B	B	B	B	B	B	B	B	B	B	B	B	B	B	B	B	B	B	B	B	B	B	B	B	B	B	B	B	B	B	D	B	B	B	B	B	B	B	B	D	B	B	B	B	B
AX-147212215	B	B	B	B	B	B	B	B	B	B	B	B	B	B	B	B	B	B	B	B	B	B	B	B	B	B	B	B	B	B	B	B	B	B	A	B	B	B	B	B	B	B	B	A	B	B	B	B	B
AX-147212216	B	B	B	B	B	B	B	B	B	B	B	B	B	B	B	B	B	B	B	B	B	B	B	B	B	B	B	B	B	B	B	B	B	B	D	B	B	B	B	B	B	B	B	D	B	B	B	B	B
AX-147212217	A	A	A	A	A	A	A	A	A	A	A	A	A	A	A	A	A	A	A	A	A	A	A	A	A	A	A	A	A	A	A	A	A	A	C	A	A	A	A	A	A	A	A	C	A	A	A	A	A
AX-147212218	A	A	A	A	A	A	A	A	A	A	A	A	A	A	A	A	A	A	A	A	A	A	A	A	A	A	A	A	A	A	A	A	A	A	B	A	A	A	A	A	A	A	A	B	A	A	A	A	A
AX-147212219	B	B	B	B	B	B	B	B	B	B	B	B	B	B	B	B	B	B	B	B	B	B	B	B	B	B	B	B	B	B	B	B	B	B	A	B	B	B	B	B	B	B	B	A	B	B	B	B	B
AX-147212220	B	B	B	B	B	B	B	B	B	B	B	B	B	B	B	B	B	B	B	B	B	B	B	B	B	B	B	B	B	B	B	B	B	B	D	B	B	B	B	B	B	B	B	D	B	B	B	B	B
AX-147212221	A	A	A	A	A	A	A	A	A	A	A	A	A	A	A	A	A	A	A	A	A	A	A	A	A	A	A	A	A	A	A	A	A	A	C	A	A	A	A	A	A	A	A	C	A	A	A	A	A
AX-147212222	B	B	B	B	B	B	B	B	B	B	B	B	B	B	B	B	B	B	B	B	B	B	B	B	B	B	B	B	B	B	B	B	B	B	A	B	B	B	B	B	B	B	B	A	B	B	B	B	B
AX-147212223	A	A	A	A	A	A	A	A	A	A	A	A	A	A	A	A	A	A	A	A	A	A	A	A	A	A	A	A	A	A	A	A	A	A	C	A	A	A	A	A	A	A	A	C	A	A	A	A	A
AX-147212224	B	B	B	B	B	B	B	B	B	B	B	B	B	B	B	B	B	B	B	B	B	B	B	B	B	B	B	B	B	B	B	B	B	B	D	B	B	B	B	B	B	B	B	D	B	B	B	B	B
AX-147212225	B	B	B	B	B	B	B	B	B	B	B	B	B	B	B	B	B	B	B	B	B	B	B	B	B	B	B	B	B	B	B	B	B	B	D	B	B	B	B	B	B	B	B	D	B	B	B	B	B
AX-147212226	B	B	B	B	B	B	B	B	B	B	B	B	B	B	B	B	B	B	B	B	B	B	B	B	B	B	B	B	B	B	B	B	B	B	D	B	B	B	B	B	B	B	B	D	B	B	B	B	B
AX-147212227	A	A	A	A	A	A	A	A	A	A	A	A	A	A	A	A	A	A	A	A	A	A	A	A	A	A	A	A	A	A	A	A	A	A	C	A	A	A	A	A	A	A	A	C	A	A	A	A	A
AX-147212228	B	B	B	B	B	B	B	B	B	B	B	B	B	B	B	B	B	B	B	B	B	B	B	B	B	B	B	B	B	B	B	B	B	B	D	B	B	B	B	B	B	B	B	D	B	B	B	B	B
AX-147212230	B	B	B	B	B	B	B	B	B	B	B	B	B	B	B	B	B	B	B	B	B	B	B	B	B	B	B	B	B	B	B	B	B	B	A	B	B	B	B	B	B	B	B	H	B	B	B	B	B
AX-147212231	B	B	B	B	B	B	B	B	B	B	B	B	B	B	B	B	B	B	B	B	B	B	B	B	B	B	B	B	B	B	B	B	B	B	D	B	B	B	B	B	B	B	B	D	B	B	B	B	B
AX-147212232	B	B	B	B	B	B	B	B	B	B	B	B	B	B	B	B	B	B	B	B	B	B	B	B	B	B	B	B	B	B	B	B	B	B	D	B	B	B	B	B	B	B	B	D	B	B	B	B	B
AX-147212234	B	B	B	B	B	B	B	B	B	B	B	B	B	B	B	B	B	B	B	B	B	B	B	B	B	B	B	B	B	B	B	B	B	B	D	B	B	B	B	B	B	B	B	D	B	B	B	B	B
AX-147212235	A	A	A	A	A	A	A	A	A	A	A	A	A	A	A	A	A	A	A	A	A	A	A	A	A	A	A	A	A	A	A	A	A	A	C	A	A	A	A	A	A	A	A	C	A	A	A	A	A
AX-147212236	B	B	B	B	B	B	B	B	B	B	B	B	B	B	B	B	B	B	B	B	B	B	B	B	B	B	B	B	B	B	B	B	B	B	A	B	B	B	B	B	B	B	B	A	B	B	B	B	B
AX-147212237	B	B	B	B	B	B	B	B	B	B	B	B	B	B	B	B	B	B	B	B	B	B	B	B	B	B	B	B	B	B	B	B	B	B	D	B	B	B	B	B	B	B	B	D	B	B	B	B	B
AX-147212238	B	B	B	B	B	B	B	B	B	B	B	B	B	B	B	B	B	B	B	B	B	B	B	B	B	B	B	B	B	B	B	B	B	B	D	B	B	B	B	B	B	B	B	D	B	B	B	B	B
AX-147212239	A	A	A	A	A	A	A	A	A	A	A	A	A	A	A	A	A	A	A	A	A	A	A	A	A	A	A	A	A	A	A	A	A	A	C	A	A	A	A	A	A	A	A	C	A	A	A	A	A
AX-147212240	A	A	A	A	A	A	A	A	A	A	A	A	A	A	A	A	A	A	A	A	A	A	A	A	A	A	A	A	A	A	A	A	A	A	C	A	A	A	A	A	A	A	A	C	A	A	A	A	A
AX-147212241	A	A	A	A	A	A	A	A	A	A	A	A	A	A	A	A	A	A	A	A	A	A	A	A	A	A	A	A	A	A	A	A	A	A	C	A	A	A	A	A	A	A	A	C	A	A	A	A	A
AX-147212243	B	B	B	B	B	B	B	B	B	B	B	B	B	B	B	B	B	B	B	B	B	B	B	B	B	B	B	B	B	B	B	B	B	B	D	B	B	B	B	B	B	B	B	D	B	B	B	B	B
AX-147212244	A	A	A	A	A	A	A	A	A	A	A	A	A	A	A	A	A	A	A	A	A	A	A	A	A	A	A	A	A	A	A	A	A	A	C	A	A	A	A	A	A	A	A	C	A	A	A	A	A
AX-147212246	A	A	A	A	A	A	A	A	A	A	A	A	A	A	A	A	A	A	A	A	A	A	A	A	A	A	A	A	A	A	A	A	A	A	C	A	A	A	A	A	A	A	A	C	A	A	A	A	A
AX-147212247	A	A	A	A	A	A	A	A	A	A	A	A	A	A	A	A	A	A	A	A	A	A	A	A	A	A	A	A	A	A	A	A	A	A	C	A	A	A	A	A	A	A	A	C	A	A	A	A	A
AX-147212249	A	A	A	A	A	A	A	A	A	A	A	A	A	A	A	A	A	A	A	A	A	A	A	A	A	A	A	A	A	A	A	A	A	A	A	A	A	A	A	A	A	A	A	A	A	?	?	A	C
AX-147212251	B	B	A	A	B	B	B	B	B	B	A	B	H	B	A	?	A	A	A	B	A	A	B	B	A	A	B	B	B	A	A	A	A	A	?	B	A	B	A	B	B	B	A	?	B	A	B	A	A
AX-147212252	A	A	A	A	A	A	A	A	A	A	A	A	A	A	A	A	A	A	A	A	A	A	A	A	A	A	A	A	A	A	A	A	A	A	C	C	A	A	A	A	A	A	A	C	A	A	A	A	A
AX-147212253	A	A	A	A	A	A	A	A	A	A	A	A	A	A	A	A	A	A	A	A	A	A	A	A	A	A	A	A	A	A	A	A	A	A	C	A	A	A	A	A	A	A	A	C	A	A	A	A	A
AX-147212254	A	A	A	A	A	A	A	A	A	A	A	A	A	A	A	A	A	A	A	A	A	A	A	A	A	A	A	A	A	A	A	A	A	A	C	A	A	A	A	A	A	A	A	C	A	A	A	A	A
AX-147212256	B	B	B	B	B	B	B	B	B	B	B	B	B	B	B	B	B	B	B	B	B	B	B	B	B	B	B	B	B	B	B	B	B	B	D	B	B	B	B	B	B	B	B	D	B	B	B	B	B
AX-147212259	B	B	B	B	B	B	B	B	B	B	B	B	B	B	B	B	B	B	B	B	B	B	B	B	B	B	B	B	B	B	B	B	B	B	A	B	B	B	B	B	B	B	B	A	B	B	B	B	B
AX-147212260	A	A	A	A	A	A	A	A	A	A	A	A	A	A	A	A	A	A	A	A	A	A	A	A	A	A	A	A	A	A	A	A	A	A	C	A	A	A	A	A	A	A	A	C	A	A	A	A	A
AX-147212264	A	A	A	A	A	A	A	A	A	A	A	A	A	A	A	A	A	A	A	A	A	A	A	A	A	A	A	A	A	A	A	A	A	A	C	A	A	A	A	A	A	A	A	C	A	A	A	A	A
AX-147212266	A	A	A	A	A	A	A	A	A	A	A	A	A	A	A	A	A	A	A	A	A	A	A	A	A	A	A	A	A	A	A	A	A	A	C	A	A	A	A	A	A	A	A	C	A	A	A	A	A
AX-147212267	B	B	B	B	B	B	B	B	B	B	B	B	B	B	B	B	B	B	B	B	B	B	B	B	B	B	B	B	B	B	B	B	B	B	D	B	B	B	B	B	B	B	B	D	B	B	B	B	B
AX-147212268	B	B	B	B	B	B	B	B	B	B	B	B	B	B	B	B	B	B	B	B	B	B	B	B	B	B	B	B	B	B	B	B	B	B	D	B	B	B	B	B	B	B	B	D	B	B	B	B	B
AX-147212269	B	B	B	B	B	B	B	B	B	B	B	B	B	B	B	B	B	B	B	B	B	B	B	B	B	B	B	B	B	B	B	B	B	B	D	B	B	B	B	B	B	B	B	D	B	B	B	B	B
AX-147212271	B	B	B	B	B	B	B	B	B	B	B	B	B	B	B	B	B	B	B	B	B	B	B	B	B	B	B	B	B	B	B	B	B	B	D	B	B	B	B	B	B	B	B	D	B	B	B	B	B
AX-147212272	B	B	B	B	B	B	B	B	B	B	B	B	B	B	B	B	B	B	B	B	B	B	B	B	B	B	B	B	B	B	B	B	B	B	D	B	B	B	B	B	B	B	B	D	B	B	B	B	B
AX-147212273	A	A	A	A	A	A	A	A	A	A	A	A	A	A	A	A	A	A	A	A	A	A	A	A	A	A	A	A	A	A	A	A	A	A	B	A	A	A	A	A	A	A	A	B	A	A	A	A	A
AX-147212274	A	A	A	A	A	A	A	A	A	A	A	A	A	A	A	A	A	A	A	A	A	A	A	A	A	A	A	A	A	A	A	A	A	A	C	A	A	A	A	A	A	A	A	C	A	A	A	A	A
AX-147212278	A	A	A	A	A	A	A	A	A	A	A	A	A	A	A	A	A	A	A	A	A	A	A	A	A	A	A	A	A	A	A	A	A	A	C	A	A	A	A	A	A	A	A	C	A	A	A	?	A
AX-147212280	B	B	B	B	B	B	B	B	B	B	B	B	B	B	B	B	B	B	B	B	B	B	B	B	B	B	B	B	B	B	B	B	B	B	D	B	B	B	B	B	B	B	B	D	B	B	B	B	B
AX-147212282	A	A	A	A	A	A	A	A	A	A	A	A	A	A	A	A	A	A	A	A	A	A	A	A	A	A	A	A	A	A	A	A	A	A	B	A	A	A	A	A	A	A	A	B	A	A	A	A	A
AX-147212283	B	B	B	B	B	B	B	B	B	B	B	B	B	B	B	B	B	B	B	B	B	B	B	B	B	B	B	B	B	B	B	B	B	B	D	B	B	B	B	B	B	B	B	D	B	B	B	B	B
AX-147212284	A	A	A	A	A	A	A	A	A	A	A	A	A	A	A	A	A	A	A	A	A	A	A	A	A	A	A	A	A	A	A	A	A	A	B	A	A	A	A	A	A	A	A	B	A	A	A	A	A
AX-147212285	B	B	B	B	B	B	B	B	B	B	B	B	B	B	B	B	B	B	B	B	B	B	B	B	B	B	B	B	B	B	B	B	B	B	D	B	B	B	B	B	B	B	B	D	B	B	B	B	B
AX-147212287	B	B	B	B	B	B	B	B	B	B	B	B	B	B	B	B	B	B	B	B	B	B	B	B	B	B	B	B	B	B	B	B	B	B	D	B	B	B	B	B	B	B	B	D	B	B	B	B	B
AX-147212288	B	B	B	B	B	B	B	B	B	B	B	B	B	B	B	B	B	B	B	B	B	B	B	B	B	B	B	B	B	B	B	B	B	B	A	B	B	B	B	B	B	B	B	A	B	B	B	B	B
AX-147212290	A	A	A	A	A	A	A	A	A	A	A	A	A	A	A	A	A	A	A	A	A	A	A	A	A	A	A	A	A	A	A	A	A	A	C	A	A	A	A	A	A	A	A	C	A	A	A	A	A
AX-147212291	B	B	B	B	B	B	B	B	B	B	B	B	B	B	B	B	B	B	B	B	B	B	B	B	B	B	B	B	B	B	B	B	B	B	D	B	B	B	B	B	B	B	B	D	B	B	B	B	B
AX-147212293	B	B	B	B	B	B	B	B	B	B	B	B	B	B	B	B	B	B	B	B	B	B	B	B	B	B	B	B	B	B	B	B	B	B	A	B	B	B	B	B	B	B	B	A	B	B	B	B	B
AX-147212294	B	B	B	B	B	B	B	B	B	B	B	B	B	B	B	B	B	B	B	B	B	B	B	B	B	B	B	B	B	B	B	B	B	B	D	B	B	B	B	B	B	B	B	D	B	B	B	B	B
AX-147212295	A	A	A	A	A	A	A	A	A	A	A	A	A	A	A	A	A	A	A	A	A	A	A	A	A	A	A	A	A	A	A	A	A	A	C	A	A	A	A	A	A	A	A	C	A	A	A	A	A
AX-147212296	A	A	A	A	A	A	A	A	A	A	A	A	A	A	A	A	A	A	A	A	A	A	A	A	A	A	A	A	A	A	A	A	A	A	C	A	A	A	A	A	A	A	A	C	A	A	A	A	A
AX-147212298	B	B	B	B	B	B	B	B	B	B	B	B	B	B	B	B	B	B	B	B	B	B	B	B	B	B	B	B	B	B	B	B	B	B	D	B	B	B	B	B	B	B	B	D	B	B	B	B	B
AX-147212299	A	A	A	A	A	A	A	A	A	A	A	A	A	A	A	A	A	A	A	A	A	A	A	A	A	A	A	A	A	A	A	A	A	A	C	A	A	A	A	A	A	A	A	C	A	A	A	A	A
AX-147212300	B	B	B	B	B	B	B	B	B	B	B	B	B	B	B	B	B	B	B	B	B	B	B	B	B	B	B	B	B	B	B	B	B	B	B	B	B	B	B	B	B	B	B	B	B	B	B	B	B
AX-147212301	A	A	A	A	A	A	A	A	A	A	A	A	A	A	A	A	A	A	A	A	A	A	A	A	A	A	A	A	A	A	A	A	A	A	C	A	A	A	A	A	A	A	A	C	A	A	A	A	A
AX-147212303	B	B	B	B	B	B	B	B	B	B	B	B	B	B	B	B	B	B	B	B	B	B	B	B	B	B	B	B	B	B	B	B	B	B	A	B	B	B	B	B	B	B	B	A	B	B	B	B	B
AX-147212304	B	B	B	B	B	B	B	B	B	B	B	B	B	B	B	B	B	B	B	B	B	B	B	B	B	B	B	B	B	B	B	B	B	B	D	B	B	B	B	B	B	B	B	D	B	B	B	B	B
AX-147212306	A	A	A	A	A	A	A	A	A	A	A	A	A	A	A	A	A	A	A	A	A	A	A	A	A	A	A	A	A	A	A	A	A	C	C	A	A	A	A	A	A	A	A	C	A	A	A	C	A
AX-147212307	A	A	A	A	A	A	A	A	A	A	A	A	A	A	A	A	A	A	A	A	A	A	A	A	A	A	A	A	A	A	A	A	A	A	C	A	A	A	A	A	A	A	A	C	A	A	A	A	A
AX-147212308	B	B	B	B	B	B	B	B	B	B	B	B	B	B	B	B	B	B	B	B	B	B	B	B	B	B	B	B	B	B	B	B	B	B	A	B	B	B	B	B	B	B	B	A	B	B	B	B	B
AX-147212310	B	B	B	B	B	B	B	B	B	B	B	B	B	B	B	B	B	B	B	B	B	B	B	B	B	B	B	B	B	B	B	B	B	B	D	B	B	B	B	B	B	B	B	D	B	B	B	B	B
AX-147212311	A	A	A	A	A	A	A	A	A	A	A	A	A	A	A	A	A	A	A	A	A	A	A	A	A	A	A	A	A	A	A	A	A	A	C	A	A	A	A	A	A	A	A	C	A	A	A	A	A
AX-147212312	B	B	B	B	B	B	B	B	B	B	B	B	B	B	B	B	B	B	B	B	B	B	B	B	B	B	B	B	B	B	B	B	B	B	D	B	B	B	B	B	B	B	B	D	B	B	B	B	B
AX-147212313	A	A	A	A	A	A	A	A	A	A	A	A	A	A	A	A	A	A	A	A	A	A	A	A	A	A	A	A	A	A	A	A	A	A	C	A	A	A	A	A	A	A	A	C	A	A	A	A	A
AX-147212316	A	A	A	A	A	A	A	A	A	A	A	A	A	A	A	A	A	A	A	A	A	A	A	A	A	A	A	A	A	A	A	A	A	A	C	A	A	A	A	A	A	A	A	C	A	A	A	A	A
AX-147212317	A	A	A	A	A	A	A	A	A	A	A	A	A	A	A	A	A	A	A	A	A	A	A	A	A	A	A	A	A	A	A	A	A	A	B	A	A	A	A	A	A	A	A	B	A	A	A	A	A
AX-147212318	A	A	A	A	A	A	A	A	A	A	A	A	A	A	A	A	A	A	A	A	A	A	A	A	A	A	A	A	A	A	A	A	A	A	B	A	A	A	A	A	A	A	A	B	A	A	A	A	A
AX-147212319	B	B	A	B	B	B	B	B	B	B	B	B	B	B	B	B	B	B	B	B	B	B	B	B	B	B	B	B	B	B	B	B	A	B	B	B	B	B	B	B	B	B	B	B	B	A	B	B	B
AX-147212322	B	B	B	B	B	B	B	B	B	B	B	B	B	B	B	B	B	B	B	B	B	B	B	B	B	B	B	B	B	B	B	B	B	B	A	B	B	B	B	B	B	B	B	A	B	B	B	B	B
AX-147212325	B	B	B	B	B	B	B	B	B	B	B	B	B	B	B	B	B	B	B	B	B	B	B	B	B	B	B	B	B	B	B	B	B	B	D	B	B	B	B	B	B	B	B	D	B	B	B	B	B
AX-147212326	B	B	B	B	B	B	B	B	B	B	B	B	B	B	B	B	B	B	B	B	B	B	B	B	B	B	B	B	B	B	B	B	B	B	D	B	B	B	B	B	B	B	B	D	B	B	B	B	B
AX-147212328	A	A	A	A	A	A	A	A	A	A	A	A	A	A	A	A	A	A	A	A	A	A	A	?	A	A	A	A	A	A	A	A	A	A	C	A	A	A	A	A	A	A	A	C	A	A	C	A	A
AX-147212329	B	B	B	B	B	B	B	B	B	B	B	B	B	B	B	B	B	B	B	B	B	B	B	B	B	B	B	B	B	B	B	B	B	B	D	B	B	B	B	B	B	B	B	B	B	B	B	B	B
AX-147212331	B	B	B	B	B	B	B	B	B	B	B	B	B	B	B	B	B	B	B	B	B	B	B	B	B	B	B	B	B	B	B	D	B	B	B	B	B	B	B	B	B	B	B	B	B	B	B	B	B
AX-147212333	B	B	B	B	B	B	B	B	B	B	B	B	B	B	B	B	B	B	B	B	B	B	B	B	B	B	B	B	B	B	B	B	B	B	A	B	B	B	B	B	B	B	B	A	B	B	B	B	B
AX-147212336	B	B	B	B	B	B	B	B	B	B	B	B	B	B	B	B	B	B	B	B	B	B	B	B	B	B	B	B	B	B	B	B	B	B	D	B	B	B	B	B	B	B	B	D	B	B	B	B	B
AX-147212337	B	B	B	B	B	B	B	B	B	B	B	B	B	B	B	B	B	B	B	B	B	B	B	B	B	B	B	B	B	B	B	B	B	B	B	B	B	B	B	B	B	B	B	B	B	B	B	B	B
AX-147212338	A	A	A	A	A	A	A	A	A	A	A	A	A	A	A	A	A	A	A	A	A	A	A	A	A	A	A	A	A	A	A	A	A	A	C	A	A	A	A	A	A	A	A	C	A	A	A	A	A
AX-147212339	B	B	B	B	B	B	B	B	B	B	B	B	B	B	B	B	B	B	B	B	B	B	B	B	B	B	B	B	B	B	B	B	B	B	D	B	B	B	B	B	B	B	B	D	B	B	B	B	B
AX-147212340	A	A	A	A	A	A	A	A	A	A	A	A	A	A	A	A	A	A	A	A	A	A	A	A	A	A	A	A	A	A	A	A	A	A	B	A	A	A	A	A	A	A	A	B	A	A	A	A	A
AX-147212342	A	A	A	A	A	A	A	A	A	A	A	A	A	A	A	A	A	A	A	A	A	A	A	A	A	A	A	A	A	A	A	A	A	A	C	A	A	A	A	A	A	A	A	C	A	A	A	A	A
AX-147212343	A	A	A	A	A	A	A	A	A	A	A	A	A	A	A	A	A	A	A	A	A	A	A	A	A	A	A	A	A	A	A	A	A	A	C	A	A	A	A	A	A	A	A	C	A	A	A	A	A
AX-147212344	B	B	B	B	B	B	B	B	B	B	B	B	B	B	B	B	B	B	B	B	B	B	B	B	B	B	B	B	B	B	B	B	B	B	D	B	B	B	B	B	B	B	B	D	B	B	B	B	B
AX-147212345	A	A	A	A	A	A	A	A	A	A	A	A	A	A	A	A	A	A	A	A	A	A	A	A	A	A	A	A	A	A	A	A	A	A	C	A	A	A	A	A	A	A	A	C	A	A	A	A	A
AX-147212346	B	B	B	B	B	B	B	B	B	B	B	B	B	B	B	B	B	B	B	B	B	B	B	B	B	B	B	B	B	B	B	B	B	B	A	B	B	B	B	B	B	B	B	A	B	B	B	B	B
AX-147212347	B	B	A	?	B	B	B	B	B	B	B	B	B	B	B	B	B	B	B	B	B	B	B	B	A	A	B	B	B	B	B	H	A	B	A	B	B	B	A	B	B	B	A	H	B	A	B	A	A
AX-147212348	B	B	B	B	B	B	B	B	B	B	B	B	B	B	B	B	B	B	B	B	B	B	B	B	B	B	B	B	B	B	B	B	B	B	D	B	B	B	B	B	B	B	B	D	B	B	B	B	B
AX-147212349	A	A	A	A	A	A	A	A	A	A	A	A	A	A	A	A	A	A	A	A	A	A	A	A	A	A	A	A	A	A	A	A	A	A	A	A	A	A	A	A	A	A	A	A	A	A	A	A	A
AX-147212350	B	B	B	B	B	B	B	B	B	B	B	B	B	B	B	B	B	B	B	B	B	B	B	B	B	B	B	B	B	B	B	B	B	B	A	B	B	B	B	B	B	B	B	A	B	B	B	B	B
AX-147212352	A	A	A	A	A	A	A	A	A	A	A	A	A	A	A	A	A	A	A	A	A	A	A	A	A	A	A	A	A	A	A	A	A	A	C	A	A	A	A	A	A	A	A	C	A	A	A	A	A
AX-147212353	A	A	A	A	A	A	A	A	A	A	A	A	A	A	A	A	A	A	A	A	A	A	A	A	A	A	A	A	A	A	A	A	A	A	C	A	A	A	A	A	A	A	A	C	A	A	A	A	A
AX-147212354	B	B	B	B	B	B	B	B	B	B	B	B	B	B	B	B	B	B	B	B	B	B	B	B	B	B	B	B	B	B	B	B	B	B	D	B	B	B	B	B	B	B	B	D	B	B	B	B	B
AX-147212359	B	B	B	B	B	B	B	B	B	B	B	B	B	B	B	B	B	B	B	B	B	B	B	B	B	B	B	B	B	B	B	A	B	B	B	B	B	B	B	B	B	B	B	B	B	B	B	B	B
AX-147212360	B	B	B	B	B	B	B	B	B	B	B	B	B	B	B	B	B	B	B	B	B	B	B	B	B	B	B	B	B	B	B	B	B	B	D	B	B	B	B	B	B	B	B	D	B	B	B	B	B
AX-147212362	A	A	A	A	A	A	A	A	A	A	A	A	A	A	A	A	A	A	A	A	A	A	A	A	A	A	A	A	A	A	A	A	A	A	C	A	A	A	A	A	A	A	A	C	A	A	A	A	A
AX-147212363	B	B	B	B	B	B	B	B	B	B	B	B	B	B	B	B	B	B	B	B	B	B	B	B	B	B	B	B	B	B	B	B	B	B	D	B	B	B	B	B	B	B	B	D	B	B	B	B	B
AX-147212365	B	B	B	B	B	B	B	B	B	B	B	B	B	B	B	B	B	B	B	B	B	B	B	B	B	B	B	B	B	B	B	B	B	B	D	B	B	B	B	B	B	B	B	D	B	B	B	B	B
AX-147212368	A	A	A	A	A	A	A	A	A	A	A	A	A	A	A	A	A	A	A	A	A	A	A	A	A	A	A	A	A	A	A	A	A	A	C	A	A	A	A	A	A	A	A	C	A	A	A	?	A
AX-147212369	A	A	A	A	A	A	A	A	A	A	A	A	A	A	A	A	A	A	A	A	A	A	A	A	A	A	A	A	A	A	A	A	A	A	C	A	A	A	A	A	A	A	A	C	A	A	A	A	A
AX-147212370	A	A	A	A	A	A	A	A	A	A	A	A	A	A	A	A	A	A	A	A	A	A	A	A	A	A	A	A	A	A	A	A	A	A	C	A	A	A	A	A	A	A	A	C	A	A	A	A	A
AX-147212371	B	B	B	B	B	B	B	B	B	B	B	B	B	B	B	B	B	B	B	B	B	B	B	B	B	B	B	B	B	B	B	B	B	D	B	B	B	B	B	B	B	B	B	B	B	B	B	B	B
AX-147212373	B	B	B	B	B	B	B	B	B	B	B	B	B	B	B	B	B	B	B	B	B	B	B	B	B	B	B	B	B	B	B	B	B	B	D	B	B	B	B	B	B	B	B	D	B	B	B	B	B
AX-147212374	A	A	A	A	A	A	A	A	A	A	A	A	A	A	A	A	A	A	A	A	A	A	A	A	A	A	A	A	A	A	A	A	A	A	B	A	A	A	A	A	A	A	A	B	A	A	A	A	A
AX-147212375	B	B	B	B	B	B	B	B	B	B	B	B	B	B	B	B	B	B	B	B	B	B	B	B	B	B	B	B	B	B	B	B	B	B	D	B	B	B	B	B	B	B	B	D	B	B	B	B	B
AX-147212376	A	A	A	A	A	A	A	A	A	A	A	A	A	A	A	A	A	A	A	A	A	A	A	A	A	A	A	A	A	A	A	A	A	A	B	A	A	A	A	A	A	A	A	B	A	A	A	A	A
AX-147212377	A	A	A	A	A	A	A	A	A	A	A	A	A	A	A	A	A	A	A	A	A	A	A	A	A	A	A	A	A	A	A	A	A	A	B	A	A	A	A	A	A	A	A	B	A	A	A	A	A
AX-147212378	B	B	B	B	B	B	B	B	B	B	B	B	B	B	B	B	B	B	B	B	B	B	B	B	B	B	B	B	B	B	B	B	B	B	D	B	B	B	B	B	B	B	B	D	B	B	B	B	B
AX-147212381	A	A	A	A	A	A	A	A	A	A	A	A	A	A	A	A	A	A	A	A	A	A	A	A	C	A	A	A	A	A	A	A	A	A	A	A	A	A	A	A	A	A	C	A	A	A	A	A	A
AX-147212382	B	B	B	B	B	B	B	B	B	B	B	B	B	B	B	B	B	B	B	B	B	B	B	B	B	B	B	B	B	B	B	B	B	B	D	B	B	B	B	B	B	B	B	D	B	B	B	B	B
AX-147212383	B	B	B	B	B	B	B	B	B	B	B	B	B	B	B	B	B	B	B	B	B	B	B	B	B	B	B	B	B	B	B	B	B	B	D	B	B	B	B	B	B	B	B	D	B	B	B	B	B
AX-147212386	A	A	A	A	A	A	A	A	A	A	A	A	A	A	A	A	A	A	A	A	A	A	A	A	A	A	A	A	A	A	A	A	A	A	C	A	A	A	A	A	A	A	A	C	A	A	A	A	A
AX-147212387	A	A	A	A	A	A	A	A	A	A	A	A	A	A	A	A	A	A	A	A	A	A	A	A	A	A	A	A	A	A	A	A	A	A	C	A	A	A	A	A	A	A	A	C	A	A	A	A	A
AX-147212390	A	A	A	A	A	A	A	A	A	A	A	A	A	A	A	A	A	A	A	A	A	A	A	A	A	A	A	A	A	A	A	A	A	A	C	A	A	A	A	A	A	A	A	A	A	A	A	A	A
AX-147212392	B	B	B	B	B	B	B	B	B	B	B	B	B	B	B	B	B	B	B	B	B	B	B	B	B	B	B	B	B	B	B	B	B	B	D	B	B	B	B	B	B	B	B	D	B	B	B	B	B
AX-147212393	B	B	B	B	B	B	B	B	B	B	B	B	B	B	B	B	B	B	B	B	B	B	B	B	B	B	B	B	B	B	B	B	B	B	A	B	B	B	B	B	B	B	B	A	B	B	B	B	B
AX-147212394	B	B	B	B	B	B	B	B	B	B	B	B	B	B	B	B	B	B	B	B	B	B	B	B	B	B	B	B	B	B	B	B	B	B	A	B	B	B	B	B	B	B	B	A	B	B	B	?	B
AX-147212395	A	A	A	A	A	A	A	A	A	A	A	A	A	A	A	A	A	A	A	A	A	A	A	A	A	A	A	A	A	A	A	A	A	A	C	A	A	A	A	A	A	A	A	C	A	A	A	A	A
AX-147212398	A	A	A	A	A	A	A	A	A	A	A	A	A	A	A	A	A	A	A	A	A	A	A	A	A	A	A	A	A	A	A	A	A	A	C	A	A	A	A	A	A	A	A	C	A	A	A	A	A
AX-147212399	A	A	A	A	A	A	A	A	A	A	A	A	A	A	A	A	A	A	A	A	A	A	A	A	A	A	A	A	A	A	A	A	A	A	C	A	A	A	A	A	A	A	A	C	A	A	A	A	A
AX-147212400	A	A	A	A	A	A	A	A	A	A	A	A	A	A	A	A	A	A	A	A	A	A	A	A	A	A	A	A	A	A	A	A	A	A	C	A	A	A	A	A	A	A	A	C	A	A	A	A	A
AX-147212401	A	A	A	A	A	A	A	A	A	A	A	A	A	A	A	A	A	A	A	A	A	A	A	A	A	A	A	A	A	A	A	A	A	A	C	A	A	A	A	A	A	A	A	C	A	A	A	A	A
AX-147212402	B	B	B	B	B	B	B	B	B	B	B	B	B	B	B	B	B	B	B	B	B	B	B	B	B	B	B	B	B	B	B	B	B	B	D	B	B	B	B	B	B	B	B	D	B	B	B	B	B
AX-147212403	A	A	A	A	A	A	A	A	A	A	A	A	A	A	A	A	A	A	A	A	A	A	A	A	A	A	A	A	A	A	A	A	A	A	B	A	A	A	A	A	A	A	A	B	A	A	A	A	A
AX-147212404	A	A	A	A	A	A	A	A	A	A	A	A	A	A	A	A	A	A	A	A	A	A	A	A	A	A	A	A	A	A	A	A	A	A	C	A	A	A	A	A	A	A	A	C	A	A	A	A	A
AX-147212410	B	B	B	B	B	B	B	B	B	B	B	B	B	B	B	B	B	B	B	B	B	B	B	B	B	B	B	B	B	B	B	B	B	B	D	B	B	B	B	B	B	B	B	D	B	B	B	B	B
AX-147212411	B	B	B	B	B	B	B	B	B	B	B	B	B	B	B	B	B	B	B	B	B	B	B	B	B	B	B	B	B	B	B	B	B	B	A	B	B	B	B	B	B	B	B	A	B	B	B	B	B
AX-147212412	B	B	B	B	B	B	B	B	B	B	B	B	B	B	B	B	B	B	B	B	B	B	B	B	B	B	B	B	B	B	B	B	B	B	D	B	B	B	B	B	B	B	B	D	B	B	B	B	B
AX-147212414	B	B	B	B	B	B	B	B	B	B	B	B	B	B	B	B	B	B	B	B	B	B	B	B	B	B	B	B	B	B	B	B	B	B	A	B	B	B	B	B	B	B	B	A	B	B	B	B	B
AX-147212415	B	B	B	B	B	B	B	B	B	B	B	B	B	B	B	B	B	B	B	B	B	B	B	B	B	B	B	B	B	B	B	B	B	B	D	B	B	B	B	B	B	B	B	D	B	B	B	B	B
AX-147212416	A	A	A	A	A	A	A	A	A	A	A	A	A	A	A	A	A	A	A	A	A	A	A	A	A	A	A	A	A	A	A	A	A	A	C	A	A	A	A	A	A	A	A	C	A	A	A	A	A
AX-147212417	B	B	B	B	B	B	B	B	B	B	B	B	B	B	B	B	B	B	B	B	B	B	B	B	B	B	B	B	B	B	B	B	B	B	D	B	B	B	B	B	B	B	B	D	B	B	B	B	B
AX-147212418	B	B	B	B	B	B	B	B	B	B	B	B	B	B	B	B	B	B	B	B	B	B	B	B	B	B	B	B	B	B	B	B	B	B	D	B	B	B	B	B	B	B	B	D	B	B	B	B	B
AX-147212420	B	B	B	B	B	B	B	B	B	B	B	B	B	B	B	B	B	B	B	B	B	B	B	B	B	B	B	B	B	B	B	B	B	B	D	B	B	B	B	B	B	B	B	D	B	B	B	B	B
AX-147212421	A	A	A	A	A	A	A	A	A	A	A	A	A	A	A	A	A	A	A	A	A	A	A	A	A	A	A	A	A	A	A	A	A	A	C	A	A	A	A	A	A	A	A	C	A	A	A	A	A
AX-147212422	B	B	B	B	B	B	B	B	B	B	B	B	B	B	B	B	B	B	B	B	B	B	B	B	B	B	B	B	B	B	B	B	B	B	D	B	B	B	B	B	B	B	B	D	B	B	B	B	B
AX-147212423	A	A	A	A	A	A	A	A	A	A	A	A	A	A	A	A	A	A	A	A	A	A	A	A	A	A	A	A	A	A	A	A	A	A	C	A	A	A	A	A	A	A	A	C	A	A	A	A	A
AX-147212424	B	B	B	B	B	B	B	B	B	B	B	B	B	B	B	B	B	B	B	B	B	B	B	B	B	B	B	B	B	B	B	B	B	B	D	B	B	B	B	B	B	B	B	D	B	B	B	B	B
AX-147212425	A	A	A	A	A	A	A	A	A	A	A	A	A	A	A	A	A	A	A	A	A	A	A	A	A	A	A	A	A	A	A	A	A	A	C	A	A	A	A	A	A	A	A	C	A	A	A	A	A
AX-147212426	B	B	B	B	B	B	B	B	B	B	B	B	B	B	B	B	B	B	B	B	B	B	B	B	B	B	B	B	B	B	B	B	B	B	D	B	B	B	B	B	B	B	B	D	B	B	B	B	B
AX-147212427	A	A	A	A	A	A	A	A	A	A	A	A	A	A	A	A	A	A	A	A	A	A	A	A	A	A	A	A	A	A	A	A	A	A	C	A	A	A	A	A	A	A	A	C	A	A	A	A	A
AX-147212430	B	B	B	B	B	B	B	B	B	B	B	B	B	B	B	B	B	B	B	B	B	B	B	B	B	B	B	B	B	B	B	B	B	B	D	B	B	B	B	B	B	B	B	D	B	B	B	B	B
AX-147212431	A	A	A	A	A	A	A	A	A	A	A	A	A	A	A	A	A	A	A	A	A	A	A	A	A	A	A	A	A	A	A	A	A	A	C	A	A	A	A	A	A	A	A	C	A	A	A	A	A
AX-147212432	B	B	B	B	B	B	B	B	B	B	B	B	B	B	B	B	B	B	B	D	B	B	B	B	B	B	B	B	D	B	B	B	B	B	B	B	B	B	B	B	B	B	B	B	B	B	B	B	B
AX-147212436	B	B	B	B	B	B	B	B	B	B	B	B	B	B	B	B	B	B	B	B	B	B	B	B	B	B	B	B	B	B	B	B	B	B	A	B	B	B	B	B	B	B	B	A	B	B	B	B	B
AX-147212437	A	A	A	A	A	A	A	A	A	A	A	A	A	A	A	A	A	A	A	A	A	A	A	A	A	A	A	A	A	A	A	A	A	A	C	A	A	A	A	A	A	A	A	C	A	A	A	A	A
AX-147212438	B	B	B	B	B	B	B	B	B	B	B	B	B	B	B	B	B	B	B	B	B	B	B	B	B	B	B	B	B	B	B	B	B	B	D	B	B	B	B	B	B	B	B	D	B	B	B	B	B
AX-147212439	B	B	B	B	B	B	B	B	B	B	B	B	B	B	B	B	B	B	B	B	B	B	B	B	B	B	B	B	B	B	B	B	B	B	D	B	B	B	B	B	B	B	B	D	B	B	B	B	B
AX-147212440	B	B	B	B	B	B	B	B	B	B	B	B	B	B	B	B	B	B	B	B	B	B	B	B	B	B	B	B	B	B	B	B	B	B	A	B	B	B	B	B	B	B	B	A	B	B	B	B	B
AX-147212441	B	B	B	B	B	B	B	B	B	B	B	B	B	B	B	B	B	B	B	B	B	B	B	B	B	B	B	B	B	B	B	B	B	B	D	B	B	B	B	B	B	B	B	D	B	B	B	B	B
AX-147212442	A	A	A	A	A	A	A	A	A	A	A	A	A	A	A	A	A	A	A	A	A	A	A	A	A	A	A	A	A	A	A	A	A	A	C	A	A	A	A	A	A	A	A	C	A	A	A	A	A
AX-147212443	B	B	B	B	B	B	B	B	B	B	B	B	B	B	B	B	B	B	B	B	B	B	B	B	B	B	B	B	B	B	B	B	B	B	D	B	B	B	B	B	B	B	B	D	B	B	B	B	B
AX-147212444	B	B	?	B	B	B	B	B	B	B	B	B	B	B	B	B	B	B	B	B	B	B	B	B	H	?	B	B	B	B	B	B	B	B	A	B	B	B	B	B	B	B	H	A	B	B	B	B	B
AX-147212445	B	B	B	B	B	B	B	B	B	B	B	B	B	B	B	B	B	B	B	B	B	B	B	B	B	B	B	B	B	B	B	B	B	B	A	B	B	B	B	B	B	B	B	A	B	B	B	B	B
AX-147212447	B	B	B	B	B	B	B	B	B	B	B	B	B	B	B	B	B	B	B	B	B	B	B	B	B	B	B	B	B	B	B	B	B	B	D	B	B	B	B	B	B	B	B	D	B	B	B	B	B
AX-147212449	A	A	A	A	A	A	A	A	A	A	A	A	A	A	A	A	A	A	A	A	A	A	A	A	A	A	A	A	A	A	A	A	A	A	B	A	A	A	A	A	A	A	A	B	A	A	A	A	A
AX-147212450	B	B	B	B	B	B	B	B	B	B	B	B	B	B	B	B	B	B	B	B	B	B	B	B	B	B	B	B	B	B	B	B	B	B	D	B	B	B	B	B	B	B	B	D	B	B	B	B	B
AX-147212453	A	A	A	A	A	A	A	A	A	A	A	A	A	A	A	A	A	A	A	A	A	A	A	A	A	A	A	A	A	A	A	A	A	A	C	A	A	A	A	A	A	A	A	C	A	A	A	A	A
AX-147212455	B	B	D	B	B	B	B	B	B	B	B	B	B	B	B	B	B	B	B	B	B	B	B	B	D	B	B	B	B	B	B	D	D	B	B	B	B	B	B	B	B	B	D	B	B	D	B	B	B
AX-147212456	A	A	A	A	A	A	A	A	A	A	A	A	A	A	A	A	A	A	A	A	A	A	A	A	A	A	A	A	A	A	A	A	A	A	A	A	A	A	A	A	A	A	A	A	A	A	A	A	A
AX-147212457	A	A	A	A	A	A	A	A	A	A	A	A	A	A	A	A	A	A	A	A	A	A	A	A	A	A	A	A	A	A	A	A	A	A	C	A	A	A	A	A	A	A	A	C	A	A	A	A	A
AX-147212458	A	A	A	A	A	A	A	A	A	A	A	A	A	A	A	A	A	A	A	A	A	A	A	A	A	A	A	A	A	A	A	A	A	A	C	A	A	A	A	A	A	A	A	C	A	A	A	A	A
AX-147212459	B	B	B	B	B	B	B	B	B	B	B	B	B	B	B	B	B	B	B	B	B	B	B	B	B	B	B	B	B	B	B	B	B	B	D	B	B	B	B	B	B	B	B	D	B	B	B	B	B
AX-147212460	B	B	B	B	B	B	B	B	B	B	B	B	B	B	B	B	B	B	B	B	B	B	B	B	B	B	B	B	B	B	B	B	B	B	D	B	B	B	B	B	B	B	B	D	B	B	B	B	B
AX-147212461	A	A	A	A	A	A	A	A	A	A	A	A	A	A	A	A	A	A	A	A	A	A	A	A	A	A	A	A	A	A	A	A	A	A	C	A	A	A	A	A	A	A	A	C	A	A	A	A	A
AX-147212465	A	A	A	A	A	A	A	A	A	A	A	A	A	A	A	A	A	A	A	A	A	A	A	A	A	A	A	A	A	A	A	C	A	A	C	A	A	A	A	A	A	A	A	C	A	A	A	A	A
AX-147212466	B	B	B	B	B	B	B	B	B	B	B	B	B	B	B	B	B	B	B	B	B	B	B	B	B	B	B	B	B	B	B	B	B	B	B	B	B	B	B	B	B	B	B	B	B	B	B	D	D
AX-147212467	A	A	A	A	A	A	A	A	A	A	A	A	A	A	A	A	A	A	A	A	A	A	A	A	A	A	A	A	A	A	A	A	A	A	B	A	A	A	A	A	A	A	A	B	A	A	A	A	A
AX-147212469	B	B	B	B	B	B	B	B	B	B	B	B	B	B	B	B	B	B	B	B	B	B	B	B	B	B	B	B	B	B	B	B	B	B	D	B	B	B	B	B	B	B	B	D	B	B	B	B	B
AX-147212470	A	A	A	A	A	A	A	A	A	A	A	A	A	A	A	A	A	A	A	A	A	A	A	A	A	A	A	A	A	A	A	A	A	A	B	A	A	A	A	A	A	A	A	B	A	A	A	A	A
AX-147212471	A	A	A	A	A	A	A	A	A	A	A	A	A	A	A	A	A	A	A	A	A	A	A	A	A	A	A	A	A	A	A	A	A	A	C	A	A	A	A	A	A	A	A	C	A	A	A	A	A
AX-147212473	A	A	A	A	A	A	A	A	A	A	A	A	A	A	A	A	A	A	A	A	A	A	A	A	A	A	A	A	A	A	A	A	A	A	C	A	A	A	A	A	A	A	A	C	A	A	A	A	A
AX-147212474	B	B	B	B	B	B	B	B	B	B	B	B	B	B	B	B	B	B	B	B	B	B	B	B	B	B	B	B	B	B	B	B	B	B	A	B	B	B	B	B	B	B	B	A	B	B	B	B	B
AX-147212476	B	B	B	B	B	B	B	B	B	B	B	B	B	B	B	B	B	B	B	B	B	B	B	B	B	B	B	B	B	B	B	B	B	B	D	B	B	B	B	B	B	B	B	D	B	B	B	B	B
AX-147212477	A	A	A	A	A	A	A	A	A	A	A	A	A	A	A	A	A	A	A	A	A	A	A	A	A	A	A	A	A	A	A	A	A	A	C	A	A	A	A	A	A	A	A	C	A	A	A	A	A
AX-147212478	A	A	A	A	A	A	A	A	A	A	A	A	A	A	A	A	A	A	A	A	A	A	A	A	A	A	A	A	A	A	A	A	A	A	C	A	A	A	A	A	A	A	A	C	A	A	A	A	A
AX-147212481	A	A	A	A	A	A	A	A	A	A	A	A	A	A	A	A	A	A	A	A	A	A	A	A	A	A	A	A	A	A	A	A	A	A	C	A	A	A	A	A	A	A	A	C	A	A	A	A	A
AX-147212482	A	A	A	A	A	A	A	A	A	A	A	A	A	A	A	A	A	A	A	A	A	A	A	A	A	A	A	A	A	A	A	A	A	A	C	A	A	A	A	A	A	A	A	C	A	A	A	A	A
AX-147212483	A	A	A	A	A	A	A	A	A	A	A	A	A	A	A	A	A	A	A	A	A	A	A	A	A	A	A	A	A	A	A	A	A	A	C	A	A	A	A	A	A	A	A	C	A	A	A	A	A
AX-147212484	B	B	B	B	B	B	B	B	B	B	B	B	B	B	B	B	B	B	B	B	B	B	B	B	B	B	B	B	B	B	B	B	B	B	A	B	B	B	B	B	B	B	B	A	B	B	B	B	B
AX-147212485	B	B	B	B	B	B	B	B	B	B	B	B	B	B	B	B	B	B	B	B	B	B	B	B	B	B	B	B	B	B	B	B	B	B	A	B	B	B	B	B	B	B	B	A	B	B	B	B	B
AX-147212486	A	A	A	A	A	A	A	A	A	A	A	A	A	A	A	A	A	A	A	A	A	A	A	A	A	A	A	A	A	A	A	A	A	A	C	A	A	A	A	A	A	A	A	C	A	A	A	A	A
AX-147212489	B	B	B	B	B	B	B	B	B	B	B	B	B	B	B	B	B	B	B	B	B	B	B	B	B	B	B	B	B	B	B	B	B	B	D	B	B	B	B	B	B	B	B	D	B	B	B	B	B
AX-147212491	B	B	B	B	B	B	B	B	B	B	B	B	B	B	B	B	B	B	B	B	B	B	B	B	B	B	B	B	B	B	B	B	B	B	A	B	B	B	B	B	B	B	B	A	B	B	B	B	B
AX-147212492	B	B	B	B	B	B	B	B	B	B	B	B	B	B	B	B	B	B	B	B	B	B	B	B	B	B	B	B	B	B	B	B	B	B	D	B	B	B	B	B	B	B	B	D	B	B	B	B	B
AX-147212493	C	C	C	C	C	C	C	C	C	C	C	C	C	C	C	C	C	C	tetrasomic	C	tetrasomic	C	C	C	C	C	C	C	C	C	C	C	C	C	A	C	C	C	C	C	C	C	C	A	C	C	C	C	C
AX-147212494	A	A	A	A	A	A	A	A	A	A	A	A	A	A	A	A	A	A	A	A	A	A	A	A	A	A	A	A	A	A	A	A	A	A	C	A	A	A	A	A	A	A	A	C	A	A	A	A	A
AX-147212495	A	A	A	A	A	A	A	A	A	A	A	A	A	A	A	A	A	A	A	A	A	A	A	A	A	A	A	A	A	A	A	A	A	A	B	A	A	A	A	A	A	A	A	B	A	A	A	A	A
AX-147212496	A	A	A	A	A	A	A	A	A	A	A	A	A	A	A	A	A	A	A	A	A	A	A	A	A	A	A	A	A	A	A	A	A	A	C	A	A	A	A	A	A	A	A	C	A	A	A	A	A
AX-147212497	B	B	D	B	B	B	B	B	B	B	B	B	B	B	B	B	B	B	B	B	B	B	B	B	D	B	B	B	B	B	B	B	D	B	B	B	B	B	B	B	B	B	B	B	B	B	B	B	B
AX-147212498	D	D	D	D	D	D	D	D	D	D	D	D	D	D	D	D	D	D	D	D	D	D	D	D	D	D	D	D	D	D	D	D	D	D	B	D	D	D	D	D	D	D	D	B	D	D	D	D	D
AX-147212499	A	A	A	A	A	A	A	A	A	A	A	A	A	A	A	A	A	A	A	A	A	A	A	A	A	A	A	A	A	A	A	A	A	A	C	A	A	A	A	A	A	A	A	C	A	A	A	A	A
AX-147212501	A	A	A	A	A	A	A	A	A	A	A	A	A	A	A	A	A	A	A	A	A	A	A	A	A	A	A	A	A	A	A	A	A	A	C	A	A	A	A	A	A	A	A	C	A	A	A	A	A
AX-147212502	A	A	A	A	A	A	A	A	A	A	A	A	A	A	A	A	A	A	A	A	A	A	A	A	A	A	A	A	A	A	A	A	A	A	A	A	A	A	A	A	A	A	A	A	A	A	A	A	A
AX-147212504	B	B	B	D	B	B	B	B	B	B	B	B	B	B	B	B	B	B	B	B	B	B	B	B	B	D	B	B	B	B	B	B	B	B	B	B	B	B	D	B	B	B	B	B	B	B	B	B	B
AX-147212505	A	A	A	A	A	A	A	A	A	A	A	A	A	A	A	A	A	A	A	A	A	A	A	A	A	A	A	A	A	A	A	A	A	A	C	A	A	A	A	A	A	A	A	C	A	A	A	A	A
AX-147212506	B	B	B	B	B	B	B	B	B	B	B	B	B	B	B	B	B	B	B	B	B	B	B	B	B	B	B	B	B	B	B	B	B	B	D	B	B	B	B	B	B	B	B	D	B	B	B	B	B
AX-147212507	B	B	B	B	B	B	B	B	B	B	B	B	B	B	B	B	B	B	B	B	B	B	B	B	B	B	B	B	B	B	B	B	B	B	D	B	B	B	B	B	B	B	B	D	B	B	B	B	B
AX-147212508	A	A	A	A	A	A	A	A	A	A	A	A	A	A	A	A	A	A	A	A	A	A	A	A	A	A	A	A	A	A	A	A	A	A	A	A	A	A	A	A	A	A	A	A	A	A	A	A	A
AX-147212509	A	A	A	A	A	A	A	A	A	A	A	A	A	A	A	A	A	A	A	A	A	A	A	A	A	A	A	A	A	A	A	A	A	A	C	A	A	A	A	A	A	A	A	C	A	A	A	A	A
AX-147212512	B	B	B	B	B	B	B	B	B	B	B	B	B	B	B	B	B	B	B	B	B	B	B	B	B	B	B	B	B	B	B	B	B	B	D	B	B	B	B	B	B	B	B	D	B	B	B	B	B
AX-147212513	A	A	A	A	A	A	A	A	A	A	A	A	A	A	A	A	A	A	A	A	A	A	A	A	A	A	A	A	A	A	A	A	A	A	C	A	A	A	A	A	A	A	A	C	A	A	A	A	A
AX-147212514	B	B	B	D	B	B	B	B	B	B	B	B	B	B	B	B	B	B	B	B	B	B	B	B	B	B	B	B	B	B	B	B	B	B	B	B	B	B	D	B	B	B	B	B	B	B	B	B	B
AX-147212518	A	A	A	C	A	A	A	A	A	A	A	A	A	A	A	A	A	A	A	A	A	A	A	A	A	A	A	A	A	A	A	A	A	A	A	A	A	A	C	A	A	A	A	A	A	A	A	A	A
AX-147212520	A	A	A	C	A	A	A	A	A	A	A	A	A	A	A	A	A	A	A	A	A	A	A	A	A	A	A	A	A	A	A	A	A	A	A	A	A	A	C	A	A	A	A	A	A	A	A	A	A
AX-147212522	B	B	B	D	B	B	B	B	B	B	B	B	B	B	B	B	B	B	B	B	B	B	B	B	B	B	B	B	B	B	B	B	B	B	B	B	B	B	D	B	B	B	B	B	B	B	B	B	B
AX-147212524	C	C	C	tetrasomic	C	C	C	C	C	C	C	C	C	C	C	C	C	C	C	C	C	C	C	C	C	C	C	C	C	C	C	C	C	C	A	C	C	C	tetrasomic	C	C	C	C	A	C	C	C	C	C
AX-147212527	B	B	B	B	B	B	B	B	B	B	B	B	B	B	B	B	B	B	B	B	B	B	B	B	B	B	B	B	B	B	B	B	B	B	D	B	B	B	B	B	B	B	B	D	B	B	B	B	B
AX-147212532	A	A	A	A	A	A	A	A	A	A	A	A	A	A	A	A	A	A	A	A	A	A	A	A	A	A	A	A	A	A	A	A	A	A	C	A	A	A	A	A	A	A	A	C	A	A	A	A	A
AX-147212534	B	B	B	B	B	B	B	B	B	B	B	B	B	B	B	B	B	B	B	B	B	B	B	B	B	B	B	B	B	B	B	B	B	B	D	B	B	B	B	B	B	B	B	D	B	B	B	B	B
AX-147212535	B	B	B	B	B	B	B	B	B	B	B	B	B	B	B	B	B	B	B	B	B	B	B	B	B	B	B	B	B	B	B	B	B	B	A	?	B	B	B	B	B	B	B	A	B	B	B	B	B
AX-147212536	B	B	B	B	B	B	B	B	B	B	B	B	B	B	B	B	B	B	B	B	B	B	B	B	B	B	B	B	B	B	B	B	B	B	D	B	B	B	B	B	B	B	B	D	B	B	B	B	B
AX-147212537	B	B	B	D	B	B	B	B	B	B	B	B	B	B	B	B	B	B	B	B	B	B	B	B	B	B	B	B	B	B	B	B	B	B	D	B	B	B	D	B	B	B	B	D	B	B	B	B	B
AX-147212538	B	B	B	A	B	B	B	B	B	B	B	B	B	B	B	B	B	B	B	B	B	B	B	B	B	B	B	B	B	B	B	?	B	B	H	B	B	B	A	B	B	B	B	B	B	?	B	B	B
AX-147212540	C	C	A	tetrasomic	C	C	C	C	C	C	C	C	C	C	C	C	C	C	C	C	C	C	C	C	A	C	C	C	C	C	C	A	A	C	C	C	C	C	tetrasomic	C	C	C	A	C	C	A	C	C	C
AX-147212542	B	B	A	B	B	B	B	B	B	B	B	B	B	B	B	B	B	B	B	B	B	B	B	B	A	B	B	B	B	B	B	B	A	B	A	B	B	B	B	B	B	B	A	A	B	A	B	A	A
AX-147212546	B	B	D	B	B	B	B	B	B	B	B	B	B	B	B	B	B	B	B	B	B	B	?	B	D	B	?	B	B	B	B	?	D	B	?	B	B	B	B	B	B	?	D	B	B	?	B	B	B
AX-147212548	B	B	B	B	B	B	B	B	B	B	B	B	B	B	B	B	B	B	B	B	B	B	B	B	B	B	B	B	B	B	B	B	B	B	A	B	B	B	B	B	B	B	B	A	B	B	B	B	B
AX-147212550	B	B	B	B	B	B	B	B	B	B	B	B	B	B	B	B	B	B	B	B	B	B	B	B	B	B	B	B	B	B	B	B	B	B	A	B	B	B	B	B	B	B	B	A	B	B	B	B	B
AX-147212551	B	B	B	B	B	B	B	B	B	B	B	B	B	B	B	B	B	B	B	B	B	B	B	B	B	B	B	B	B	B	B	B	B	B	D	B	B	B	B	B	B	B	B	D	B	B	B	B	B
AX-147212552	B	B	B	B	B	B	B	B	B	B	B	B	B	B	B	B	B	B	B	B	B	B	B	B	B	B	B	B	B	B	B	B	B	B	D	B	B	B	B	B	B	B	B	D	B	B	B	B	B
AX-147212553	A	A	A	A	A	A	A	A	A	A	A	A	A	A	A	A	A	A	A	A	A	A	A	A	A	A	A	A	A	A	A	A	A	A	C	A	A	A	A	A	A	A	A	C	A	A	A	A	A
AX-147212554	B	B	B	B	B	B	B	B	B	B	B	B	B	B	B	B	B	B	B	B	B	B	B	B	B	B	B	B	B	B	B	B	B	B	D	B	B	B	B	B	B	B	B	D	B	B	B	B	B
AX-147212555	B	B	B	B	B	B	B	B	B	B	B	B	B	B	B	B	B	B	B	B	B	B	B	B	B	B	B	B	B	B	B	B	B	B	D	B	B	B	B	B	B	B	B	D	B	B	B	B	B
AX-147212559	B	B	B	B	B	B	B	B	B	B	B	B	B	B	B	B	B	B	B	B	B	B	B	B	B	B	B	B	B	B	B	B	B	B	D	B	B	B	B	B	B	B	B	D	B	B	B	B	B
AX-147212560	B	B	B	B	B	B	B	B	B	B	B	B	B	B	B	B	B	B	B	B	B	B	B	B	B	B	B	B	B	B	B	B	B	B	D	B	B	B	?	B	?	B	B	D	B	B	B	B	B
AX-147212561	B	B	B	B	B	B	B	B	B	B	B	B	B	B	B	B	B	B	B	B	B	B	B	B	B	B	B	B	B	B	B	B	B	B	D	B	B	B	B	B	B	B	B	D	B	B	B	B	B
AX-147212562	A	A	C	C	A	A	A	A	A	A	A	A	A	A	A	A	A	A	A	A	A	A	A	A	C	C	A	A	A	A	A	C	C	?	A	?	A	A	C	A	A	A	C	A	A	C	A	C	C
AX-147212563	A	A	A	A	A	A	A	A	A	A	A	A	A	A	A	A	A	A	A	A	A	A	A	A	A	A	A	A	A	A	A	A	A	A	C	A	A	A	A	A	A	A	A	C	A	A	A	A	A
AX-147212564	B	B	B	B	B	B	B	B	B	B	B	B	B	B	B	B	B	B	B	B	B	B	B	B	B	B	B	B	B	B	B	B	B	B	D	B	B	B	B	B	B	B	B	D	B	B	B	B	B
AX-147212565	B	B	H	H	B	?	?	B	B	B	B	B	B	B	B	B	B	B	B	B	B	B	B	B	H	H	B	B	B	B	B	B	H	B	A	B	B	B	H	B	B	B	H	A	B	H	B	H	H
AX-147212566	B	B	D	D	B	B	B	B	B	B	B	B	B	B	B	B	B	B	B	B	B	B	B	B	D	D	B	B	B	B	B	D	D	B	D	B	B	B	D	B	B	B	D	D	B	D	B	D	D
AX-147212567	B	B	D	D	B	B	B	B	B	B	B	B	B	B	B	B	B	B	B	B	B	?	B	B	D	D	B	B	B	?	B	D	D	B	B	B	B	B	D	B	?	B	D	B	B	D	B	D	D
AX-147212568	A	A	C	C	A	A	A	A	A	A	A	A	A	A	A	A	A	A	A	A	A	A	A	A	C	C	A	A	A	A	A	C	C	A	C	A	A	A	C	A	A	A	C	C	A	C	A	C	C
AX-147212569	D	D	B	B	D	D	D	D	D	D	D	D	D	D	D	D	D	D	D	D	D	D	D	D	B	B	D	D	D	D	D	B	B	D	D	D	D	D	B	D	D	D	B	D	D	B	D	B	B
AX-147212570	A	A	C	C	A	A	A	A	A	A	A	A	A	A	A	A	A	A	A	A	A	A	A	A	C	C	A	A	A	A	A	C	C	A	A	A	A	A	C	A	A	A	C	A	A	C	A	C	C
AX-147212571	C	C	A	A	C	C	C	C	C	C	C	C	C	C	C	C	C	C	C	C	C	C	C	C	A	A	C	C	C	C	?	A	A	C	tetrasomic	C	C	C	A	C	C	C	A	tetrasomic	C	A	C	A	A
AX-147212572	B	B	B	B	B	B	B	B	B	B	B	B	B	B	B	B	B	B	B	B	B	B	B	B	B	B	B	B	B	B	B	B	B	B	A	B	B	B	B	B	B	B	B	H	B	B	B	B	B
AX-147212575	B	B	B	B	B	B	B	B	B	B	B	B	B	B	B	B	B	B	B	B	B	B	B	B	B	B	B	B	B	B	B	B	B	B	D	B	B	B	B	B	B	B	B	D	B	B	B	B	B
AX-147212576	A	A	A	A	A	A	A	A	A	A	A	A	A	A	A	A	A	A	A	A	A	A	A	A	A	A	A	A	A	A	A	A	A	A	C	A	A	A	A	A	A	A	A	C	A	A	A	A	A
AX-147212577	A	A	A	A	A	A	A	A	A	A	A	A	A	A	A	A	A	A	A	A	A	A	A	A	A	A	A	A	A	A	A	A	A	A	C	A	A	A	A	A	A	A	A	C	A	A	A	A	A
AX-147212579	B	B	B	B	B	B	B	B	B	B	B	B	B	B	B	B	B	B	B	B	B	B	B	B	B	B	B	B	B	B	B	B	B	B	D	B	B	B	B	B	B	B	B	D	B	B	B	B	B
AX-147212583	A	A	A	A	A	A	A	A	A	A	A	A	A	A	A	A	A	A	A	A	A	A	A	A	A	A	A	A	A	A	A	A	A	A	B	A	A	A	A	A	A	A	A	B	A	A	A	A	A
AX-147212584	B	B	B	B	B	B	B	B	B	B	B	B	B	B	B	B	B	B	B	B	B	B	B	B	B	B	B	B	B	B	B	B	B	B	D	B	B	B	B	B	B	B	B	D	B	B	B	D	D
AX-147212585	A	A	A	A	A	A	A	A	A	A	A	A	A	A	A	A	A	A	A	A	A	A	A	A	A	A	A	A	A	A	A	A	A	A	C	A	A	A	A	A	A	A	A	C	A	A	A	A	A
AX-147212588	B	B	B	B	B	B	B	B	B	B	B	B	B	B	B	B	B	B	B	B	B	B	B	B	B	B	B	B	B	B	B	B	B	B	D	B	B	B	B	B	B	B	B	D	B	B	B	B	B
AX-147212589	A	A	A	A	A	A	A	A	A	A	A	A	A	A	A	A	A	A	A	A	A	A	A	A	A	A	A	A	A	A	A	A	A	A	tetrasomic	A	A	A	A	A	A	A	A	tetrasomic	A	A	A	A	A
AX-147212590	A	A	A	A	A	A	A	A	A	A	A	A	A	A	A	A	A	A	A	A	A	A	A	A	A	A	A	A	A	A	A	A	A	A	C	A	A	A	A	A	A	A	A	C	A	A	A	A	A
AX-147212591	A	A	A	A	A	A	A	A	A	A	A	A	A	A	A	A	A	A	A	A	A	A	A	A	A	A	A	A	A	A	A	A	A	A	C	A	A	A	A	A	A	A	A	C	A	A	A	A	A
AX-147212597	B	B	B	B	B	B	B	B	B	B	B	B	B	B	B	B	B	B	B	B	B	B	B	B	B	B	B	B	B	B	B	B	B	B	D	B	B	B	B	B	B	B	B	D	B	B	B	B	B
AX-147212598	B	B	B	B	B	B	B	B	B	B	B	B	B	B	B	B	B	B	B	B	B	B	B	B	B	B	B	B	B	B	B	B	B	B	D	B	B	B	B	B	B	B	B	D	B	B	B	B	B
AX-147212600	A	A	A	A	A	A	A	A	A	A	A	A	A	A	A	A	A	A	A	A	A	A	A	A	A	A	A	A	A	A	A	A	A	A	C	A	A	A	A	A	A	A	A	C	A	A	A	A	A
AX-147212601	A	A	A	A	A	A	A	A	A	A	A	A	A	A	A	A	A	A	A	A	A	A	A	A	A	A	A	A	A	A	A	A	A	A	C	A	A	A	A	A	A	A	A	C	A	A	A	A	A
AX-147212605	B	B	B	B	B	B	B	B	B	B	B	B	B	B	B	B	B	B	B	B	B	B	B	B	B	B	B	B	B	B	B	B	B	B	D	B	B	B	B	B	B	B	B	D	B	B	B	B	B
AX-147212606	B	B	D	B	B	B	B	B	B	B	B	B	B	B	B	B	B	B	B	B	B	B	B	B	D	B	B	B	B	B	B	B	D	B	B	B	B	B	B	B	B	B	D	B	B	D	B	B	B
AX-147212607	B	B	B	B	B	B	B	B	B	B	B	B	B	B	B	B	B	B	B	B	B	B	B	B	B	B	B	B	B	B	B	B	B	B	D	B	B	B	B	B	B	B	B	D	B	B	B	B	B
AX-147212608	B	B	B	B	B	B	B	B	B	B	B	B	B	B	B	B	B	B	B	B	B	B	B	B	B	B	B	B	B	B	B	B	B	B	D	B	B	B	B	B	B	B	B	D	B	B	B	B	B
AX-147212611	B	B	B	B	B	B	B	B	B	B	B	B	B	B	B	B	B	B	B	B	B	B	B	B	B	B	B	B	B	B	B	B	B	B	D	B	B	B	B	B	B	B	B	D	B	B	B	B	B
AX-147212613	A	A	A	A	A	A	A	A	A	A	A	A	A	A	A	A	A	A	A	A	A	A	A	A	A	A	A	A	A	A	A	A	A	A	B	A	A	A	A	A	A	A	A	B	A	A	A	A	A
AX-147212614	A	A	A	A	A	A	A	A	A	A	A	A	A	A	A	A	A	A	A	A	A	A	A	A	A	A	A	A	A	A	A	A	A	A	C	A	A	A	A	A	A	A	A	C	A	A	A	A	A
AX-147212615	B	B	B	B	B	B	B	B	B	B	B	B	B	B	B	B	B	B	B	B	B	B	B	B	B	B	B	B	B	B	B	B	B	B	D	B	B	B	B	B	B	B	B	D	B	B	B	B	B
AX-147212616	B	B	B	B	B	B	B	B	B	B	B	B	B	B	B	B	B	B	B	B	B	B	B	B	B	B	B	B	B	B	B	B	B	B	D	B	B	B	B	B	B	B	B	D	B	B	B	B	B
AX-147212617	B	B	B	B	B	B	B	B	B	B	B	B	B	B	B	B	B	B	B	B	B	B	B	B	B	B	B	B	B	B	B	B	B	B	D	B	B	B	B	B	B	B	B	D	B	B	B	B	B
AX-147212618	B	B	B	B	B	B	B	B	B	B	B	B	B	B	B	B	B	B	B	B	B	B	D	B	B	B	B	B	B	B	B	B	B	B	D	B	B	B	B	B	B	B	B	D	B	B	B	B	B
AX-147212619	B	B	B	B	B	B	B	B	B	B	B	B	B	B	B	B	B	B	B	B	B	B	B	B	B	B	B	B	B	B	B	B	B	B	D	B	B	B	B	B	B	B	B	D	B	B	B	B	B
AX-147212621	B	B	B	B	B	B	B	B	B	B	B	B	B	B	B	B	B	B	B	B	B	B	B	B	B	B	B	B	B	B	B	?	B	B	B	B	B	B	B	B	B	B	B	B	B	B	B	B	D
AX-147212628	A	A	A	A	A	A	A	A	A	A	A	A	A	A	A	A	A	A	A	A	A	A	A	A	A	A	A	A	A	A	A	A	A	A	C	A	A	A	A	A	A	A	A	C	A	A	A	A	A
AX-147212629	A	A	A	A	A	A	A	A	A	A	A	A	A	A	A	A	A	A	A	A	A	A	A	A	A	A	A	A	A	A	A	A	A	A	B	A	A	A	A	A	A	A	A	B	A	A	A	A	A
AX-147212630	A	A	A	A	A	A	A	A	A	A	A	A	A	A	A	A	A	A	A	A	A	A	A	A	A	A	A	A	A	A	A	A	A	A	C	?	A	A	A	A	A	A	A	C	A	A	A	A	A
AX-147212631	D	D	D	D	D	D	D	D	D	D	D	D	D	D	D	D	D	D	D	D	D	D	D	D	D	D	D	D	D	D	D	D	D	D	B	D	D	D	D	D	D	D	D	B	D	D	D	D	D
AX-147212632	B	B	B	B	B	B	B	B	B	B	B	B	B	B	B	B	B	B	B	B	B	B	B	B	B	B	B	B	B	B	B	B	B	B	D	B	B	B	B	B	B	B	B	D	B	B	B	B	B
AX-147212634	D	D	D	D	D	D	D	D	D	D	D	D	D	D	D	D	D	D	D	D	D	D	D	D	D	D	D	D	D	D	D	D	D	D	B	D	D	D	D	D	D	D	D	B	D	D	D	D	D
AX-147212635	A	A	A	A	A	A	A	A	A	A	A	A	A	A	A	A	A	A	A	A	A	A	A	A	A	A	A	A	A	A	A	A	A	A	A	A	A	A	A	A	A	A	A	A	A	A	A	A	A
AX-147212636	A	A	A	A	A	A	A	A	A	A	A	A	A	A	A	A	A	A	A	A	A	A	A	A	A	A	A	A	A	A	A	A	A	A	C	A	A	A	A	A	A	A	A	C	A	A	A	A	A
AX-147212638	A	A	A	A	A	A	A	A	A	A	A	A	A	A	A	A	A	A	A	A	A	A	A	A	A	A	A	A	A	A	A	A	A	A	C	A	A	A	A	A	A	A	A	C	A	A	A	A	A
AX-147212639	B	B	B	B	B	B	B	B	B	B	B	B	B	B	B	B	B	B	B	B	B	B	B	B	B	B	B	B	B	B	B	B	B	B	D	B	B	B	B	B	B	B	B	D	B	B	B	B	B
AX-147212640	A	A	A	A	A	A	A	A	A	A	A	A	A	A	A	A	A	A	A	A	A	A	A	A	A	A	A	A	A	A	A	A	A	A	C	A	A	A	A	A	A	A	A	C	A	A	A	A	A
AX-147212641	B	B	B	B	B	B	B	B	B	B	B	B	B	B	B	B	B	B	B	B	B	B	B	B	B	B	B	B	B	B	B	B	B	B	D	B	B	B	B	B	B	B	B	D	B	B	B	B	B
AX-147212642	B	B	B	B	B	B	B	B	B	B	B	B	B	B	B	B	B	B	B	B	B	B	B	B	B	B	B	B	B	B	B	B	B	B	A	B	B	B	B	B	B	B	B	A	B	B	B	B	B
AX-147212643	A	A	A	A	A	A	A	A	A	A	A	A	A	A	A	A	A	A	A	A	A	A	A	A	A	A	A	A	A	A	A	A	A	A	A	A	A	A	A	A	A	A	A	A	A	A	A	A	A
AX-147212644	A	A	A	A	A	A	A	A	A	A	A	A	A	A	A	A	A	A	A	A	A	A	A	A	A	A	A	A	A	A	A	A	A	A	A	A	A	A	A	A	A	A	A	A	A	A	A	A	A
AX-147212646	B	B	B	B	B	B	B	B	B	B	B	B	B	B	B	B	B	B	B	B	B	B	B	B	B	B	B	B	B	B	B	B	B	B	D	B	B	B	B	B	B	B	B	D	B	B	B	B	B
AX-147212647	A	A	A	A	A	A	A	A	A	A	A	A	A	A	A	A	A	A	A	A	A	A	A	A	A	A	A	A	A	A	A	A	A	A	B	A	A	A	A	A	A	A	A	B	A	A	A	A	A
AX-147212648	B	B	B	B	B	B	B	B	B	B	B	B	B	B	B	B	B	B	B	B	B	B	B	B	B	B	B	B	B	B	B	B	B	B	D	B	B	B	B	B	B	B	B	D	B	B	B	B	B
AX-147212650	B	B	B	B	B	B	B	B	B	B	B	B	B	B	B	B	B	B	B	B	B	B	B	B	B	B	B	B	B	B	B	B	B	B	D	B	B	B	B	B	B	B	B	D	B	B	B	B	B
AX-147212651	B	B	B	B	B	B	B	B	B	B	B	B	B	B	B	B	B	B	D	B	B	B	B	B	B	B	B	B	B	B	B	B	B	B	D	B	B	B	B	B	B	B	B	D	B	?	B	B	B
AX-147212654	B	B	B	B	B	B	B	B	B	B	B	B	B	B	B	B	B	B	B	B	B	B	B	B	B	B	B	B	B	B	B	B	B	B	A	B	B	B	B	B	B	B	B	H	B	B	B	B	B
AX-147212655	A	A	A	A	A	A	A	A	A	A	A	A	A	A	A	A	A	A	A	A	A	A	A	A	A	A	A	A	A	A	A	A	A	A	C	A	A	A	A	A	A	A	A	C	A	A	A	A	A
AX-147212656	B	B	B	B	B	B	B	B	B	B	B	B	B	B	B	B	B	B	B	B	B	B	B	B	B	B	B	B	B	B	B	B	B	B	D	B	B	B	B	B	B	B	B	D	B	B	B	?	B
AX-147212657	A	A	A	A	A	A	A	A	A	A	A	A	A	A	A	A	A	A	A	A	A	A	A	A	A	A	A	A	A	A	A	A	A	A	C	A	A	A	A	A	A	A	A	C	A	A	A	A	A
AX-147212658	B	B	B	B	B	B	B	B	B	B	B	B	B	B	B	B	B	B	B	B	B	B	B	B	B	B	B	B	B	B	B	B	B	B	A	B	B	B	B	B	B	B	B	H	B	B	B	B	B
AX-147212659	B	B	B	B	B	B	B	B	B	B	B	B	B	B	B	B	B	B	B	B	B	B	B	B	B	B	B	B	B	B	B	B	B	B	D	B	B	B	B	B	B	B	B	D	B	B	B	B	B
AX-147212660	A	A	A	A	A	A	A	A	A	A	A	A	A	A	A	A	A	A	A	A	A	A	A	A	A	A	A	A	A	A	A	A	A	A	B	A	A	A	A	A	A	A	A	H	A	A	A	A	A
AX-147212662	B	B	B	B	B	B	B	B	B	B	B	B	B	B	B	B	B	B	B	B	B	B	B	B	B	B	B	B	B	B	B	B	B	B	A	B	B	B	B	B	B	B	B	A	B	B	B	B	B
AX-147212664	B	B	B	B	B	B	B	B	B	B	B	B	B	B	B	B	B	B	B	B	B	B	B	B	B	B	B	B	B	B	B	B	B	B	B	B	B	B	B	B	B	B	B	A	B	B	B	B	B
AX-147212665	B	B	B	B	B	B	B	B	B	B	B	B	B	B	B	B	B	B	B	B	B	B	B	B	B	B	B	B	B	B	B	A	B	B	B	B	B	B	B	B	B	B	B	B	B	B	B	B	B
AX-147212667	A	A	A	A	A	A	A	A	A	A	A	A	A	A	A	A	A	A	A	A	A	A	A	A	A	A	A	A	A	A	A	A	A	A	A	A	A	A	A	A	A	A	A	A	A	A	A	A	A
AX-147212669	B	B	B	B	B	B	B	B	B	B	B	B	B	B	B	B	B	B	B	B	B	B	B	B	B	B	B	B	B	B	B	B	B	B	D	B	B	B	B	B	B	B	B	D	B	B	B	B	B
AX-147212670	A	A	A	A	A	A	A	A	A	A	A	A	A	A	A	A	A	A	A	A	A	A	A	A	A	A	A	A	A	A	A	A	A	A	C	A	A	A	A	A	A	A	A	C	A	A	A	A	A
AX-147212671	B	B	A	B	B	B	B	B	B	B	B	B	B	B	B	B	B	B	B	B	B	B	B	B	A	B	B	B	B	B	B	A	A	B	B	B	B	B	B	B	B	B	A	B	B	A	B	B	B
AX-147212672	B	B	B	B	B	B	B	B	B	B	B	B	B	B	B	B	B	B	B	B	B	B	B	B	B	B	B	B	B	B	B	B	B	B	D	B	B	B	B	B	B	B	B	D	B	B	B	B	B
AX-147212674	A	A	A	A	A	A	A	A	A	A	A	A	A	A	A	A	A	A	A	A	A	A	A	A	A	A	A	A	A	A	A	A	A	A	C	A	A	A	A	A	A	A	A	C	A	A	A	A	A
AX-147212675	B	B	B	B	B	B	B	B	B	B	B	B	B	B	B	B	B	B	B	B	B	B	B	B	B	B	B	B	B	B	B	B	B	B	B	B	B	B	B	B	B	B	B	B	B	B	B	B	B
AX-147212676	A	A	A	A	A	A	A	A	A	A	A	A	A	A	A	A	A	A	A	A	A	A	A	A	A	A	A	A	A	A	A	A	A	A	C	A	A	A	A	A	A	A	A	C	A	A	A	A	A
AX-147212679	A	A	A	A	A	A	A	A	A	A	A	A	A	A	A	A	A	A	A	A	A	A	A	A	A	A	A	A	A	A	A	A	A	A	C	A	A	A	A	A	A	A	A	C	A	A	A	A	A
AX-147212680	B	B	B	B	B	B	B	B	B	B	B	B	B	B	B	B	B	B	B	B	B	B	B	B	B	B	B	B	B	B	B	B	B	B	D	B	B	B	B	B	B	B	B	D	B	B	B	B	B
AX-147212682	A	A	A	A	A	A	A	A	A	A	A	A	A	A	A	A	A	A	A	A	A	A	A	A	A	A	A	A	A	A	A	A	A	A	C	A	A	A	A	A	A	A	A	C	A	A	A	A	A
AX-147212683	B	B	B	B	B	B	B	B	B	B	B	B	B	B	B	B	B	B	B	B	B	B	B	B	B	B	B	B	B	B	B	B	B	B	D	B	B	B	B	B	B	B	B	D	B	B	B	B	B
AX-147212684	A	A	A	A	A	A	A	A	A	A	A	A	A	A	A	A	A	A	A	A	A	A	A	A	A	A	A	A	A	A	A	A	A	A	B	A	A	A	A	A	A	A	A	B	A	A	A	A	A
AX-147212685	B	B	B	B	B	B	B	B	B	B	B	B	B	B	B	B	B	B	B	B	B	B	B	B	B	B	B	B	B	B	B	B	B	B	D	B	B	B	B	B	B	B	B	D	B	B	B	B	B
AX-147212686	B	B	B	B	B	B	B	B	B	B	B	B	B	B	B	B	B	B	B	B	B	B	B	B	B	B	B	B	B	B	B	B	B	B	D	B	B	B	B	B	B	B	B	D	B	B	B	B	B
AX-147212687	B	B	B	B	B	B	B	B	B	B	B	B	B	B	B	B	B	B	B	B	B	B	B	B	B	B	B	B	B	B	B	B	B	B	D	B	B	B	B	B	B	B	B	D	B	B	B	B	B
AX-147212688	B	B	B	B	B	B	B	B	B	B	B	B	B	B	B	B	B	B	B	B	B	B	B	B	B	B	B	B	B	B	B	B	B	B	D	B	B	B	B	B	B	B	B	D	B	B	B	B	B
AX-147212689	B	B	B	B	B	B	B	B	B	B	B	B	B	B	B	B	B	B	B	B	B	B	B	B	B	B	B	B	B	B	B	B	B	B	D	B	B	B	B	B	B	B	B	D	B	B	B	B	B
AX-147212690	B	B	B	B	B	B	B	B	B	B	B	B	B	B	B	B	B	B	B	B	B	B	B	B	B	B	B	B	B	B	B	B	B	B	D	B	B	B	B	B	B	B	B	D	B	B	B	B	B
AX-147212691	B	B	B	B	B	B	B	B	B	B	B	B	B	B	B	B	B	B	B	B	B	B	B	B	B	B	B	B	B	B	B	B	B	B	D	B	B	B	B	B	B	B	B	D	B	B	B	B	B
AX-147212692	B	B	B	B	B	B	B	B	B	B	B	B	B	B	B	B	B	B	B	B	B	B	B	B	B	B	B	B	B	B	B	B	B	B	D	B	B	B	B	B	B	B	B	D	B	B	B	B	B
AX-147212693	A	A	A	A	A	A	A	A	A	A	A	A	A	A	A	A	A	A	A	A	A	A	A	A	A	A	A	A	A	A	A	A	A	A	C	A	A	A	A	A	A	A	A	C	A	A	A	A	A
AX-147212694	B	B	B	B	B	B	B	B	B	B	B	B	B	B	B	B	B	B	B	B	B	B	B	B	B	B	B	B	B	B	B	B	B	B	D	B	B	B	B	B	B	B	B	D	B	B	B	B	B
AX-147212695	A	A	A	A	A	A	A	A	A	A	A	A	A	A	A	A	C	A	C	A	C	A	A	A	A	A	A	A	A	A	A	A	A	C	C	A	A	A	A	A	A	A	A	C	A	A	A	A	A
AX-147212696	C	C	C	C	C	C	C	C	C	C	C	C	C	C	C	C	C	C	C	C	C	C	C	C	C	C	C	C	C	C	C	C	C	C	A	C	C	C	C	C	C	C	C	A	C	C	C	C	C
AX-147212698	B	B	B	B	B	B	B	B	B	B	B	B	B	B	B	B	B	B	B	B	B	B	B	B	B	B	B	B	B	B	B	A	B	B	B	B	B	B	B	B	B	B	A	B	B	B	B	B	B
AX-147212699	B	B	B	B	B	B	B	B	B	B	B	B	B	B	B	B	B	B	B	B	B	B	B	B	B	B	B	B	B	B	B	D	B	B	B	B	B	B	B	B	B	B	D	B	B	B	B	B	B
AX-147212702	C	C	C	C	C	C	C	C	C	C	C	C	C	C	C	C	C	C	C	C	C	C	C	C	C	C	C	C	C	C	C	A	C	C	C	C	C	C	C	C	C	C	A	C	C	C	C	C	C
AX-147212703	B	B	B	B	B	B	B	B	B	B	B	B	B	B	B	B	B	B	B	B	B	B	B	B	B	B	B	B	B	B	B	B	B	B	D	B	B	B	B	B	B	B	B	D	B	B	B	B	B
AX-147212706	B	B	A	B	B	B	B	B	B	B	B	B	B	B	B	B	B	B	B	B	B	B	B	B	A	B	B	B	B	B	B	B	A	B	B	B	B	B	B	B	B	B	A	B	B	A	B	B	B
AX-147212708	A	A	A	A	A	A	A	A	A	A	A	A	A	A	A	A	A	A	A	A	A	A	A	A	A	A	A	A	A	A	A	B	A	A	A	A	A	A	A	A	A	A	B	A	A	A	A	A	A
AX-147212710	B	B	B	B	B	B	B	B	B	B	B	B	B	B	B	B	B	B	B	B	B	B	B	B	B	B	B	B	B	B	B	B	B	B	A	B	B	B	B	B	B	B	B	A	B	B	B	B	B
AX-147212711	B	B	B	B	B	B	B	B	B	B	B	B	B	B	B	B	B	B	B	B	B	B	B	B	B	B	B	B	B	B	B	D	B	B	B	B	B	B	B	B	B	B	D	B	B	B	B	B	B
AX-147212714	B	B	B	B	B	B	B	B	B	B	B	B	B	B	B	B	B	B	B	B	B	B	B	B	B	B	B	B	B	B	B	B	B	B	D	B	B	B	B	B	B	B	B	D	B	B	B	B	B
AX-147212719	A	A	A	A	A	A	A	A	A	A	A	A	A	A	A	A	A	A	A	A	A	A	A	A	A	A	A	A	A	A	A	A	A	A	C	A	A	A	A	A	A	A	A	C	A	A	A	A	A
AX-147212720	B	B	B	B	B	B	B	B	B	B	B	B	B	B	B	B	B	B	B	B	B	B	B	B	B	B	B	B	B	B	B	B	B	B	D	B	B	B	B	B	B	B	B	D	B	B	B	B	B
AX-147212723	A	A	A	A	A	A	A	A	A	A	A	A	A	A	A	A	A	A	A	A	A	A	A	A	A	A	A	A	A	A	A	A	A	A	B	A	A	A	A	A	A	A	A	B	A	A	A	A	A
AX-147212724	B	B	B	B	B	B	B	B	B	B	B	B	B	B	B	B	B	B	B	B	B	B	B	B	B	B	B	B	B	B	B	B	B	B	D	B	B	B	B	B	B	B	B	D	B	B	B	B	B
AX-147212726	A	A	A	A	A	A	A	A	A	A	A	A	A	A	A	A	A	A	A	A	A	A	A	A	A	A	A	A	A	A	A	A	A	A	C	A	A	A	A	A	A	A	A	?	A	A	A	A	A
AX-147212727	B	B	B	B	B	B	B	B	B	B	B	B	B	B	B	B	B	B	B	B	B	B	B	B	B	B	B	B	B	B	B	B	B	B	D	B	B	B	B	B	B	B	B	D	B	B	B	B	B
AX-147212728	A	A	A	A	A	A	A	A	A	A	A	A	A	A	A	A	A	A	A	A	A	A	A	A	A	A	A	A	A	A	A	B	A	A	H	A	A	A	A	A	A	A	B	H	A	A	A	A	A
AX-147212729	A	A	A	A	A	A	A	A	A	A	A	A	A	A	A	A	A	A	A	A	A	A	A	A	A	A	A	A	A	A	A	?	A	A	A	A	A	A	A	A	A	A	C	A	A	A	A	A	A
AX-147212730	A	A	A	A	A	A	A	A	A	A	A	A	A	A	A	A	A	A	A	A	A	A	A	A	A	A	A	A	A	A	A	C	A	C	A	A	A	A	A	A	A	A	C	A	A	A	A	A	A
AX-147212733	A	A	A	A	A	A	A	A	A	A	A	A	A	A	A	A	A	A	A	A	A	A	A	A	A	A	A	A	A	A	A	A	A	A	C	A	A	A	A	A	A	A	A	C	A	A	A	A	A
AX-147212734	A	A	A	A	A	A	A	A	A	A	A	A	A	A	A	A	A	A	A	A	A	A	A	A	A	A	A	A	A	A	A	A	A	A	C	A	A	A	A	A	A	A	A	C	A	A	A	A	A
AX-147212738	B	B	B	B	B	B	B	B	B	B	B	B	B	B	B	B	B	B	B	B	B	B	B	B	B	B	B	B	B	B	B	B	B	B	D	B	B	B	B	B	B	B	B	D	B	B	B	B	B
AX-147212740	A	A	A	A	A	A	A	A	A	A	A	A	A	A	A	A	A	A	A	A	A	A	A	A	A	A	A	A	A	A	A	A	A	A	C	A	A	A	A	A	A	A	A	C	A	A	A	A	A
AX-147212742	A	A	A	A	A	A	A	A	A	A	A	A	A	A	A	A	A	A	A	A	A	A	A	A	A	A	A	A	A	A	A	A	A	A	C	A	A	A	A	A	A	A	A	C	A	A	A	A	A
AX-147212743	B	B	B	B	B	B	B	B	B	B	B	B	B	B	B	B	B	B	B	B	B	B	B	B	B	B	B	B	B	B	B	B	B	B	D	B	B	B	B	B	B	B	B	D	B	B	B	B	B
AX-147212744	A	A	A	A	A	A	A	A	A	A	A	A	A	A	A	A	A	A	A	A	A	A	A	A	A	A	A	A	A	A	A	?	A	A	C	A	A	A	A	A	A	A	A	C	A	A	A	A	A
AX-147212745	B	B	B	B	B	B	B	B	B	B	B	B	B	B	B	B	B	B	B	B	B	B	B	B	B	B	B	B	B	B	B	B	B	B	D	B	B	B	B	B	B	B	B	D	B	B	B	B	B
AX-147212747	A	A	A	A	A	A	A	A	A	A	A	A	A	A	A	A	A	A	A	A	A	A	A	A	A	A	A	A	A	A	A	A	A	A	C	A	A	A	A	A	A	A	A	C	A	A	A	A	A
AX-147212748	A	A	A	A	A	A	A	A	A	A	A	A	A	A	A	A	A	A	A	A	A	A	A	A	A	A	A	A	A	A	A	A	A	C	C	A	A	A	A	A	C	A	A	?	A	A	A	A	A
AX-147212750	A	A	A	A	A	A	A	A	A	A	A	A	A	A	A	A	A	A	A	A	A	A	A	A	A	A	A	A	A	A	A	A	A	A	C	A	A	A	A	A	A	A	A	C	A	A	A	A	A
AX-147212751	B	B	B	B	B	B	B	B	B	B	B	B	B	B	B	B	B	B	B	B	B	B	B	B	B	B	B	B	B	B	B	B	B	B	D	B	B	B	B	B	B	B	B	D	B	B	B	B	B
AX-147212752	A	A	A	A	A	A	A	A	A	A	A	A	A	A	A	A	A	A	A	A	A	A	A	A	A	A	A	A	A	A	A	A	A	A	B	A	A	A	A	A	A	A	A	B	A	A	A	A	A
AX-147212754	A	A	A	A	A	A	A	A	A	A	A	A	A	A	A	A	A	A	A	A	A	A	A	A	A	A	A	A	A	A	A	A	A	A	A	C	A	A	A	A	A	A	A	A	A	A	A	A	A
AX-147212755	A	A	A	A	A	A	A	A	A	A	A	A	A	A	A	A	A	A	A	A	A	A	A	A	A	A	A	A	A	A	A	A	A	A	C	A	A	A	A	A	A	A	A	C	A	A	A	A	A
AX-147212756	B	B	B	B	B	B	B	B	B	B	B	B	B	B	B	B	B	B	B	B	B	B	B	B	B	B	B	B	B	B	B	B	B	B	D	B	B	B	B	B	B	B	B	D	B	B	B	B	B
AX-147212757	B	B	B	B	B	B	B	B	B	B	B	B	B	B	B	B	B	B	B	B	B	B	B	B	B	B	B	B	B	B	B	B	B	B	D	B	B	B	B	B	B	B	B	D	B	B	B	B	B
AX-147212759	A	A	A	A	A	A	A	A	A	A	A	A	A	A	A	A	A	A	A	A	A	A	A	A	A	A	A	A	A	A	A	A	A	A	C	A	A	A	A	A	A	A	A	C	A	A	A	A	A
AX-147212760	A	A	A	A	A	A	A	A	A	A	A	A	A	A	A	A	A	A	A	A	A	A	A	A	A	A	A	A	A	A	A	A	A	A	C	A	A	A	A	A	A	A	A	C	A	A	A	A	A
AX-147212761	B	B	A	A	B	B	B	B	B	B	B	B	B	B	B	B	B	B	B	B	B	B	B	B	A	A	B	B	B	B	B	A	A	B	B	B	B	B	A	B	B	B	?	B	B	A	B	A	A
AX-147212762	C	C	C	C	C	C	C	C	C	C	C	C	C	C	C	C	C	C	C	C	C	C	C	C	C	C	C	C	C	C	C	A	C	C	tetrasomic	C	C	C	C	C	C	C	A	tetrasomic	C	C	C	C	C
AX-147212763	A	A	A	A	A	A	A	A	A	A	A	A	A	A	A	A	A	A	A	A	A	A	A	A	A	A	A	A	A	A	A	A	A	A	C	A	A	A	A	A	A	A	A	C	A	A	A	A	A
AX-147212764	A	A	A	A	A	A	A	A	A	A	A	A	A	A	A	A	A	A	A	A	A	A	A	A	A	A	A	A	A	A	A	A	A	A	B	A	A	A	A	A	A	A	A	B	A	A	A	A	A
AX-147212765	A	A	A	A	A	A	A	A	A	A	A	A	A	A	A	A	A	A	A	A	A	A	A	A	A	A	A	A	A	A	A	A	A	A	C	A	A	A	A	A	A	A	A	C	A	A	A	A	A
AX-147212768	D	D	B	D	D	D	D	D	D	D	D	D	D	D	D	D	D	D	D	D	D	D	D	D	B	D	D	D	D	D	D	B	B	D	D	D	D	D	D	D	D	D	B	D	D	B	D	D	D
AX-147212769	?	D	B	D	D	D	D	D	D	D	D	D	D	D	D	?	D	D	D	D	D	D	D	D	B	D	D	D	D	D	D	B	B	D	D	D	D	D	D	D	D	D	B	D	D	B	D	D	D
AX-147212770	A	A	B	A	A	A	A	A	A	A	A	A	A	A	A	A	A	A	A	A	A	A	A	A	B	A	A	A	A	A	A	B	B	A	A	A	A	A	A	A	A	A	B	A	A	B	A	A	A
AX-147212772	D	D	B	D	D	D	D	D	D	D	D	D	D	D	D	D	D	D	D	D	D	D	D	D	B	D	D	D	D	D	D	B	B	D	D	D	D	D	D	D	D	D	B	D	D	B	D	D	D
AX-147212773	B	B	B	B	B	B	B	B	B	B	B	B	B	B	B	B	B	B	B	B	B	B	B	B	B	B	B	B	B	B	B	B	B	B	B	B	B	B	B	B	B	B	B	B	B	B	B	D	D
AX-147212775	A	A	A	A	A	A	A	A	A	A	A	A	A	A	A	A	A	A	A	A	A	A	A	A	A	A	A	A	A	A	A	A	A	A	C	A	A	A	A	A	A	A	A	C	A	A	A	A	A
AX-147212777	B	B	B	B	B	B	B	B	B	B	B	B	B	B	B	B	B	B	B	B	B	B	B	B	B	B	B	B	B	B	B	B	B	B	D	B	B	B	B	B	B	B	B	D	B	B	B	B	B
AX-147212778	B	B	B	B	B	B	B	B	B	B	B	B	B	B	B	B	B	B	B	B	B	B	B	B	B	B	B	B	B	B	B	B	B	B	D	B	B	B	B	B	B	B	B	D	B	B	B	B	B
AX-147212779	B	B	B	B	B	B	B	B	B	B	B	B	B	B	B	B	B	B	B	B	B	B	B	B	B	B	B	B	B	B	B	B	B	B	A	B	B	B	B	B	B	B	B	A	B	B	B	B	B
AX-147212780	A	A	A	A	A	A	A	A	A	A	A	A	A	A	A	A	A	A	A	A	A	A	A	A	A	A	A	A	A	A	A	A	A	A	C	A	A	A	A	A	A	A	A	C	A	A	A	A	A
AX-147212781	A	A	A	A	A	A	A	A	A	A	A	A	A	A	A	A	A	A	A	A	A	A	A	A	A	A	A	A	A	A	A	A	A	A	B	A	A	A	A	A	A	A	A	B	A	A	A	A	A
AX-147212782	B	B	B	B	B	B	B	B	B	B	B	B	B	B	B	B	B	B	B	B	B	B	B	B	B	B	B	B	B	B	B	B	B	B	D	B	B	B	B	B	B	B	B	D	B	B	B	B	B
AX-147212783	B	B	B	B	B	B	B	B	B	B	B	B	B	B	B	B	B	B	B	B	B	B	B	B	B	B	B	B	B	B	B	B	B	B	D	B	B	B	B	B	B	B	B	D	B	B	B	B	B
AX-147212785	A	A	A	A	A	A	A	A	A	A	A	A	A	A	A	A	A	A	A	A	A	A	A	A	A	A	A	A	A	A	A	A	A	A	C	A	A	A	A	A	A	A	A	C	A	A	A	A	A
AX-147212787	B	B	B	B	B	B	B	B	B	B	B	B	B	B	B	B	B	B	B	B	B	B	B	B	B	B	B	B	B	B	B	B	B	B	A	B	B	B	B	B	B	B	B	A	B	B	B	B	B
AX-147212788	B	B	B	B	B	B	B	B	B	B	B	B	B	B	B	B	B	B	B	B	B	B	B	B	B	B	B	B	B	B	B	B	B	B	D	B	B	B	B	B	B	B	B	D	B	B	B	B	B
AX-147212790	B	B	B	B	B	B	B	B	B	B	B	B	B	B	B	B	B	B	B	B	B	B	B	B	B	B	B	B	B	B	B	B	B	B	D	B	B	B	B	B	B	B	B	D	B	B	B	B	B
AX-147212791	B	B	B	B	B	B	B	B	B	B	B	B	B	B	B	B	B	B	B	B	B	B	B	B	B	B	B	B	B	B	B	B	B	B	D	B	B	B	B	B	B	B	B	D	B	B	B	B	B
AX-147212793	B	B	B	B	B	B	B	B	B	B	B	B	B	B	B	B	B	B	B	B	B	B	B	B	B	B	B	B	B	B	B	B	B	B	D	B	B	B	B	B	B	B	B	D	B	B	B	B	B
AX-147212794	B	B	B	B	B	B	B	B	B	B	B	B	B	B	B	B	B	B	D	B	D	B	D	D	B	B	B	B	B	B	B	B	B	D	B	B	B	B	B	B	B	B	B	B	B	B	B	B	B
AX-147212795	A	A	A	A	A	A	A	A	A	A	A	A	A	A	A	A	A	A	A	A	A	A	A	A	A	A	A	A	A	A	A	A	A	A	C	A	A	A	A	A	A	A	A	C	A	A	A	A	A
AX-147212796	A	A	A	C	A	A	A	A	A	A	A	A	A	A	A	A	A	A	A	A	A	A	A	A	A	C	A	A	A	A	A	A	A	A	A	A	A	A	C	A	A	A	A	A	A	A	A	A	A
AX-147212797	B	B	B	B	B	B	B	B	B	B	B	B	B	B	B	B	B	B	B	B	B	B	B	B	B	B	B	B	B	B	B	B	B	B	D	B	B	B	B	B	B	B	B	D	B	B	B	B	B
AX-147212800	B	B	B	B	B	B	B	B	B	B	B	B	B	B	B	B	B	B	B	B	B	B	B	B	B	B	B	B	B	B	B	B	B	B	D	B	B	B	B	B	B	B	B	D	B	B	B	B	B
AX-147212801	B	B	B	B	B	B	B	B	B	B	B	B	B	B	B	B	B	B	B	B	B	B	B	B	B	B	B	B	B	B	B	B	B	B	D	B	B	B	B	B	B	B	B	D	B	B	B	B	B
AX-147212802	B	B	B	B	B	B	B	B	B	B	B	B	B	B	B	B	B	B	B	B	B	B	B	B	B	B	B	B	B	B	B	B	B	B	D	B	B	B	B	B	B	B	B	D	B	B	B	B	B
AX-147212805	A	A	A	A	A	A	A	A	A	A	A	A	A	A	A	A	A	A	A	A	A	A	A	A	A	A	A	A	A	A	A	A	A	A	C	A	A	A	A	A	A	A	A	C	A	A	A	A	A
AX-147212806	A	A	A	A	A	A	A	A	A	A	A	A	A	A	A	A	A	A	A	A	A	A	A	A	A	A	A	A	A	A	A	A	A	A	C	A	A	A	A	A	A	A	A	C	A	A	A	C	A
AX-147212809	A	A	A	A	A	A	A	A	A	A	A	A	A	A	A	A	A	A	A	A	A	A	A	A	A	A	A	A	A	A	A	A	A	A	C	A	A	A	A	A	A	A	A	C	A	A	A	A	A
AX-147212810	A	A	A	A	A	A	A	A	A	A	A	A	A	A	A	A	A	A	A	A	A	A	A	A	A	A	A	A	A	A	A	A	A	A	C	A	A	A	A	A	A	A	A	C	A	A	A	A	A
AX-147212811	D	D	D	D	D	D	D	D	D	D	D	D	D	D	D	D	D	D	D	D	D	D	D	D	D	D	D	D	D	D	D	D	D	D	B	D	D	D	D	D	D	D	D	B	D	D	D	D	D
AX-147212812	A	A	A	A	A	A	A	A	A	A	A	A	A	A	A	A	A	A	A	A	A	A	A	A	A	A	A	A	A	A	A	A	A	A	C	A	A	A	A	A	A	A	A	C	A	A	A	A	A
AX-147212813	A	A	A	A	A	A	A	A	A	A	A	A	A	A	A	A	A	A	A	A	A	A	A	A	A	A	A	A	A	A	A	A	A	A	C	A	A	A	A	A	A	A	A	C	A	A	A	A	A
AX-147212814	A	A	A	A	A	A	A	A	A	A	A	A	A	A	A	A	A	A	A	A	A	A	A	A	A	A	A	A	A	A	A	A	A	A	C	A	A	A	A	A	A	A	A	C	A	A	A	A	A
AX-147212815	A	A	A	A	A	A	A	A	A	A	A	A	A	A	A	A	A	A	A	A	A	A	A	A	A	A	A	A	A	A	A	A	A	A	A	A	A	A	A	A	A	A	A	A	A	A	A	A	A
AX-147212816	B	B	B	B	B	B	B	B	B	B	B	B	B	B	B	B	B	B	B	B	B	B	B	B	B	B	B	B	B	B	B	B	B	B	D	B	B	B	B	B	B	B	B	D	B	B	B	B	B
AX-147212817	A	A	A	A	A	A	A	A	A	A	A	A	A	A	A	A	A	A	A	A	A	A	A	A	A	A	A	A	A	A	A	A	A	A	C	A	A	A	A	A	A	A	A	C	A	A	A	A	A
AX-147212818	A	A	A	A	A	A	A	A	A	A	A	A	A	A	A	A	A	A	A	A	A	A	A	A	A	A	A	A	A	A	A	A	A	A	C	A	A	A	A	A	A	A	A	C	A	A	A	A	A
AX-147212819	B	B	B	B	B	B	B	B	B	B	B	B	B	B	B	B	B	B	B	B	B	B	B	B	B	B	B	B	B	B	B	B	B	B	A	B	B	B	B	B	B	B	B	A	B	B	B	B	B
AX-147212820	B	B	B	B	B	B	B	B	B	B	B	B	B	B	B	B	B	B	B	B	B	B	B	B	B	B	B	B	B	B	B	B	B	B	D	B	B	B	B	B	B	B	B	D	B	B	B	B	B
AX-147212821	A	A	A	A	A	A	A	A	A	A	A	A	A	A	A	A	A	A	A	A	A	A	A	A	A	A	A	A	A	A	A	A	A	A	A	A	A	A	A	A	A	A	A	A	A	A	A	A	A
AX-147212822	B	B	B	B	B	B	B	B	B	B	B	B	B	B	B	B	B	B	B	B	B	B	B	B	B	B	B	B	B	B	B	B	B	B	D	B	B	B	B	B	B	B	B	D	B	B	B	B	B
AX-147212823	B	B	B	B	B	B	B	B	B	B	B	B	B	B	B	B	B	B	B	B	B	B	B	B	B	B	B	B	B	B	B	B	B	B	D	B	B	B	B	B	B	B	B	D	B	B	B	B	B
AX-147212824	A	A	A	A	A	A	A	A	A	A	A	A	A	A	A	A	A	A	A	A	A	A	A	A	A	A	A	A	A	A	A	A	A	A	C	A	A	A	A	A	A	A	A	C	A	A	A	A	A
AX-147212825	B	B	B	B	B	B	B	B	B	B	B	B	B	B	B	B	B	B	B	B	B	B	B	B	B	B	B	B	B	B	B	B	B	B	A	B	B	B	B	B	B	B	B	A	B	B	B	B	B
AX-147212828	A	A	A	A	A	A	A	A	A	A	A	A	A	A	A	A	A	A	A	A	A	A	A	A	A	A	A	A	A	A	A	A	A	A	A	A	A	A	A	A	A	A	A	A	A	A	A	A	A
AX-147212829	A	A	A	A	A	A	A	A	A	A	A	A	A	A	A	A	A	A	A	A	A	A	A	A	A	A	A	A	A	A	A	A	A	A	B	A	A	A	A	A	A	A	A	B	A	A	A	A	A
AX-147212831	A	A	A	A	A	A	A	A	A	A	A	A	A	A	A	A	A	A	A	A	A	A	A	A	A	A	A	A	A	A	A	A	A	A	C	A	A	A	A	A	A	A	A	C	A	A	A	A	A
AX-147212836	B	B	B	B	B	B	B	B	B	B	B	B	B	B	B	B	B	B	B	B	B	B	B	B	B	B	B	B	B	B	B	B	B	B	D	B	B	B	B	B	B	B	B	D	B	B	B	B	B
AX-147212837	B	B	B	B	B	B	B	B	B	B	B	B	B	B	B	B	B	B	B	B	B	B	B	B	B	B	B	B	B	B	B	B	B	B	D	B	B	B	B	B	B	B	B	D	B	B	B	B	B
AX-147212838	B	B	B	B	B	B	B	B	B	B	B	B	B	B	B	B	B	B	B	B	B	B	B	B	B	B	B	B	B	B	B	B	B	B	B	B	B	B	B	B	B	B	B	B	B	B	B	B	B
AX-147212839	A	A	A	A	A	A	A	A	A	A	A	A	A	A	A	A	A	A	A	A	A	A	A	A	A	A	A	A	A	A	A	A	A	A	C	A	A	A	A	A	A	A	A	C	A	A	A	A	A
AX-147212841	B	B	B	B	B	B	B	B	B	B	B	B	B	B	B	B	B	B	B	B	B	B	B	B	B	B	B	B	B	B	B	B	B	B	D	B	B	B	B	B	B	B	B	D	B	B	B	B	B
AX-147212843	B	B	B	B	B	B	B	B	B	B	B	B	B	B	B	B	B	B	B	B	B	B	B	B	B	B	B	B	B	B	B	B	B	B	D	B	B	B	B	B	B	B	B	D	B	B	B	B	B
AX-147212844	A	A	A	A	A	A	A	A	A	A	A	A	A	A	A	A	A	A	A	A	A	A	A	A	A	A	A	A	A	A	A	A	A	A	A	A	A	A	A	A	A	A	A	A	A	A	A	A	A
AX-147212845	B	B	B	B	B	B	B	B	B	B	B	B	B	B	B	B	B	B	B	B	B	B	B	B	B	B	B	B	B	B	B	B	B	B	A	B	B	B	B	B	B	B	B	A	B	B	B	B	B
AX-147212846	A	A	A	A	A	A	A	A	A	A	A	A	A	A	A	A	A	A	A	A	A	A	A	A	A	A	A	A	A	A	A	A	A	A	C	A	A	A	A	A	A	A	A	C	A	A	A	A	A
AX-147212849	B	B	B	B	B	B	B	B	B	B	B	B	B	B	B	B	B	B	B	B	B	B	B	B	B	B	B	B	B	B	B	B	B	B	D	B	B	B	B	B	B	B	B	D	B	B	B	B	B
AX-147212851	A	A	A	A	A	A	A	A	A	A	A	A	A	A	A	A	A	A	A	A	A	A	A	A	A	A	A	A	A	A	A	A	A	A	C	A	A	A	A	A	A	A	A	C	A	A	A	A	A
AX-147212852	A	A	A	A	A	A	A	A	A	A	A	A	A	A	A	A	A	A	A	A	A	A	A	A	A	A	A	A	A	A	A	A	A	A	C	A	A	A	A	A	A	A	A	C	A	A	A	A	A
AX-147212853	A	A	A	A	A	A	A	A	A	A	A	A	A	A	A	A	A	A	A	A	A	A	A	A	A	A	A	A	A	A	A	A	A	A	C	A	A	A	A	A	A	A	A	C	A	A	A	A	A
AX-147212854	B	B	D	D	B	B	B	B	B	B	B	B	B	B	D	B	B	B	D	B	B	B	B	B	D	D	B	B	B	D	B	D	D	D	B	B	D	B	D	B	B	B	D	D	B	D	B	D	D
AX-147212857	A	A	A	A	A	A	A	A	A	A	A	A	A	A	A	A	A	A	A	A	A	A	A	A	?	A	A	A	A	A	A	C	A	A	A	A	A	A	A	A	A	A	A	A	A	A	A	C	?
AX-147212858	B	B	B	B	B	B	B	B	B	B	B	B	B	B	B	B	B	B	B	B	B	B	B	B	B	B	B	B	B	B	B	B	B	B	B	B	B	B	B	B	B	B	B	B	B	B	B	B	B
AX-147212859	B	B	B	B	B	B	B	B	B	B	B	B	B	B	B	B	B	B	B	B	B	B	B	B	B	B	B	B	B	B	B	D	B	B	B	B	B	B	B	B	B	B	B	B	B	B	B	B	B
AX-147212861	D	D	D	D	D	D	D	D	D	D	D	D	D	D	D	D	D	D	D	D	D	D	D	D	D	D	D	D	D	D	D	B	D	D	D	D	D	D	D	D	D	D	D	D	D	D	D	D	D
AX-147212862	A	A	A	A	A	A	A	A	A	A	A	A	A	A	A	A	A	A	A	A	A	A	A	A	A	A	A	A	A	A	A	A	A	A	C	?	A	A	A	A	A	A	A	C	A	A	A	A	A
AX-147212865	A	A	A	A	A	A	A	A	A	A	A	A	A	A	A	A	A	A	A	A	A	A	A	A	A	A	A	A	A	A	A	A	A	A	C	A	A	A	A	A	A	A	A	C	A	A	A	A	A
AX-147212867	B	B	B	B	B	B	B	B	B	B	B	B	B	B	B	B	B	B	B	B	B	B	B	B	B	B	B	B	B	B	B	B	B	B	D	B	?	B	B	B	B	B	B	D	B	B	B	B	B
AX-147212868	A	A	A	A	A	A	A	A	A	A	A	A	A	A	A	A	A	A	A	A	A	A	A	A	A	A	A	A	A	A	A	A	A	A	B	A	A	A	A	A	A	A	A	B	A	A	A	A	A
AX-147212870	B	B	B	B	B	B	B	B	B	B	B	B	B	B	B	B	B	B	B	B	B	B	B	B	B	B	B	B	B	B	B	B	B	?	D	B	B	B	B	B	B	B	B	D	B	B	B	B	B
AX-147212872	B	B	B	B	B	B	B	B	B	B	B	B	B	B	B	B	B	B	B	B	B	B	B	B	B	B	B	B	B	B	B	B	B	D	B	B	B	B	B	B	B	B	B	B	B	B	B	B	B
AX-147212874	A	A	A	A	A	A	A	A	A	A	A	A	A	A	A	A	A	A	A	A	A	A	A	A	A	A	A	A	A	A	A	A	A	A	B	A	A	A	A	A	A	A	A	B	A	A	A	A	A
AX-147212875	B	B	B	B	B	B	B	B	B	B	B	B	B	B	B	B	B	B	B	B	B	B	B	B	B	B	B	B	B	B	B	B	B	B	D	B	B	B	B	B	B	B	B	D	B	B	B	B	B
AX-147212876	B	B	B	B	B	B	B	B	B	B	B	B	B	B	B	B	B	B	B	B	B	B	B	B	B	B	B	B	B	B	B	B	B	B	D	B	B	B	B	B	B	B	B	D	B	B	B	B	B
AX-147212877	A	A	A	A	A	A	A	A	A	A	A	A	A	A	A	A	A	A	A	A	A	A	A	A	A	A	A	A	A	A	A	A	A	A	B	A	A	A	A	A	A	A	A	B	A	A	A	A	A
AX-147212878	A	A	A	A	A	A	A	A	A	A	A	A	A	A	A	A	A	A	A	A	A	A	A	A	A	A	A	A	A	A	A	A	A	A	C	A	A	A	A	A	A	A	A	C	A	A	A	A	A
AX-147212879	A	A	A	A	A	A	A	A	A	A	A	A	A	A	A	A	A	A	A	A	A	A	A	A	A	A	A	A	A	A	A	A	A	A	C	A	A	A	A	A	A	A	A	C	A	A	A	A	A
AX-147212880	B	B	B	B	B	B	B	B	B	B	B	B	B	B	B	B	B	B	B	B	B	B	B	B	B	B	B	B	B	B	B	B	B	B	D	B	B	B	B	B	B	B	B	D	B	B	B	B	B
AX-147212881	B	B	B	B	B	B	B	B	B	B	B	B	B	B	B	B	B	B	B	B	B	B	B	B	B	B	B	B	B	B	B	B	B	B	D	B	B	B	B	B	B	B	B	D	B	B	B	B	B
AX-147212882	A	A	A	A	A	A	A	A	A	A	A	A	A	A	A	A	A	A	A	A	A	A	A	A	A	A	A	A	A	A	A	A	A	A	C	A	A	A	A	A	A	A	A	C	A	A	A	A	A
AX-147212883	B	B	B	B	B	B	B	B	B	B	B	B	B	B	B	B	B	B	B	B	B	B	B	B	B	B	B	B	B	B	B	B	B	B	A	B	B	B	B	B	B	B	B	A	B	B	B	B	B
AX-147212884	B	B	B	B	B	B	B	B	B	B	B	B	B	B	B	B	B	B	B	B	B	B	B	B	B	B	B	B	B	B	B	B	B	B	D	B	B	B	B	B	B	B	B	D	B	B	B	B	B
AX-147212885	A	A	A	A	A	A	A	A	A	A	A	A	A	A	A	A	A	A	A	A	A	A	A	A	A	A	A	A	A	A	A	A	A	A	C	A	A	A	A	A	A	A	A	C	A	A	A	A	A
AX-147212887	B	B	B	B	B	B	B	B	B	B	B	B	B	B	B	B	B	B	B	B	B	B	B	B	B	B	B	B	B	B	B	B	B	B	D	B	B	B	B	B	B	B	B	D	B	B	B	B	B
AX-147212888	D	D	B	D	B	D	D	B	D	D	B	B	B	B	D	B	B	B	D	B	B	B	B	B	B	D	B	D	D	D	D	B	B	D	D	B	D	D	D	B	D	D	B	D	D	B	D	D	D
AX-147212889	A	A	A	A	A	A	A	A	A	A	A	A	A	A	A	A	A	A	A	A	A	A	A	A	A	A	A	A	A	A	A	A	A	A	C	A	A	A	A	A	A	A	A	C	A	A	A	A	A
AX-147212890	B	B	B	B	B	B	B	B	B	B	B	B	B	B	B	B	B	B	B	B	B	B	B	B	B	B	B	B	B	B	B	B	B	B	D	B	B	B	B	B	B	B	B	D	B	B	B	B	B
AX-147212891	B	B	B	B	B	B	B	B	B	B	B	B	B	B	B	B	B	B	B	B	B	B	B	B	B	B	B	B	B	B	B	B	B	B	D	B	B	B	B	B	B	B	B	D	B	B	B	B	B
AX-147212893	B	B	B	B	B	B	B	B	B	B	B	B	B	B	B	B	B	B	B	B	B	B	B	B	B	B	B	B	B	B	B	B	B	B	D	B	B	B	B	B	B	B	B	D	B	B	B	B	B
AX-147212894	B	B	B	B	B	B	B	B	B	B	B	B	B	B	B	B	B	B	B	B	B	B	B	B	B	B	B	B	B	B	B	B	B	B	D	B	B	B	B	B	B	B	B	D	B	B	B	B	B
AX-147212895	A	A	A	A	A	A	A	A	A	A	A	A	A	A	A	A	A	A	A	A	A	A	A	A	A	A	A	A	A	A	A	A	A	A	C	A	A	A	A	A	A	A	A	C	A	A	A	A	A
AX-147212899	A	A	A	A	A	A	A	A	A	A	A	A	A	A	A	A	A	A	A	A	A	A	A	A	A	A	A	A	A	A	A	A	A	A	A	A	A	A	A	A	A	A	A	A	A	A	A	A	A
AX-147212900	B	B	B	B	B	B	B	B	B	B	B	B	B	B	B	B	B	B	B	B	B	B	B	B	B	B	B	B	B	B	B	B	B	B	A	B	B	B	B	B	B	B	B	A	B	B	B	B	B
AX-147212901	C	C	C	C	C	C	C	C	C	C	C	C	C	C	C	C	C	C	C	C	C	C	C	C	C	C	C	C	C	C	C	C	C	C	C	C	C	C	C	C	C	C	C	C	C	C	C	C	C
AX-147212902	A	A	A	A	A	A	A	A	A	A	A	A	A	A	A	A	A	A	A	A	A	A	A	A	A	A	A	A	A	A	A	A	A	A	B	A	A	A	A	A	A	A	A	B	A	A	A	A	A
AX-147212904	B	B	B	B	B	B	B	B	B	B	B	B	B	B	B	B	B	B	B	B	B	B	B	B	B	B	B	B	B	B	B	B	B	B	D	B	B	B	B	B	B	B	B	D	B	B	B	B	B
AX-147212905	B	B	B	B	B	B	B	B	B	B	B	B	B	B	B	B	B	B	B	B	B	B	B	B	B	B	B	B	B	B	B	B	B	B	D	B	B	B	B	B	B	B	B	D	B	B	B	B	B
AX-147212907	A	A	A	A	A	A	A	A	A	A	A	A	A	A	A	A	A	A	A	A	A	A	A	A	A	A	A	A	A	A	A	A	A	A	C	A	A	A	A	A	A	A	A	C	A	A	A	A	A
AX-147212908	B	B	B	B	B	B	B	B	B	B	B	B	B	B	B	B	B	B	B	B	B	B	B	B	B	B	B	B	B	B	B	B	B	B	A	B	B	B	B	B	B	B	B	A	B	B	B	B	B
AX-147212909	A	A	A	A	A	A	A	A	A	A	A	A	A	A	A	A	A	A	A	A	A	A	A	A	A	A	A	A	A	A	A	A	A	A	C	A	A	A	A	A	A	A	A	C	A	A	A	A	A
AX-147212910	B	B	B	B	B	B	B	B	B	B	B	B	B	B	B	B	B	B	B	B	B	B	B	B	B	B	B	B	B	B	B	B	B	B	D	B	B	B	B	B	B	B	B	D	B	B	B	B	B
AX-147212913	B	B	B	B	B	B	B	B	B	B	B	B	B	B	B	B	B	B	B	B	B	B	B	B	B	B	B	B	B	B	B	B	B	B	D	B	B	B	B	B	B	B	B	D	B	B	B	B	B
AX-147212914	A	A	A	A	A	A	A	A	A	A	A	A	A	A	A	A	A	A	A	A	A	A	A	A	A	A	A	A	A	A	A	A	A	A	C	A	A	A	A	A	A	A	A	C	A	A	A	A	A
AX-147212915	B	B	B	B	B	B	B	B	B	B	B	B	B	B	B	B	B	B	B	B	B	B	B	B	B	B	B	B	B	B	B	B	B	B	D	B	B	B	B	B	B	B	B	B	B	B	B	B	B
AX-147212916	B	B	B	B	B	B	B	B	B	B	B	B	B	B	B	B	B	B	B	B	B	B	B	B	B	B	B	B	B	B	B	B	B	B	D	B	B	B	B	B	B	B	B	B	B	B	B	B	B
AX-147212917	A	A	A	A	A	A	A	A	A	A	A	A	A	A	A	A	A	A	A	A	A	A	A	A	A	A	A	A	A	A	A	A	A	A	C	A	A	A	A	A	A	A	A	A	A	A	A	A	A
AX-147212919	B	B	B	B	B	B	B	B	B	B	B	B	B	B	B	B	B	B	B	B	B	B	B	B	B	B	B	B	B	B	B	B	B	B	D	B	B	B	B	B	B	B	B	B	B	B	B	B	B
AX-147212920	A	A	A	A	A	A	A	A	A	A	A	A	A	A	A	A	A	A	A	A	A	A	A	A	A	A	A	A	A	A	A	A	A	A	C	A	A	A	A	A	A	A	A	A	A	A	A	A	A
AX-147212923	B	B	B	B	B	B	B	B	B	B	B	B	B	B	B	B	B	B	B	B	B	B	B	B	B	B	B	B	B	B	B	B	B	B	D	B	B	B	B	B	B	B	B	B	B	B	B	B	B
AX-147212924	B	B	B	B	B	B	B	B	B	B	B	B	B	B	B	B	B	B	B	B	B	B	B	B	B	B	B	B	B	B	B	B	B	B	D	B	B	B	B	B	B	B	B	B	B	B	B	B	B
AX-147212925	B	B	B	B	B	B	B	B	B	B	B	B	B	B	B	B	B	B	B	B	B	B	B	B	B	B	B	B	B	B	B	B	B	B	D	B	B	B	B	B	B	B	B	B	B	B	B	B	B
AX-147212926	A	A	A	A	A	A	A	A	A	A	A	A	A	A	A	A	A	A	A	A	A	A	A	A	A	A	A	A	A	A	A	A	A	A	C	A	A	A	A	A	A	A	A	A	A	A	A	A	A
AX-147212927	B	B	B	B	B	B	B	B	B	B	B	B	B	B	B	B	B	B	B	B	B	B	B	B	B	B	B	B	B	B	B	B	B	B	D	B	B	B	B	B	B	B	B	B	B	B	B	B	B
AX-147212929	B	B	B	B	B	B	B	B	B	B	B	B	B	B	B	B	B	B	B	B	B	B	B	B	B	B	B	B	B	B	B	B	B	B	D	B	B	B	B	B	B	B	B	B	B	B	B	B	B
AX-147212930	A	A	B	B	A	A	B	A	B	B	A	H	A	A	B	H	A	A	A	B	A	A	A	A	B	B	B	A	B	A	A	B	B	A	B	A	B	B	B	A	A	A	B	B	B	B	B	B	B
AX-147212933	A	A	A	A	A	A	A	A	A	A	A	A	A	A	A	A	A	A	A	A	A	A	A	A	A	A	A	A	A	A	A	A	A	A	C	A	A	A	A	A	A	A	A	A	A	A	A	A	A
AX-147212934	B	B	B	B	B	B	B	B	B	B	B	B	B	B	B	B	B	B	B	B	B	B	B	B	B	B	B	B	B	B	B	B	B	B	D	B	B	B	B	B	B	B	B	B	B	B	B	B	B
AX-147212935	B	B	B	B	B	B	B	B	B	B	B	B	B	B	B	B	B	B	B	B	B	B	B	B	B	B	B	B	B	B	B	B	B	B	D	B	B	B	B	B	B	B	B	B	B	B	B	B	B
AX-147212936	A	A	A	A	A	A	A	A	A	A	A	A	A	A	A	A	A	A	A	A	A	A	A	A	A	A	A	A	A	A	A	A	A	A	C	A	A	A	A	A	A	A	A	A	A	A	A	A	A
AX-147212937	A	A	B	B	A	A	B	A	B	B	A	H	A	A	B	H	B	A	B	B	B	A	B	B	B	B	B	A	B	A	A	B	B	B	B	A	B	B	B	A	A	A	B	B	B	B	B	B	B
AX-147212941	A	A	A	A	A	A	A	A	A	A	A	A	A	A	A	A	A	A	A	A	A	A	A	A	A	A	A	A	A	A	A	A	A	A	C	A	A	A	A	A	A	A	A	A	A	A	A	A	A
AX-147212942	A	A	A	A	A	A	A	A	A	A	A	A	A	A	A	A	A	A	A	A	A	A	A	A	A	A	A	A	A	A	A	A	A	A	C	A	A	A	A	A	A	A	A	A	A	A	A	A	A
AX-147212943	A	A	A	A	A	A	A	A	A	A	A	A	A	A	A	A	A	A	A	A	A	A	A	A	A	A	A	A	A	A	A	A	A	A	C	A	A	A	A	A	A	A	A	A	A	A	A	A	A
AX-147212945	B	B	B	B	B	B	B	B	B	B	B	B	B	B	B	B	B	B	B	B	B	B	B	B	B	B	B	B	B	B	B	B	B	B	A	B	B	B	B	B	B	B	B	B	B	B	B	B	B
AX-147212946	A	A	A	A	A	A	A	A	A	A	A	A	A	A	A	A	A	A	A	A	A	A	A	A	A	A	A	A	A	A	A	A	A	A	C	A	A	A	A	A	A	A	A	A	A	A	A	A	A
AX-147212948	B	B	B	B	B	B	B	B	B	B	B	B	B	B	B	B	B	B	B	B	B	B	B	B	B	B	B	B	B	B	B	B	B	B	D	B	B	B	B	B	B	B	B	B	B	B	B	B	B
AX-147212949	B	B	B	B	B	B	B	B	B	B	B	B	B	B	B	B	B	B	B	B	B	B	B	B	B	B	B	B	B	B	B	B	B	B	D	B	B	B	B	B	B	B	B	B	B	B	B	B	B
AX-147212950	A	A	A	A	A	A	A	A	A	A	A	A	A	A	A	A	A	A	A	A	A	A	A	A	A	A	A	A	A	A	A	A	A	A	C	A	A	A	A	A	A	A	A	A	A	A	A	A	A
AX-147212951	A	A	A	A	A	A	A	A	A	A	A	A	A	A	A	A	A	A	A	A	A	A	A	A	A	A	A	A	A	A	A	A	A	A	C	A	A	A	A	A	A	A	A	A	A	A	A	A	A
AX-147212952	B	B	B	B	B	B	B	B	B	B	B	B	B	B	B	B	B	B	B	B	B	B	B	B	B	B	B	B	B	B	B	B	B	B	D	B	B	B	B	B	B	B	B	B	B	B	B	B	B
AX-147212953	A	A	A	A	A	A	A	A	A	A	A	A	A	A	A	A	A	A	A	A	A	A	A	A	A	A	A	A	A	A	A	A	A	A	C	A	A	A	A	A	A	A	A	A	A	A	A	A	A
AX-147212954	B	B	B	B	B	B	B	B	B	B	B	B	B	B	B	B	B	B	B	B	B	B	B	B	B	B	B	B	B	B	B	B	B	B	D	B	B	B	B	B	B	B	B	B	B	B	B	B	B
AX-147212956	B	B	B	B	B	B	B	B	B	B	B	B	B	B	B	B	B	B	B	B	B	B	B	B	B	B	B	B	B	B	B	B	B	B	D	B	B	B	B	B	B	B	B	B	B	B	B	B	B
AX-147212957	B	B	B	B	B	B	B	B	B	B	B	B	B	B	B	B	B	B	B	B	B	B	B	B	B	B	B	B	B	B	B	B	B	B	D	B	B	B	B	B	B	B	B	B	B	B	B	B	B
AX-147212958	B	B	B	B	B	B	B	B	B	B	D	D	D	B	D	D	D	D	D	D	D	D	D	D	B	B	D	D	B	D	D	D	B	D	B	B	D	B	B	B	D	B	B	B	B	B	B	B	B
AX-147212959	D	D	D	D	D	D	D	D	D	D	D	D	D	D	D	D	D	D	D	D	D	D	D	D	D	D	D	D	D	D	D	B	D	D	tetrasomic	D	D	D	D	D	D	D	D	D	D	D	D	D	D
AX-147212960	A	A	A	A	A	A	A	A	A	A	C	C	C	A	C	C	C	C	C	C	C	C	C	C	A	A	C	C	A	C	C	C	A	C	A	A	C	A	A	A	C	A	A	A	A	A	A	A	A
AX-147212961	B	B	B	B	B	B	B	B	B	B	B	B	B	B	B	B	B	B	B	B	B	B	B	B	B	B	B	B	B	B	B	B	B	B	D	B	B	B	B	B	B	B	B	B	B	B	B	B	B
AX-147212962	B	B	B	B	B	B	B	B	B	B	B	B	B	B	B	B	B	B	B	B	B	B	B	B	B	B	B	B	B	B	B	D	B	B	B	?	B	B	B	B	?	B	B	B	B	B	B	B	B
AX-147212964	B	B	B	B	B	B	B	B	B	B	B	B	B	B	B	B	B	B	B	B	B	B	B	B	B	B	B	B	B	B	B	B	B	B	D	B	B	B	B	B	B	B	B	B	B	B	B	B	B
AX-147212966	B	B	B	B	B	B	B	B	B	B	B	B	B	B	B	B	B	B	B	B	B	B	B	B	B	B	B	B	B	B	B	B	B	B	A	B	B	B	B	B	B	B	B	B	B	B	B	B	B
AX-147212967	B	B	B	B	B	B	B	B	B	B	B	B	B	B	B	B	B	B	B	B	B	B	B	B	B	B	B	B	B	B	B	B	B	B	D	B	B	B	B	B	B	B	B	B	B	B	B	B	B
AX-147212968	B	B	B	B	B	B	B	B	B	B	B	B	B	B	B	B	B	B	B	B	B	B	B	B	B	B	B	B	B	B	B	B	B	B	A	B	B	B	B	B	B	B	B	B	B	B	B	B	B
AX-147212970	A	A	A	A	A	A	A	A	A	A	A	A	A	A	A	A	A	A	A	A	A	A	A	A	A	A	A	A	A	A	A	A	A	A	C	A	A	A	A	A	A	A	A	A	A	A	A	A	A
AX-147212973	A	A	A	A	A	A	A	A	A	A	C	C	C	A	C	C	C	C	C	C	C	C	C	C	A	A	C	C	A	C	C	A	A	C	A	C	C	A	A	A	C	A	A	C	A	A	A	A	A
AX-147212975	B	B	B	B	B	B	B	B	B	B	B	B	B	B	B	B	B	B	B	B	B	B	B	B	B	B	B	B	B	B	B	B	B	B	D	B	B	B	B	B	B	B	B	B	B	B	B	B	B
AX-147212977	A	A	A	A	A	A	A	A	A	A	A	A	A	A	A	A	A	A	A	A	A	A	A	A	A	A	A	A	A	A	A	A	A	A	C	A	A	A	A	A	A	A	A	A	A	A	A	A	A
AX-147212978	A	A	A	A	A	A	A	A	A	A	A	A	A	A	A	A	A	A	A	A	A	A	A	A	A	A	A	A	A	A	A	A	A	A	C	A	A	A	A	A	A	A	A	A	A	A	A	A	A
AX-147212979	D	D	B	B	D	D	D	D	D	D	D	D	D	D	B	D	B	D	D	D	D	D	B	D	B	D	D	B	B	D	D	B	B	B	tetrasomic	D	B	D	B	D	D	D	B	B	D	B	D	B	B
AX-147212980	B	B	B	B	B	B	B	B	B	B	B	B	B	B	B	B	B	B	B	B	B	B	B	B	B	B	B	B	B	B	B	B	B	B	D	B	B	B	B	B	B	B	B	B	B	B	B	B	B
AX-147212982	A	A	A	A	A	A	A	A	A	A	A	A	A	A	A	A	A	A	A	A	A	A	A	A	A	A	A	A	A	A	A	A	A	A	C	A	A	A	A	A	A	A	A	A	A	A	A	A	A
AX-147212983	A	A	A	A	A	A	A	A	A	A	A	A	A	A	A	A	A	A	A	A	A	A	A	A	A	A	A	A	A	A	A	A	A	A	C	A	A	A	A	A	A	A	A	A	A	A	A	A	A
AX-147212984	B	B	B	B	B	B	B	B	B	B	B	B	B	B	B	B	B	B	B	B	B	B	B	B	B	B	B	B	B	B	B	B	B	B	D	B	B	B	B	B	B	B	B	B	B	B	B	B	B
AX-147212985	B	B	B	B	B	B	B	B	B	B	B	B	B	B	B	B	B	B	B	B	B	B	B	B	B	B	B	B	B	B	B	B	B	B	B	B	B	B	B	B	B	B	B	B	B	B	B	D	B
AX-147212986	D	D	D	D	D	D	D	D	D	D	D	D	D	D	D	D	D	D	D	D	D	D	D	D	D	D	D	D	D	D	D	D	D	D	B	D	D	D	D	D	D	D	D	D	D	D	D	D	D
AX-147212987	B	B	B	B	B	B	B	B	B	B	B	B	B	B	B	B	B	B	B	B	B	B	B	B	B	B	B	B	B	B	B	B	B	B	B	B	B	B	B	B	B	B	B	B	B	B	B	B	B
AX-147212989	B	B	B	B	B	B	B	B	B	B	B	B	B	B	B	B	B	B	B	B	B	B	B	B	B	B	B	B	B	B	B	B	B	B	D	B	B	B	B	B	B	B	B	B	B	B	B	B	B
AX-147212990	B	B	B	B	B	B	B	B	B	B	B	B	B	B	B	B	B	B	B	B	B	B	B	B	B	B	B	B	B	B	B	B	B	B	D	B	B	B	B	B	B	B	B	B	B	B	B	B	B
AX-147212992	B	B	B	B	B	B	B	B	B	B	B	B	B	B	B	B	B	B	B	B	B	B	B	B	B	B	B	B	B	B	B	B	B	B	D	B	B	B	B	B	B	B	B	B	B	B	B	B	B
AX-147212993	A	A	A	A	A	A	A	A	A	A	A	A	A	A	A	A	A	A	A	A	A	A	A	A	A	A	A	A	A	A	A	A	A	A	B	A	A	A	A	A	A	A	A	A	A	A	A	A	A
AX-147212995	A	A	A	A	A	A	A	A	A	A	A	A	A	A	A	A	A	A	A	A	A	A	A	A	A	A	A	A	A	A	A	A	A	A	C	A	A	A	A	A	A	A	A	A	A	A	A	C	A
AX-147212996	A	A	A	A	A	A	A	A	A	A	A	A	A	A	A	A	A	A	A	A	A	A	A	A	A	A	A	A	A	A	A	A	A	A	C	A	A	A	A	A	A	A	A	A	A	A	A	A	A
AX-147212997	B	B	B	B	B	B	B	B	B	B	B	B	B	B	B	B	B	B	B	B	B	B	B	B	B	B	B	B	B	B	B	B	B	B	A	B	B	B	B	B	B	B	B	B	B	B	B	B	B
AX-147212999	A	A	A	A	A	A	A	tetrasomic	A	A	A	A	A	A	A	A	A	A	A	A	A	A	A	A	A	A	A	A	A	A	A	A	A	A	C	A	A	A	A	A	A	A	A	A	A	A	A	A	A
AX-147213000	A	A	A	A	A	A	A	A	A	A	A	A	A	A	A	A	A	A	A	A	A	A	A	A	A	A	A	A	A	A	A	C	A	A	A	A	A	A	A	A	A	A	A	A	A	A	A	A	A
AX-147213001	A	A	A	A	A	A	A	A	A	A	A	A	A	A	A	A	A	A	A	A	A	A	A	A	A	A	A	A	A	A	A	C	A	A	A	A	A	A	A	A	A	A	A	A	A	A	A	A	A
AX-147213003	B	B	B	B	B	B	B	B	B	B	B	B	B	B	B	B	B	B	B	B	B	B	B	B	B	B	B	B	B	B	B	B	B	B	D	B	B	B	B	B	B	B	B	B	B	B	B	B	B
AX-147213005	B	B	A	B	B	B	A	B	A	A	B	H	B	B	A	H	B	B	A	A	A	B	B	B	B	A	A	B	A	B	B	B	A	B	B	B	A	?	B	B	B	B	A	B	A	A	A	B	B
AX-147213008	D	D	B	B	D	D	?	?	B	B	D	B	D	D	B	?	D	D	B	B	?	D	D	D	B	B	?	D	?	D	D	B	B	B	B	?	?	?	B	D	D	D	?	D	B	B	B	B	B
AX-147213009	B	B	B	B	B	B	B	B	B	B	B	B	B	B	B	B	B	B	B	B	B	B	B	B	B	B	B	B	B	B	B	B	B	B	D	B	B	B	B	B	B	B	B	B	B	B	B	B	B
AX-147213011	A	A	A	A	A	A	A	A	A	A	A	A	A	A	A	A	A	A	A	A	A	A	A	A	A	A	A	A	A	A	A	A	A	A	C	A	A	A	A	A	A	A	A	A	A	A	A	A	A
AX-147213012	A	A	A	A	A	A	A	A	A	A	A	A	A	A	A	A	A	A	A	A	A	A	A	A	A	A	A	A	A	A	A	A	A	A	B	A	A	A	A	A	A	A	A	A	A	A	A	A	A
AX-147213014	B	B	B	B	B	B	B	B	B	B	B	B	B	B	B	B	B	B	B	B	B	B	B	B	B	B	B	B	B	B	B	B	B	B	D	B	B	B	B	B	B	B	B	B	B	B	B	B	B
AX-147213016	B	B	B	B	B	B	B	B	B	B	B	B	B	B	B	B	B	B	B	B	B	B	B	B	B	B	B	B	B	B	B	B	B	B	A	B	B	B	B	B	B	B	B	B	B	B	B	B	B
AX-147213017	B	B	B	B	B	B	B	B	B	B	B	B	B	B	B	B	B	B	B	B	B	B	B	B	B	B	B	B	B	B	B	B	B	B	D	B	B	B	B	B	B	B	B	B	B	B	B	B	B
AX-147213018	B	B	B	B	B	B	B	B	B	B	B	B	B	B	B	B	B	B	B	B	B	B	B	B	B	B	B	B	B	B	B	B	B	B	A	B	B	B	B	B	B	B	B	B	B	B	B	B	B
AX-147213019	A	A	A	C	A	A	A	A	A	A	A	A	A	A	A	A	A	A	A	A	A	A	A	A	A	A	A	A	A	A	A	A	A	A	A	A	A	A	C	A	A	A	A	A	A	A	A	A	A
AX-147213021	B	B	B	B	B	B	B	B	B	B	B	B	B	B	B	B	B	B	B	B	B	B	B	B	B	B	B	B	B	B	B	B	B	B	B	B	B	B	B	B	B	B	B	B	B	B	B	A	B
AX-147213022	A	A	A	A	A	A	A	A	A	A	A	A	A	A	A	A	A	A	A	A	A	A	A	A	A	A	A	A	A	A	A	A	A	A	C	A	A	A	A	A	A	A	A	A	A	A	A	A	A
AX-147213023	B	B	B	B	B	B	B	B	B	B	B	B	B	B	B	B	B	B	B	B	B	B	B	B	B	B	B	B	B	B	B	B	B	B	A	B	B	B	B	B	B	B	B	B	B	B	B	B	B
AX-147213024	B	B	B	B	B	B	B	B	B	B	B	B	B	B	B	B	B	B	B	B	B	B	B	B	B	B	B	B	B	B	B	B	B	B	A	B	B	B	B	B	B	B	B	B	B	B	B	B	B
AX-147213025	B	B	B	B	B	B	B	B	B	B	B	B	B	B	B	B	B	B	B	B	B	B	B	B	B	B	B	B	B	B	B	B	B	B	A	B	B	B	B	B	B	B	B	B	B	B	B	B	B
AX-147213026	B	B	B	B	B	B	B	B	B	B	B	B	B	B	B	B	B	B	B	B	B	B	B	B	B	B	B	B	B	B	B	B	B	B	A	B	B	B	B	B	B	B	B	B	B	B	B	B	B
AX-147213027	B	B	B	B	B	B	B	B	B	B	B	B	B	B	B	B	B	B	B	B	B	B	B	B	B	B	B	B	B	B	B	B	B	B	D	B	B	B	B	B	B	B	B	B	B	B	B	B	B
AX-147213028	B	B	B	B	B	B	B	B	B	B	B	B	B	B	B	B	B	B	B	B	B	B	B	B	B	B	B	B	B	B	B	B	B	B	D	B	B	B	B	B	B	B	B	B	B	B	B	B	B
AX-147213029	B	B	B	B	B	B	B	B	B	B	B	B	B	B	B	B	B	B	B	B	B	B	B	B	B	B	B	B	B	B	B	B	B	B	D	B	B	B	B	B	B	B	B	B	B	B	B	B	B
AX-147213030	A	A	A	A	A	A	A	A	A	A	A	A	A	A	A	A	A	A	A	A	A	A	A	A	A	A	A	A	A	A	A	A	A	A	C	A	A	A	A	A	A	A	A	A	A	A	A	A	A
AX-147213031	B	B	B	B	B	B	B	B	B	B	B	B	B	B	B	B	B	B	B	B	B	B	B	B	B	B	B	B	B	B	B	B	B	B	D	B	B	B	B	B	B	B	B	B	B	B	B	B	B
AX-147213033	A	A	A	A	A	A	A	A	A	A	A	A	A	A	A	A	A	A	A	A	A	A	A	A	A	A	A	A	A	A	A	A	A	A	C	A	A	A	A	A	A	A	A	A	A	A	A	A	A
AX-147213035	B	B	B	B	B	B	B	B	B	B	B	B	B	B	B	B	B	B	B	B	B	B	B	B	B	B	B	B	B	B	B	B	B	B	D	B	B	B	B	B	B	B	B	B	B	B	B	B	B
AX-147213037	B	B	B	B	B	B	B	B	B	B	B	B	B	B	B	B	B	B	B	B	B	B	B	B	B	B	B	B	B	B	B	B	B	B	B	B	B	B	B	D	B	B	B	B	B	B	B	B	B
AX-147213040	B	B	B	B	B	B	B	B	B	B	B	B	B	B	B	B	B	B	B	B	B	B	B	B	B	B	B	B	B	B	B	B	B	B	D	B	B	B	B	B	B	B	B	B	B	B	B	B	B
AX-147213042	B	B	B	B	B	B	B	B	B	B	B	B	B	B	B	B	B	B	B	B	B	B	B	B	B	B	B	B	B	B	B	B	B	B	A	B	B	B	B	B	B	B	B	B	B	B	B	B	B
AX-147213044	B	B	B	B	B	B	B	B	B	B	B	B	B	B	B	B	B	B	B	B	B	B	B	B	B	B	B	B	B	B	B	B	B	B	D	B	B	B	B	B	B	B	B	B	B	B	B	B	B
AX-147213050	A	A	A	A	A	A	A	A	A	A	A	A	A	A	A	A	A	A	A	A	A	A	A	A	A	A	A	A	A	A	A	A	A	A	B	A	A	A	A	A	A	A	A	A	A	A	A	A	A
AX-147213052	B	B	B	B	B	B	B	B	B	B	B	B	B	B	B	B	B	B	B	B	B	B	B	B	B	B	B	B	B	B	B	B	B	B	D	B	B	B	B	B	B	B	B	B	B	B	B	B	B
AX-147213054	A	A	A	A	A	A	A	A	A	A	A	A	A	A	A	A	A	A	A	A	A	A	A	A	A	A	A	A	A	A	A	A	A	A	C	A	A	A	A	A	A	A	A	A	A	A	A	A	A
AX-147213057	A	A	A	A	A	A	A	A	A	A	A	A	A	A	A	A	A	A	A	A	A	A	A	A	A	A	A	A	A	A	A	A	A	A	C	A	A	A	A	A	A	A	A	A	A	A	A	A	A
AX-147213059	A	A	A	A	A	A	A	A	A	A	A	A	A	A	A	A	A	A	A	A	A	A	A	A	A	A	A	A	A	A	A	A	A	A	B	A	A	A	A	A	A	A	A	A	A	A	A	A	A
AX-147213060	B	B	B	B	B	B	B	B	B	B	B	B	B	B	B	B	B	B	B	B	B	B	B	B	B	B	B	B	B	B	B	B	B	B	D	B	B	B	B	B	B	B	B	B	B	B	B	B	B
AX-147213063	A	A	A	A	A	A	A	A	A	A	A	A	A	A	A	A	A	A	A	A	A	A	A	A	A	A	A	A	A	A	A	A	A	A	C	A	A	A	A	A	A	A	A	A	A	A	A	A	A
AX-147213064	B	B	B	B	B	B	B	B	B	B	B	B	B	B	B	B	B	B	B	B	B	B	B	B	B	B	B	B	B	B	B	B	B	B	D	B	B	B	B	B	B	B	B	B	B	B	B	B	B
AX-147213065	A	A	A	A	A	A	A	A	A	A	A	A	A	A	A	A	A	A	A	A	A	A	A	A	A	A	A	A	A	A	A	A	A	A	C	A	A	A	A	A	A	A	A	A	A	A	A	A	A
AX-147213066	B	B	B	B	B	B	B	B	B	B	B	B	B	B	B	B	B	B	B	B	B	B	B	B	B	B	B	B	B	B	B	B	B	B	D	B	B	B	B	B	B	B	B	B	B	B	B	B	B
AX-147213067	A	A	A	A	A	A	A	A	A	A	A	A	A	A	A	A	A	A	A	A	A	A	A	A	A	A	A	A	A	A	A	A	A	A	C	A	A	A	A	A	A	A	A	A	A	A	A	A	A
AX-147213068	B	B	B	B	B	B	B	B	B	B	B	B	B	B	B	B	B	B	B	B	B	B	B	B	B	B	B	B	B	B	B	B	B	B	D	B	B	B	B	B	B	B	B	B	B	B	B	B	B
AX-147213072	B	B	B	B	B	B	B	B	B	B	B	B	B	B	B	B	B	B	B	B	B	B	B	B	B	B	B	B	B	B	B	B	B	B	D	B	B	B	B	B	B	B	B	B	B	B	B	B	B
AX-147213074	A	A	A	A	A	A	A	A	A	A	A	A	A	A	A	A	A	A	A	A	A	A	A	A	A	A	A	A	A	A	A	A	A	A	C	A	A	A	A	A	A	A	A	A	A	A	A	A	A
AX-147213075	B	B	B	B	B	B	B	B	B	B	B	B	B	B	B	B	B	B	B	B	B	B	B	B	B	B	B	B	B	B	B	B	B	B	D	B	B	B	B	B	B	B	B	B	B	B	B	B	B
AX-147213077	B	B	B	B	B	B	B	B	B	B	B	B	B	B	B	B	B	B	B	B	B	B	B	B	B	B	B	B	B	B	B	B	B	B	A	B	B	B	B	B	B	B	B	B	B	B	B	B	B
AX-147213080	B	B	B	B	B	B	B	B	B	B	B	B	B	B	B	B	B	B	B	B	B	B	B	B	B	B	B	B	B	B	B	B	B	B	A	B	B	B	B	B	B	B	B	B	B	B	B	B	B
AX-147213081	A	A	A	A	A	A	A	A	A	A	A	A	A	A	A	A	A	A	A	A	A	A	A	A	A	A	A	A	A	A	A	?	A	A	C	A	A	A	A	A	A	A	A	A	A	A	A	A	A
AX-147213082	B	B	B	B	B	B	B	B	B	B	B	B	B	B	B	B	B	B	B	B	B	B	B	B	B	B	B	B	B	B	B	B	B	B	D	B	B	B	B	B	B	B	B	B	B	B	B	B	B
AX-147213085	B	B	B	B	B	B	B	B	B	B	B	B	B	B	B	B	B	B	B	B	B	B	B	B	B	B	B	B	B	B	B	B	B	B	A	B	B	B	B	B	B	B	B	B	B	B	B	B	B
AX-147213088	B	B	B	B	B	B	B	B	B	B	B	B	B	B	B	B	B	B	B	B	B	B	B	B	B	B	B	B	B	B	B	B	B	B	D	B	B	B	B	B	B	B	B	B	B	B	B	B	B
AX-147213089	B	B	B	B	B	B	B	B	B	B	B	B	B	B	B	B	B	B	B	B	B	B	B	B	B	B	B	B	B	B	B	B	B	B	D	B	B	B	B	B	B	B	B	B	B	B	B	B	B
AX-147213091	B	B	B	B	B	B	B	B	B	B	B	B	B	B	B	B	B	B	B	B	B	B	B	B	B	B	B	B	B	B	B	B	B	B	A	B	B	B	B	B	B	B	B	B	B	B	B	B	B
AX-147213092	A	A	A	A	A	A	A	A	A	A	A	A	A	A	A	A	A	A	A	A	A	A	A	A	A	A	A	A	A	A	A	A	A	A	C	A	A	A	A	A	A	A	A	A	A	A	A	A	A
AX-147213094	A	A	A	A	A	A	A	A	A	A	A	A	A	A	A	A	A	A	A	A	A	A	A	A	A	A	A	A	A	A	A	A	A	A	C	A	A	A	A	A	A	A	A	A	A	A	A	C	A
AX-147213095	B	B	B	B	B	B	B	B	B	B	B	B	B	B	B	B	B	B	B	B	B	B	B	B	B	B	B	B	B	B	B	B	B	B	D	B	B	B	B	B	B	B	B	B	B	B	B	B	B
AX-147213097	A	A	A	A	A	A	A	A	A	A	A	A	A	A	A	A	C	A	A	A	A	A	C	A	A	A	A	A	A	A	A	A	A	C	A	A	A	A	A	A	A	A	A	A	A	A	A	A	A
AX-147213105	B	B	B	B	B	B	B	B	B	B	B	B	B	B	B	B	B	B	B	B	B	B	B	B	B	B	B	B	B	B	B	B	B	B	B	B	B	B	B	B	B	B	B	B	B	B	B	D	D
AX-147213106	A	A	A	A	A	A	A	A	A	A	A	A	A	A	A	A	A	A	A	A	A	A	A	A	A	A	A	A	A	A	A	A	A	A	A	A	A	A	A	A	A	A	C	A	A	A	A	C	C
AX-147213113	C	C	A	C	A	C	C	A	C	C	C	C	C	A	C	C	C	C	C	C	C	C	C	C	A	C	C	C	C	C	C	A	A	C	C	A	C	C	C	A	C	C	A	C	C	A	C	C	C
AX-147213117	A	A	A	A	A	A	A	A	A	A	A	A	A	A	A	A	A	A	A	A	A	A	A	A	A	A	A	A	A	A	A	A	A	A	A	A	A	A	A	A	A	A	A	A	A	A	A	A	A
AX-147213118	B	B	B	B	B	B	B	B	B	B	B	B	B	B	B	B	B	B	B	B	B	B	B	B	B	B	B	B	B	B	B	B	B	B	B	B	B	B	B	B	B	B	B	B	B	B	B	B	B
AX-147213123	A	A	A	A	A	A	A	A	A	A	A	A	A	A	A	A	A	A	A	A	A	A	A	A	A	A	A	A	A	A	A	A	A	A	A	A	A	A	A	A	A	A	A	A	A	A	A	A	A
AX-147213125	A	A	B	A	B	A	A	H	A	A	A	A	A	B	A	A	A	A	A	A	A	A	A	A	B	A	A	A	A	A	A	H	B	A	A	H	A	A	A	B	A	A	B	A	A	H	A	A	A
AX-147213126	A	A	B	A	B	A	A	B	A	A	A	A	A	B	A	A	A	A	A	A	A	A	A	A	B	A	A	A	A	A	A	B	B	A	A	B	A	A	A	B	A	A	B	A	A	B	A	A	A
AX-147213128	B	B	B	B	B	B	B	B	B	B	B	B	B	B	B	B	B	B	B	B	B	B	B	B	B	B	B	B	B	B	B	B	B	B	B	B	B	B	B	B	B	B	B	D	B	B	B	B	B
AX-147213135	B	B	D	D	D	B	B	D	B	B	D	B	D	D	D	?	B	B	D	B	B	D	D	D	D	D	B	D	B	D	D	D	D	D	B	D	D	B	D	D	D	B	D	D	B	D	B	D	D
AX-147213142	D	D	B	tetrasomic	D	D	D	D	D	D	D	D	D	D	D	D	D	D	D	D	D	D	D	D	B	tetrasomic	D	D	D	D	D	D	B	D	D	D	D	D	tetrasomic	B	D	D	D	D	D	B	D	D	D
AX-147213143	A	A	A	A	A	A	A	A	A	A	A	C	A	A	A	A	C	C	A	C	C	A	A	A	A	A	C	A	A	A	A	A	A	A	A	A	A	A	A	A	A	A	A	C	A	A	A	?	A
AX-147213145	B	B	B	B	B	B	B	B	B	B	B	B	B	B	B	B	B	B	B	B	B	B	B	B	B	B	B	B	B	B	B	A	B	B	B	B	B	B	B	B	B	B	B	B	B	B	B	B	B
AX-147213165	B	B	B	B	B	B	B	B	B	B	B	B	B	B	B	B	B	B	D	B	B	B	B	B	B	B	B	B	B	B	B	B	B	D	B	B	B	B	B	B	B	B	B	B	B	B	B	B	B
AX-147213166	A	A	A	A	A	A	A	A	A	A	A	A	A	A	A	A	A	A	C	A	A	A	A	A	A	A	A	A	A	A	A	A	A	C	A	A	A	A	A	A	A	A	A	A	A	A	A	A	A
AX-147213167	A	A	A	A	A	A	A	A	A	A	A	A	A	A	A	A	A	A	C	A	A	A	A	A	A	A	A	A	A	A	A	A	A	C	A	A	A	A	A	A	A	A	A	A	A	A	A	A	A
AX-147213168	A	A	A	A	A	A	A	A	A	A	A	A	A	A	A	A	A	A	C	A	A	A	A	A	A	A	A	A	A	A	A	A	A	C	A	A	A	A	A	A	A	A	A	A	A	A	A	A	A
AX-147213171	A	A	A	A	A	A	A	A	A	A	A	A	A	A	A	A	A	A	A	A	A	A	A	A	A	A	A	A	A	A	A	B	A	A	A	A	A	A	A	A	A	A	B	A	A	A	A	A	A
AX-147213173	B	B	B	B	B	B	B	B	B	B	B	B	B	B	B	B	B	B	B	B	B	B	B	B	B	B	B	B	B	B	B	A	B	B	B	B	B	B	B	B	B	B	B	B	B	B	B	B	B
AX-147213174	A	A	A	A	A	A	A	A	A	A	A	A	A	A	A	A	A	A	A	A	A	A	A	A	A	A	A	A	B	A	A	A	A	A	B	A	A	A	A	A	A	A	A	A	A	A	B	A	A
AX-147213175	A	A	A	A	A	A	A	A	A	A	A	A	A	A	A	A	A	A	A	A	A	A	A	A	A	A	A	A	C	A	A	A	A	A	C	A	A	A	A	A	A	A	A	A	A	A	C	A	A
AX-147213189	B	B	B	B	B	B	B	B	B	B	B	B	B	B	B	B	B	B	B	B	B	B	B	B	B	B	B	B	B	B	B	B	B	B	B	B	B	B	B	B	B	B	B	B	B	B	B	B	B
AX-147213196	B	B	B	B	B	B	B	B	B	B	B	B	B	B	B	B	B	B	B	B	B	B	B	B	B	B	B	B	B	B	B	A	B	B	B	B	B	B	B	B	B	B	B	B	B	B	B	B	B
AX-147213197	B	B	B	B	B	B	B	B	B	B	B	B	B	B	B	B	B	B	B	B	B	B	B	B	B	B	B	B	B	B	B	B	B	B	B	B	B	B	B	B	B	B	B	B	B	B	B	B	B
AX-147213198	B	B	B	B	B	B	B	B	B	B	B	B	B	B	B	B	B	B	B	B	B	B	B	B	B	B	B	B	B	B	B	D	B	B	B	B	B	B	B	B	B	B	D	B	B	B	B	B	B
AX-147213199	B	B	B	B	B	B	B	B	B	B	B	B	B	B	B	B	B	B	B	B	B	B	B	B	D	B	B	B	B	B	B	B	B	B	B	B	B	B	B	D	B	B	D	B	B	B	B	B	B
AX-147213200	B	B	B	B	B	B	B	B	B	B	B	B	B	B	B	B	B	B	B	B	B	B	B	B	D	B	B	B	B	B	B	B	B	B	B	B	B	B	B	D	B	B	D	B	B	B	B	B	B
AX-147213206	B	B	A	B	A	B	A	A	A	A	A	A	A	A	A	A	B	A	A	A	B	A	B	A	A	A	A	A	A	A	A	B	A	B	B	A	A	?	B	A	A	B	A	B	A	A	A	H	H
AX-147213208	B	B	D	B	D	B	B	D	B	B	B	B	B	D	B	B	B	B	B	B	B	B	B	B	D	B	B	B	B	B	B	D	D	B	B	D	B	B	B	D	B	B	D	?	B	D	B	B	B
AX-147213216	D	D	D	D	D	D	D	D	D	D	D	D	D	D	D	D	D	D	D	D	D	D	D	D	B	D	D	D	D	D	D	B	D	D	D	D	D	D	D	D	D	D	D	D	D	D	D	D	D
AX-147213217	?	?	B	B	B	D	B	B	B	B	B	B	B	B	B	B	B	B	B	B	B	B	B	B	B	B	B	B	B	B	B	B	B	B	B	B	B	B	B	B	?	B	B	B	B	B	B	B	B
AX-147213229	B	B	B	B	B	B	B	B	B	B	B	B	B	B	B	B	B	B	B	B	B	B	B	B	B	B	B	B	B	B	B	B	B	B	B	B	B	B	B	B	B	B	B	B	B	B	B	D	D
AX-147213241	A	A	A	A	A	A	A	A	A	A	A	A	A	A	A	A	A	A	A	A	A	A	A	A	A	A	A	A	A	A	A	C	A	A	A	A	A	A	A	A	A	A	A	A	A	A	A	A	A
AX-147213242	B	B	B	B	B	B	B	B	B	B	B	B	B	B	B	B	B	B	B	B	B	B	B	B	B	B	B	B	B	B	B	A	B	B	B	B	B	B	B	B	B	B	B	B	B	B	B	B	B
AX-147213247	A	A	A	A	A	A	A	A	A	A	A	A	A	A	A	A	A	A	A	A	A	A	A	A	A	A	A	A	A	A	A	A	A	A	A	A	A	A	A	A	A	A	A	A	A	A	A	C	A
AX-147213248	A	A	A	A	A	A	A	A	A	A	A	A	A	A	A	A	A	A	A	A	A	A	A	A	A	A	A	A	A	A	A	A	A	A	A	A	A	A	A	A	A	A	A	A	A	A	A	C	A
AX-147213249	D	D	B	D	B	D	D	B	D	D	D	D	D	B	D	D	D	D	D	D	D	D	D	D	B	D	D	D	D	D	D	B	B	D	D	B	D	D	D	B	D	D	B	D	D	B	D	D	D
AX-147213252	D	D	B	D	B	D	D	B	D	D	D	D	D	B	D	D	D	D	D	D	D	D	D	D	B	D	D	D	D	D	D	D	B	D	D	B	D	D	D	B	D	D	B	D	D	B	D	D	D
AX-147213253	C	C	A	C	A	C	C	A	C	C	C	C	C	A	C	C	C	C	C	C	C	C	C	C	A	C	C	C	C	C	C	C	A	C	C	A	C	C	C	A	C	C	A	C	C	A	C	A	A
AX-147213256	B	B	D	B	D	B	B	D	B	B	B	B	B	D	B	B	B	B	B	B	B	B	B	B	B	B	B	B	B	B	B	B	D	B	B	D	B	B	B	B	B	B	D	B	B	D	B	B	B
AX-147213257	C	C	A	C	A	C	C	A	C	C	C	C	C	A	C	C	C	C	C	C	C	C	C	C	C	C	C	C	C	C	C	C	A	C	C	A	C	C	C	C	C	C	A	C	C	A	C	C	C
AX-147213258	D	D	B	D	B	D	D	B	D	D	D	D	D	B	D	D	D	D	D	D	D	D	D	D	D	D	D	D	D	D	D	D	B	D	D	B	D	D	D	D	D	D	B	D	D	B	D	D	D
AX-147213259	B	B	D	B	D	B	B	D	B	B	B	B	B	D	B	B	B	B	B	B	B	B	B	B	B	B	B	B	B	B	B	B	D	B	B	D	B	B	B	B	B	B	D	B	B	D	B	B	B
AX-147213260	A	A	A	A	A	A	A	A	A	A	A	A	A	A	A	A	A	A	A	A	A	A	A	A	A	A	A	A	A	A	A	A	A	A	A	A	A	A	A	A	A	A	C	A	A	A	A	A	A
AX-147213261	B	B	B	B	B	B	B	B	B	B	B	B	B	B	B	B	B	B	B	B	B	B	B	B	B	B	B	B	B	B	B	B	B	B	B	B	B	B	B	B	B	B	D	B	B	B	B	B	B
AX-147213262	C	C	A	C	A	C	C	A	C	C	C	C	C	A	C	C	C	C	C	C	C	C	C	C	A	C	C	C	C	C	C	C	A	C	C	C	C	C	C	A	C	C	A	C	C	A	C	?	C
AX-147213263	D	D	B	D	B	D	D	B	D	D	D	D	D	B	D	D	D	D	D	D	D	D	D	D	B	D	D	D	D	D	D	B	B	D	D	B	D	D	D	B	D	D	B	D	D	B	D	D	D
AX-147213265	B	B	B	B	A	B	B	H	B	B	B	B	B	A	B	B	B	B	B	B	B	B	B	B	B	B	B	B	B	B	B	B	B	B	B	H	B	B	B	B	B	B	B	B	B	B	B	B	B
AX-147213267	B	B	B	B	B	B	B	B	B	B	B	B	B	B	B	B	B	B	B	B	B	B	B	B	A	B	B	B	B	B	B	B	B	B	B	B	B	B	B	A	B	B	B	B	B	B	B	B	B
AX-147213268	B	B	B	B	B	B	B	B	B	B	B	B	B	B	B	B	B	B	B	B	B	B	B	B	B	B	B	B	B	B	B	B	B	B	B	B	B	B	B	B	B	B	B	D	B	B	B	B	B
AX-147213271	B	B	B	B	B	B	B	B	B	B	B	B	B	B	B	B	B	B	B	B	B	B	B	B	B	B	B	B	B	B	B	D	B	B	B	B	B	B	B	B	B	B	B	B	B	B	B	B	B
AX-147213275	A	A	C	A	C	A	A	C	A	A	A	A	A	C	A	A	A	A	A	A	?	A	A	A	C	A	A	A	A	A	A	A	C	A	A	A	A	A	A	C	A	A	C	A	A	C	A	A	A
AX-147213279	A	A	A	A	A	A	A	A	A	A	A	A	A	A	A	A	A	A	A	A	A	A	A	A	A	A	A	A	A	A	A	A	A	A	A	A	A	A	A	A	A	A	A	A	A	A	A	A	A
AX-147213281	A	A	A	A	A	A	A	A	A	A	A	A	A	A	A	A	A	A	A	A	A	A	A	A	A	A	A	A	A	A	A	A	A	A	A	A	A	A	A	A	A	A	A	A	A	A	A	C	C
AX-147213283	A	A	A	A	A	A	A	A	A	A	A	A	A	A	A	A	A	A	A	A	A	A	A	A	A	A	A	A	A	A	A	A	A	A	A	A	A	A	A	A	A	A	A	A	A	A	A	A	A
AX-147213285	A	A	A	A	A	A	A	A	A	A	A	A	A	A	A	A	A	A	A	A	A	A	A	A	A	A	A	A	A	A	A	C	A	A	A	A	A	A	A	A	A	A	A	A	A	A	A	A	A
AX-147213287	B	B	B	B	B	B	B	B	B	B	B	B	B	B	B	B	B	B	B	B	B	B	B	B	B	B	B	B	B	B	B	B	B	B	B	B	B	B	B	B	B	B	B	B	B	B	B	B	B
AX-147213289	A	A	A	A	A	A	A	A	A	A	A	A	A	A	A	A	A	A	A	A	A	A	A	A	A	A	A	A	A	A	A	A	A	A	A	A	A	A	A	A	A	A	A	A	A	A	A	A	A
AX-147213291	A	A	A	A	A	A	A	A	A	A	A	A	A	A	A	A	A	A	A	A	A	A	A	A	A	A	A	A	A	A	A	A	A	A	A	A	A	A	A	A	A	A	A	A	A	A	A	A	A
AX-147213293	B	B	B	B	B	B	B	B	B	B	B	B	B	B	B	B	B	B	B	B	B	B	B	B	B	B	B	B	B	B	B	B	B	B	B	B	B	B	B	B	B	B	B	B	B	B	B	B	B
AX-147213294	B	B	B	B	B	B	B	B	B	B	B	B	B	B	B	B	B	B	B	B	B	B	B	B	B	B	B	B	B	B	B	B	B	B	B	B	B	B	B	B	B	B	B	B	B	B	B	B	B
AX-147213297	B	B	H	B	B	B	B	B	B	B	B	B	B	B	B	B	B	B	B	B	B	B	B	B	B	B	B	B	B	B	B	B	A	B	B	B	B	B	B	B	B	B	B	B	B	A	B	B	B
AX-147213300	B	B	B	B	B	B	B	B	B	B	B	B	B	B	B	B	B	B	B	B	B	B	B	B	B	B	B	B	B	B	B	B	B	B	B	B	B	B	B	B	B	B	B	B	B	B	B	B	B
AX-147213308	B	B	B	B	B	B	B	B	B	B	B	B	B	B	B	B	B	B	B	B	B	B	B	B	B	B	B	B	B	B	D	B	B	B	B	B	B	B	B	B	B	B	B	B	B	B	B	B	B
AX-147213312	B	B	A	B	A	B	A	A	A	A	A	A	A	A	A	A	B	A	A	A	A	A	A	A	A	A	A	A	A	A	A	B	A	B	B	A	A	H	B	A	A	B	A	B	A	?	A	B	B
AX-147213314	A	A	A	A	A	A	A	A	A	A	A	A	A	A	A	A	A	A	A	A	A	A	A	A	A	A	A	A	A	A	A	A	A	A	A	C	A	A	A	A	A	A	A	A	A	A	A	A	A
AX-147213326	A	A	A	A	A	A	A	A	A	A	A	A	A	A	A	A	A	A	A	A	A	A	A	A	A	A	A	A	A	A	A	A	A	A	A	A	A	A	A	A	A	A	A	A	A	A	A	A	A
AX-147213342	B	B	B	B	B	B	B	B	B	B	B	B	B	B	B	B	B	B	B	B	B	B	B	B	B	B	B	B	B	B	B	B	B	B	B	B	B	B	B	B	B	B	B	A	B	B	B	B	B
AX-147213353	B	B	A	B	A	B	A	A	A	A	A	A	A	A	A	A	B	A	A	A	A	A	A	A	A	A	A	A	A	A	A	A	A	B	A	A	A	A	B	A	A	B	A	B	A	A	A	B	B
AX-147213354	B	B	B	B	B	B	B	B	B	B	B	B	B	B	B	B	B	B	B	B	B	B	B	B	B	B	B	B	B	B	B	B	B	B	B	B	B	B	B	B	B	B	B	B	B	B	B	B	B
AX-147213369	A	A	A	A	A	A	A	A	A	A	A	A	A	A	A	A	A	A	A	A	A	A	A	A	A	A	A	A	A	A	A	A	A	A	A	A	A	A	A	A	A	A	A	A	A	A	A	A	A
AX-147213372	B	B	B	B	B	B	B	B	B	B	B	B	B	B	B	B	B	B	B	B	B	B	B	B	B	B	B	B	B	B	B	B	B	B	B	B	B	B	B	A	B	B	B	B	B	B	B	B	B
AX-147213379	B	B	B	B	B	B	?	B	D	B	B	B	B	B	D	B	B	B	B	B	B	B	B	B	B	B	B	B	B	D	B	D	B	D	B	B	B	B	B	B	B	B	B	D	B	B	B	B	B
AX-147213380	A	A	A	A	A	A	A	A	A	A	A	A	A	A	A	A	A	A	A	A	A	A	A	A	A	A	A	A	A	A	A	?	C	A	A	A	A	A	A	A	A	A	A	A	A	A	A	A	A
AX-147213383	A	A	A	A	A	A	A	A	A	A	A	A	A	A	A	A	A	A	A	A	A	A	A	A	A	A	A	A	A	A	A	A	A	A	A	A	A	A	A	A	A	A	A	A	A	A	A	A	A
AX-147213389	B	B	B	?	B	B	B	B	B	B	B	B	B	B	B	B	B	B	B	B	B	B	B	B	B	B	B	B	B	?	B	D	B	B	B	D	B	B	B	B	B	B	B	B	?	B	?	B	B
AX-147213397	B	B	B	B	B	B	B	B	B	B	B	B	B	B	B	B	B	B	B	B	B	B	B	B	B	B	B	B	B	B	B	B	B	B	B	B	B	B	B	B	B	B	B	B	B	B	B	B	B
AX-147213404	D	D	B	B	D	D	D	D	D	D	B	B	D	D	B	D	B	B	B	B	B	B	B	B	B	B	B	B	D	B	B	B	B	B	D	D	B	D	B	B	D	D	B	B	D	B	D	B	B
AX-147213406	D	B	B	B	B	D	B	B	B	B	B	B	B	B	B	B	B	B	B	B	B	B	B	B	B	B	B	B	B	B	B	B	B	B	B	B	B	B	B	B	B	D	B	B	B	B	B	B	B
AX-147213409	B	B	B	B	B	B	B	B	B	B	B	B	B	B	B	B	B	B	B	B	B	B	B	B	B	B	B	B	B	B	B	B	B	B	B	B	B	B	B	B	B	B	B	D	B	B	B	B	B
AX-147213413	B	A	A	A	A	B	A	A	A	A	A	A	A	A	A	A	A	A	A	A	A	A	A	A	A	A	A	A	A	A	A	A	A	A	A	A	A	A	A	A	A	B	A	A	A	A	A	A	A
AX-147213418	B	D	D	B	D	B	D	D	D	D	D	D	D	D	D	D	B	D	D	D	D	D	B	D	D	D	D	D	D	D	D	D	D	B	D	D	D	D	B	D	D	B	D	B	D	D	D	B	B
AX-147213425	B	D	D	B	D	B	D	D	D	D	D	D	D	D	D	D	B	D	D	D	D	D	B	D	B	D	D	D	D	D	D	B	D	B	D	D	D	D	B	D	D	B	B	B	D	D	D	B	B
AX-147213432	A	A	A	A	A	A	A	A	A	A	A	A	A	A	A	A	A	A	A	A	A	A	A	A	A	A	A	A	A	A	A	C	A	A	A	A	A	A	A	A	A	A	C	A	A	A	A	A	A
AX-147213433	D	D	D	D	D	D	D	D	D	D	D	D	D	D	D	D	D	D	D	D	D	D	D	D	D	D	D	D	D	D	D	B	D	D	D	D	D	D	D	D	D	D	B	D	D	D	D	D	D
AX-147213439	B	B	B	B	B	B	B	B	B	B	B	B	B	B	B	B	B	B	B	B	B	B	B	B	B	B	B	B	B	B	B	B	B	B	D	B	B	B	B	B	B	B	B	D	B	B	B	B	B
AX-147213440	A	A	A	A	A	A	A	A	A	A	A	A	A	A	A	A	A	A	A	A	A	A	A	A	A	A	A	A	A	A	A	A	A	A	A	A	A	A	A	A	A	A	A	A	A	A	A	A	A
AX-147213441	A	A	A	A	A	A	A	A	A	A	A	A	A	A	A	A	A	A	A	A	A	A	A	A	A	A	A	A	A	A	A	A	A	H	H	A	A	A	A	A	A	A	A	H	A	A	A	A	A
AX-147213442	B	B	B	A	B	B	B	B	B	B	B	B	B	B	B	B	B	B	B	B	B	B	B	B	A	B	B	B	B	B	B	B	B	B	H	B	B	B	A	B	B	B	B	A	B	B	B	B	B
AX-147213444	B	B	B	B	B	B	B	B	B	B	B	B	B	B	B	B	B	B	B	B	B	B	B	B	B	B	B	B	B	B	B	B	B	B	D	B	B	B	B	B	B	B	B	D	B	B	B	B	B
AX-147213451	A	A	B	A	A	A	A	A	A	A	A	A	A	A	A	A	A	A	?	A	A	A	A	A	B	A	A	A	A	A	A	A	B	A	A	A	A	A	A	A	A	A	A	A	A	B	A	H	A
AX-147213457	A	A	A	A	A	A	A	A	A	A	A	A	A	A	A	A	A	A	A	A	A	A	A	A	A	A	A	A	A	A	A	A	A	A	A	A	A	A	A	A	A	A	A	A	A	A	A	A	A
AX-147213465	A	A	A	A	A	A	A	A	A	A	A	A	A	A	A	A	A	A	A	A	A	A	A	A	A	A	A	A	A	A	A	A	A	A	A	A	A	A	A	A	A	A	A	A	A	A	A	C	A
AX-147213466	A	A	A	A	A	A	A	A	A	A	A	A	A	A	C	A	A	A	A	A	A	A	A	A	A	A	A	A	A	C	A	C	A	C	A	A	A	A	A	A	A	A	A	C	A	A	A	A	A
AX-147213467	B	B	B	B	B	B	B	B	B	B	B	B	B	B	D	B	B	B	B	B	B	B	B	B	B	B	B	B	B	D	B	D	B	D	B	B	B	B	B	B	B	B	B	D	B	B	B	B	B
AX-147213473	B	B	A	A	B	B	B	B	B	B	B	B	B	B	B	B	B	B	B	B	B	B	B	B	B	A	B	B	B	B	B	A	A	A	B	B	B	B	A	B	B	B	A	H	B	B	B	A	A
AX-147213477	B	D	D	B	D	B	D	D	D	D	D	D	D	D	D	D	B	D	D	D	D	D	B	D	D	D	D	D	D	D	D	D	D	B	D	D	D	D	B	D	D	B	D	B	D	D	D	B	B
AX-147213485	A	A	A	C	A	A	A	A	A	A	A	A	A	A	A	A	A	A	A	A	A	A	A	A	A	A	A	A	A	A	A	A	A	A	A	A	A	A	C	A	A	A	A	A	A	A	A	A	A
AX-147213486	A	A	A	A	A	A	A	A	A	A	A	A	A	A	A	A	A	A	A	A	A	A	A	A	A	A	A	A	A	A	A	?	A	A	A	A	A	A	A	A	A	A	C	A	A	A	A	A	A
AX-147213487	C	C	C	C	C	C	C	C	C	C	C	C	C	C	C	C	C	C	C	C	C	C	C	C	C	C	C	C	C	C	C	A	C	C	C	C	C	C	C	C	C	C	A	C	C	C	C	A	A
AX-147213488	A	A	A	A	A	A	A	A	A	A	A	A	A	A	A	A	A	A	A	A	A	A	A	A	A	A	A	A	A	A	A	A	C	A	A	A	A	A	A	C	A	A	A	A	A	C	A	A	A
AX-147213489	B	B	B	B	B	B	B	B	B	B	B	B	B	B	B	B	B	B	B	B	B	B	B	B	B	B	B	B	B	B	B	A	B	B	B	B	B	B	B	B	B	B	B	B	B	B	B	B	B
AX-147213498	A	A	A	A	A	A	A	A	A	A	A	A	A	A	A	A	A	A	A	A	A	A	A	A	A	A	A	A	A	A	A	A	A	A	A	A	A	A	A	A	A	A	A	A	A	A	A	A	A
AX-147213516	B	B	B	B	B	B	B	B	B	B	B	B	B	B	B	B	B	B	B	B	B	B	B	B	B	B	B	B	B	B	B	D	B	B	B	B	B	B	B	B	B	B	B	B	B	B	D	B	B
AX-147213523	A	A	A	A	A	A	A	A	A	A	A	A	A	A	A	A	A	A	A	A	A	A	A	A	A	A	A	A	A	A	A	A	A	A	A	A	A	A	A	A	A	A	A	C	A	A	A	A	A
AX-147213536	B	B	B	B	B	B	B	B	B	B	B	B	D	B	B	B	B	B	B	B	B	B	B	B	B	B	B	B	B	B	B	B	B	B	B	B	B	B	B	B	B	B	B	B	B	B	B	B	B
AX-147213559	A	B	B	B	B	A	B	B	B	B	B	B	B	B	B	B	B	B	B	B	B	B	B	B	B	B	B	B	B	B	B	B	B	B	B	B	B	B	B	B	B	A	B	B	B	B	B	B	B
AX-147213568	A	A	A	A	A	A	A	A	A	A	A	A	A	A	A	A	A	A	A	A	A	A	A	A	A	A	A	A	A	A	A	A	A	A	A	A	A	A	A	A	A	A	A	A	A	A	A	A	A
AX-147213571	B	B	B	B	B	B	B	B	B	B	B	B	B	B	B	B	B	B	B	B	B	B	B	B	B	B	B	B	B	B	B	B	B	B	B	B	B	B	B	B	B	B	B	B	B	B	B	B	B
AX-147213572	B	A	A	A	A	B	A	A	A	A	A	A	A	A	A	A	A	A	A	A	A	A	A	A	A	A	A	A	A	A	A	A	A	A	A	A	A	A	A	A	A	B	A	A	A	A	A	A	A
AX-147213575	A	A	A	A	A	A	A	A	A	A	A	A	A	A	A	A	A	A	A	A	A	A	A	A	A	C	A	A	A	A	A	A	A	A	A	A	A	A	C	A	A	A	A	A	A	A	A	A	A
AX-147213578	B	A	A	B	A	B	A	A	A	A	A	A	A	A	A	A	B	A	A	A	A	A	B	A	A	A	A	A	A	A	A	A	A	B	A	A	A	A	B	A	A	B	A	B	A	A	A	B	B
AX-147213579	A	A	A	A	A	A	A	A	A	A	A	A	A	A	A	A	A	A	A	A	A	A	A	A	A	A	A	A	A	A	A	A	A	A	A	A	A	A	A	A	A	A	A	A	A	A	A	A	A
AX-147213580	A	A	A	C	A	A	A	A	A	A	A	A	A	A	A	A	A	A	A	A	A	A	A	A	A	A	A	?	A	A	A	C	A	C	A	A	A	A	C	A	A	A	C	A	A	A	A	C	A
AX-147213587	A	A	A	A	A	A	A	A	A	A	A	A	A	A	A	A	A	A	A	A	A	A	A	A	A	A	A	A	A	A	A	A	A	A	A	A	A	A	A	A	A	A	A	A	A	A	A	A	A
AX-147213592	A	A	A	A	A	A	A	A	A	A	A	A	A	A	A	A	A	A	A	A	A	A	A	A	A	A	A	A	A	A	A	A	A	A	A	A	A	A	A	A	A	A	A	A	A	A	A	A	A
AX-147213596	A	A	A	A	A	A	A	A	A	A	A	A	A	A	A	A	A	A	A	A	A	A	A	A	A	A	A	A	A	A	A	A	A	A	A	A	A	A	A	A	A	A	A	A	A	A	A	A	A
AX-147213597	B	B	B	B	B	B	B	B	B	B	B	B	B	B	B	B	B	B	B	B	B	B	B	B	B	B	B	B	B	B	B	B	B	B	B	B	B	B	B	B	B	B	B	B	B	B	B	B	B
AX-147213605	B	B	B	B	B	B	B	B	B	B	B	B	B	B	B	B	B	B	B	B	B	B	B	B	B	B	B	B	B	B	B	B	B	?	B	B	B	B	B	B	B	B	B	B	B	B	B	D	D
AX-147213610	B	B	B	B	B	B	B	B	B	B	B	B	B	B	B	B	B	B	B	B	B	B	B	B	B	B	B	B	B	B	B	B	B	B	B	B	B	B	B	B	B	B	B	B	B	B	B	B	B
AX-147213614	B	B	B	B	B	B	B	B	B	B	B	B	B	B	B	B	B	B	B	B	B	B	B	B	B	B	B	B	B	B	B	B	B	B	B	B	B	B	B	B	B	B	B	B	B	B	B	B	B
AX-147213620	A	A	A	A	A	A	A	A	A	A	A	A	A	A	A	A	A	A	A	A	A	A	A	A	A	A	A	A	A	A	A	A	A	A	A	A	A	A	A	A	A	A	A	A	A	A	A	A	A
AX-147213621	B	B	B	B	B	B	B	B	B	B	B	B	B	B	B	B	B	B	B	B	B	B	B	B	B	B	B	B	B	B	B	B	B	B	B	B	B	B	B	B	B	B	B	B	B	B	B	B	B
AX-147213622	A	A	A	A	A	A	A	A	A	A	A	A	A	A	A	A	A	A	A	A	A	A	A	A	A	A	A	A	A	A	A	A	A	A	A	A	A	A	A	A	A	A	A	A	A	A	A	A	A
AX-147213624	B	B	B	B	B	B	B	B	B	B	B	B	B	B	B	B	B	B	B	B	B	B	B	B	B	B	B	B	B	B	B	B	B	B	B	B	B	B	B	B	B	B	B	B	B	B	B	B	B
AX-147213627	B	B	B	B	B	B	B	B	B	B	B	B	B	B	B	B	B	B	B	B	B	B	B	B	B	B	B	B	B	B	B	B	B	B	B	B	B	B	B	B	B	B	B	B	B	B	B	B	B
AX-147213629	B	B	B	B	B	B	B	B	B	B	B	B	B	B	B	B	B	B	B	B	B	B	B	B	B	B	B	B	B	B	B	B	B	B	B	B	B	B	B	B	B	B	B	B	B	B	B	D	D
AX-147213630	B	A	A	B	A	B	A	A	A	A	A	A	A	A	A	A	B	A	A	A	A	A	B	A	A	A	A	A	A	A	A	A	A	B	A	A	A	?	B	A	A	B	A	B	A	A	A	B	B
AX-147213643	B	A	A	B	A	B	A	A	A	A	A	A	A	A	A	A	B	A	A	A	A	A	B	A	A	A	A	A	A	A	A	B	A	B	A	?	A	A	B	A	A	B	A	B	A	A	A	B	B
AX-147213647	D	B	B	B	B	D	B	B	B	B	B	B	B	B	B	B	B	B	B	B	B	B	B	B	B	B	B	B	B	B	B	B	B	B	B	B	B	B	B	B	B	D	B	B	B	B	B	B	B
AX-147213652	A	A	A	A	A	A	A	A	A	A	A	A	A	A	A	A	A	A	A	A	A	A	A	A	A	A	A	A	A	A	A	A	A	A	A	A	A	A	A	A	A	A	A	A	A	A	A	A	A
AX-147213654	B	A	A	B	A	B	A	A	A	A	A	A	A	A	A	A	B	A	A	A	A	A	B	A	A	A	A	A	A	A	A	B	A	B	A	A	A	H	B	A	A	B	A	A	A	A	A	B	B
AX-147213657	B	B	B	D	B	B	B	B	B	B	B	B	B	B	B	B	B	B	B	B	B	B	B	B	B	B	B	B	B	B	B	B	B	B	B	B	B	B	D	B	B	B	B	B	B	B	B	B	B
AX-147213659	B	B	B	B	B	B	B	B	B	B	B	B	B	B	B	B	B	B	B	B	B	B	B	B	B	B	B	B	B	B	B	B	B	B	B	B	B	B	B	B	B	B	B	A	B	B	B	B	B
AX-147213660	B	B	A	B	B	B	B	B	B	B	B	B	B	B	B	B	B	B	B	B	B	B	B	B	A	B	B	B	B	B	B	B	A	B	B	B	B	B	B	B	B	B	B	B	B	A	B	B	B
AX-147213661	C	A	A	A	A	C	A	A	A	A	A	A	A	A	A	A	A	A	A	A	A	A	A	A	A	A	A	A	A	A	A	A	A	A	A	A	A	A	A	A	A	C	A	A	A	A	A	A	A
AX-147213664	A	A	A	A	A	A	A	A	A	A	A	A	A	A	A	A	A	A	A	A	A	A	A	A	A	A	A	A	A	A	A	A	A	A	A	A	A	A	C	A	A	A	A	A	A	A	A	A	A
AX-147213668	A	A	A	A	A	A	A	A	C	A	A	A	A	A	A	A	A	A	A	C	A	A	A	A	A	A	C	A	A	A	A	A	A	A	A	A	A	A	A	A	A	A	A	A	A	A	A	A	A
AX-147213671	B	A	A	B	A	B	A	A	A	A	A	A	A	A	A	A	B	A	A	A	A	A	B	A	B	A	A	A	A	A	A	B	A	B	A	A	A	H	B	A	A	B	A	B	A	A	A	B	B
AX-147213675	A	A	A	A	A	A	A	A	A	A	A	A	A	A	A	A	A	A	A	A	A	A	A	A	A	A	A	A	A	A	A	A	A	C	A	A	A	A	A	A	A	A	A	A	A	A	A	A	A
AX-147213680	B	B	B	B	B	B	B	B	B	B	B	B	B	B	B	B	B	B	B	B	B	B	B	B	B	B	B	B	B	B	B	B	B	B	B	B	B	B	B	B	B	B	B	B	B	B	B	B	B
AX-147213681	C	C	C	C	C	C	C	C	C	C	C	C	C	C	C	C	C	C	C	C	C	C	C	C	C	C	C	C	C	C	C	C	C	C	C	C	C	C	C	C	C	C	C	C	C	C	C	C	C
AX-147213682	B	B	B	B	B	B	B	B	B	B	B	B	B	B	B	B	B	B	B	B	B	B	B	B	B	B	B	B	B	B	B	B	B	B	B	B	B	B	B	D	B	B	B	B	B	B	B	B	B
AX-147213710	A	A	A	C	A	A	A	A	A	A	A	A	A	A	A	A	A	A	A	A	A	A	A	A	A	A	A	A	A	A	A	A	A	A	A	A	A	A	C	A	A	A	A	A	A	A	A	A	A
AX-147213712	B	A	A	B	A	B	A	A	A	A	A	A	A	A	A	A	B	A	A	A	A	A	B	A	A	A	A	A	A	A	A	H	A	B	A	A	A	A	B	A	A	B	A	B	A	A	?	B	B
AX-147213713	B	B	B	B	B	B	B	B	B	B	B	B	B	B	B	B	B	B	B	B	B	B	B	B	B	B	B	B	B	B	B	A	B	B	B	B	B	B	B	B	B	B	B	B	B	B	B	B	B
AX-147213717	B	B	B	D	B	B	B	B	B	B	B	B	B	B	B	B	B	B	?	B	B	B	B	B	B	B	B	B	B	B	B	?	B	B	B	B	B	B	D	B	B	B	B	B	B	B	B	B	B
AX-147213718	B	B	B	B	B	B	B	B	B	B	B	B	B	B	B	B	B	B	B	B	B	B	B	B	B	B	B	B	B	B	B	A	B	B	B	B	B	B	B	B	B	B	B	B	B	B	B	B	B
AX-147213722	B	A	A	B	A	B	A	A	A	A	A	A	A	A	A	A	B	A	A	A	A	A	B	A	A	A	A	A	A	A	A	A	A	B	A	A	A	A	B	A	A	B	A	B	A	A	A	B	B
AX-147213725	B	D	D	B	D	B	D	D	D	D	D	D	D	D	D	D	B	D	D	D	D	D	B	D	D	D	D	D	D	D	D	D	D	B	D	D	D	D	B	D	D	B	D	B	D	D	D	B	B
AX-147213742	A	A	A	A	A	A	A	A	A	A	A	A	A	A	A	A	A	A	A	A	A	A	A	A	A	A	A	A	A	A	A	A	A	A	A	A	A	A	A	A	A	A	A	A	A	A	A	A	A
AX-147213744	B	A	A	B	A	B	A	A	A	A	A	A	A	A	A	A	B	A	A	A	A	A	B	A	A	A	A	A	A	A	A	A	A	B	A	A	A	H	B	A	A	B	A	B	A	A	A	B	B
AX-147213745	A	A	A	A	A	A	A	A	A	A	A	A	A	A	A	A	A	A	A	A	A	A	A	A	A	A	A	A	A	A	A	C	A	A	A	A	A	A	A	A	A	A	A	A	A	A	A	A	A
AX-147213759	A	A	C	C	A	A	A	A	A	A	A	A	A	A	A	A	A	A	A	A	A	A	A	A	C	C	A	A	A	A	A	C	C	A	A	A	A	A	C	C	A	A	C	A	A	C	A	C	C
AX-147213760	C	C	A	A	C	C	C	C	C	C	C	C	C	C	C	C	C	C	C	C	C	C	C	C	?	A	C	C	C	C	C	A	A	C	C	?	C	C	A	A	C	C	A	C	C	A	C	A	A
AX-147213771	A	A	A	A	A	A	A	A	A	A	A	A	A	A	A	A	A	A	A	A	A	A	A	A	A	A	A	A	A	A	A	C	A	A	A	A	A	A	A	A	A	A	A	A	A	A	A	A	A
AX-147213772	A	A	C	A	A	A	A	A	A	C	A	A	A	A	A	A	A	A	A	A	A	A	A	A	A	A	A	A	A	A	A	C	C	A	A	A	A	C	A	A	A	A	C	C	A	C	A	A	A
AX-147213773	B	B	B	B	B	B	B	B	B	B	B	B	B	B	B	B	B	B	B	B	B	B	B	B	B	B	B	B	B	B	B	D	B	B	B	B	B	B	B	B	B	B	B	B	?	B	B	B	B
AX-147213785	B	B	B	B	B	B	B	B	B	B	B	B	B	B	B	B	B	B	B	B	B	B	B	B	B	B	B	B	B	B	B	?	B	B	B	B	B	B	B	B	B	B	D	B	D	B	B	B	B
AX-147213786	A	A	A	A	A	A	A	A	A	A	A	A	A	A	A	A	A	A	A	A	A	A	A	A	A	A	A	A	A	A	A	A	A	A	A	A	A	A	A	A	A	A	A	A	A	A	A	A	A
AX-147213787	B	B	B	B	B	B	B	B	B	B	B	B	B	B	B	B	B	B	B	B	B	B	B	B	B	B	B	B	B	B	B	B	B	B	B	B	B	B	B	B	B	B	B	B	B	B	B	B	B
AX-147213788	B	A	A	B	A	B	A	A	A	A	A	H	A	A	A	A	B	A	A	A	A	A	B	A	A	A	A	A	A	A	A	A	A	B	A	A	A	A	B	A	A	B	A	B	A	A	A	B	B
AX-147213795	A	A	A	A	A	A	A	A	A	A	A	A	A	A	A	A	A	A	A	A	A	A	A	A	A	A	A	A	A	A	A	A	A	A	A	A	A	A	A	A	A	A	A	A	A	A	A	A	A
AX-147213797	D	D	B	B	D	D	D	D	D	D	B	B	D	D	B	D	B	B	B	B	B	B	B	B	B	B	B	B	D	B	B	B	B	B	D	D	B	D	B	D	D	D	B	B	D	B	D	B	B
AX-147213802	A	A	B	A	A	A	A	A	A	A	A	A	A	A	A	A	A	A	A	A	A	A	A	A	B	A	A	A	A	A	A	A	B	A	A	A	A	H	A	A	A	A	B	A	A	B	A	A	A
AX-147213803	B	B	D	B	B	B	B	B	B	B	B	B	B	B	B	B	B	B	B	B	B	B	B	B	D	B	?	?	B	B	B	?	D	B	B	B	B	D	B	B	B	B	D	B	B	D	B	D	D
AX-147213804	B	B	B	?	B	B	B	B	B	B	B	B	B	B	B	B	B	B	B	B	B	B	B	B	B	B	B	B	B	A	B	B	B	B	B	B	B	B	B	B	B	B	B	B	B	B	B	B	B
AX-147213808	B	A	A	B	A	B	A	A	A	A	A	A	A	A	A	A	B	A	A	A	A	A	B	A	A	A	A	A	A	A	A	B	A	B	A	A	A	A	B	A	A	B	A	B	A	A	A	B	B
AX-147213826	D	B	B	B	B	D	B	B	B	B	B	B	B	B	B	B	B	B	B	B	B	B	B	B	B	B	B	B	B	B	B	B	B	B	B	B	B	B	B	B	B	D	B	B	B	B	B	B	B
AX-147213827	B	B	B	B	B	B	B	B	B	B	B	B	B	B	B	B	B	B	B	B	B	B	B	B	B	B	B	B	B	B	B	A	B	B	B	B	B	B	B	B	B	B	B	B	B	B	B	B	B
AX-147213828	D	?	B	D	D	D	D	D	D	B	D	D	B	B	D	D	?	D	D	?	D	D	D	D	D	D	D	D	D	D	D	D	B	D	D	D	D	?	D	D	D	D	B	B	D	?	B	D	D
AX-147213831	A	A	A	A	A	A	A	A	A	A	A	A	A	A	A	A	A	A	A	A	A	A	A	A	A	A	A	A	A	A	A	A	A	A	A	C	A	A	A	A	A	A	A	A	A	A	A	A	A
AX-147213838	B	B	B	B	B	B	B	B	B	B	B	B	B	B	B	B	B	B	B	B	B	B	B	B	B	B	B	B	B	B	B	B	B	B	B	B	B	B	B	B	B	B	B	B	B	B	B	A	A
AX-147213842	D	D	D	D	D	D	D	D	D	D	D	D	D	D	D	D	D	D	D	D	D	D	D	D	D	D	D	D	D	D	D	D	D	D	D	D	D	D	D	D	D	D	D	D	D	D	D	D	D
AX-147213843	A	A	A	A	A	A	A	A	A	A	A	A	A	A	A	A	A	A	A	A	A	A	A	A	A	A	A	A	A	C	A	A	A	A	A	A	A	A	A	A	A	A	A	A	A	A	A	A	A
AX-147213846	B	B	B	B	B	B	B	B	B	B	B	B	B	B	B	B	B	B	B	B	B	B	B	B	B	B	B	B	B	B	B	B	B	B	B	B	B	B	B	B	B	B	B	B	B	B	B	B	B
AX-147213847	A	A	A	A	A	A	A	A	A	A	A	A	A	A	A	A	A	A	A	A	A	A	A	A	A	A	A	A	A	A	A	A	A	A	A	A	A	A	A	A	A	A	A	A	A	A	A	A	A
AX-147213849	B	D	B	B	D	B	B	?	B	D	D	?	D	D	B	D	D	D	B	D	D	D	D	D	B	D	D	D	B	D	B	?	B	B	B	D	B	D	B	B	B	B	D	D	B	D	B	B	B
AX-147213855	C	A	A	C	A	C	A	A	A	A	A	A	A	A	A	A	C	A	A	A	A	A	C	A	A	A	A	A	A	A	A	A	A	C	A	A	A	A	C	A	A	C	A	C	A	A	A	C	C
AX-147213857	A	A	A	A	A	A	A	A	A	A	A	A	A	A	A	A	A	A	A	A	A	A	A	A	A	A	A	A	A	A	A	A	A	A	A	A	A	A	A	A	A	A	A	A	A	A	A	A	A
AX-147213859	B	D	D	B	D	B	D	D	D	D	D	D	D	D	D	D	B	D	D	D	D	D	B	D	D	D	D	D	D	D	D	B	D	B	D	D	D	D	B	D	D	B	D	B	D	D	D	B	B
AX-147213861	B	B	B	B	B	B	B	B	B	B	B	B	B	B	B	B	B	B	B	B	B	B	B	B	B	B	B	B	B	B	B	B	B	B	B	B	B	B	B	B	B	B	B	B	B	B	B	B	B
AX-147213862	A	A	A	A	A	A	A	A	A	A	A	A	A	A	A	A	A	A	A	A	A	A	A	A	A	A	A	A	A	A	A	A	A	A	A	A	A	A	A	A	A	A	A	A	A	A	A	A	A
AX-147213865	B	B	B	B	B	B	B	B	B	B	B	B	B	B	B	B	B	B	B	B	B	B	B	B	B	B	B	B	B	B	B	B	B	B	B	B	B	B	B	B	B	B	B	B	B	B	B	B	B
AX-147213866	B	B	B	B	B	B	B	B	B	B	B	B	B	B	B	B	B	B	B	B	B	B	B	B	B	B	B	B	B	B	B	B	B	B	B	B	B	B	B	B	B	B	B	B	B	B	B	B	B
AX-147213869	A	A	A	A	A	A	A	A	A	A	A	A	A	A	A	A	A	A	A	A	A	A	A	A	A	A	A	A	A	A	A	A	A	A	A	A	A	A	A	A	A	A	A	A	A	A	A	A	A
AX-147213871	A	A	A	A	A	A	A	A	A	A	A	A	A	A	A	A	A	A	A	A	A	A	A	A	A	A	A	A	A	A	A	A	A	A	A	A	A	A	A	A	A	C	A	A	A	A	A	A	A
AX-147213874	B	B	A	B	A	B	A	A	A	A	B	A	A	A	B	A	A	B	A	A	A	B	A	A	A	B	A	B	B	A	B	A	A	B	A	H	B	A	B	A	A	B	A	B	A	A	A	B	B
AX-147213875	B	B	B	B	B	B	B	B	B	B	B	B	B	B	B	B	B	B	B	B	B	B	B	B	B	B	B	B	B	B	B	B	B	B	B	B	B	B	B	B	B	B	B	B	B	B	B	B	B
AX-147213876	B	B	A	B	A	B	A	A	A	A	B	A	A	A	B	A	A	B	A	A	A	B	A	A	A	B	A	B	B	A	B	B	A	B	A	A	B	A	B	A	A	B	B	B	A	A	A	B	B
AX-147213877	A	A	A	A	A	A	A	A	A	A	A	A	A	A	A	A	A	A	A	A	A	A	A	A	A	A	A	A	A	A	A	A	A	A	A	A	A	A	A	A	A	A	A	A	A	A	A	A	A
AX-147213878	B	B	B	B	B	B	B	B	B	B	B	B	B	B	B	B	B	B	B	B	B	B	B	B	B	B	B	B	B	B	B	B	B	B	B	B	B	B	B	B	B	B	B	B	B	B	B	B	B
AX-147213881	A	A	A	A	A	A	A	A	A	A	A	A	A	A	A	A	A	A	A	A	A	A	A	A	A	A	A	A	A	A	A	A	A	A	A	A	A	A	A	A	A	A	A	A	A	A	A	A	A
AX-147213883	C	C	A	C	A	C	A	A	A	A	C	A	A	A	C	A	A	C	A	A	A	C	A	A	A	C	A	C	C	A	C	C	A	C	A	A	C	A	C	A	A	C	C	C	A	A	A	C	C
AX-147213885	B	B	B	B	B	B	B	B	B	B	A	B	B	B	A	B	B	B	A	B	B	A	A	A	B	B	B	A	B	A	A	B	B	H	B	B	A	B	B	B	B	B	B	B	B	B	B	B	B
AX-147213886	A	A	A	A	A	A	A	A	A	A	A	A	A	A	A	A	A	A	A	A	A	A	A	A	A	A	A	A	A	A	A	A	A	A	A	A	A	A	A	A	A	A	A	A	A	A	A	A	A
AX-147213887	A	A	A	A	A	A	A	A	A	A	A	A	A	A	A	A	A	A	A	A	A	A	A	A	A	A	A	A	A	A	A	A	A	A	A	A	A	A	A	A	A	A	A	A	A	A	A	C	A
AX-147213890	B	B	B	B	B	B	B	B	B	B	B	B	B	B	B	B	B	B	B	B	B	B	B	B	B	B	B	B	B	B	B	B	B	B	B	B	B	B	B	B	B	B	B	B	B	B	B	B	B
AX-147213891	A	A	A	A	A	A	A	A	A	A	A	A	A	A	A	A	A	A	A	A	A	A	A	A	A	A	A	A	A	A	A	A	A	C	A	A	A	A	A	A	A	A	A	A	A	A	C	A	A
AX-147213894	B	B	B	B	B	B	B	B	B	B	B	B	B	B	B	B	B	B	B	B	B	B	B	B	B	B	B	B	B	B	B	B	B	D	B	B	B	B	B	B	B	B	B	B	B	B	B	B	B
AX-147213895	D	D	B	B	B	D	B	B	B	B	B	B	B	B	B	B	B	B	B	B	B	B	B	B	B	B	B	B	B	B	B	B	B	B	B	B	B	B	B	B	B	D	B	B	B	B	B	B	B
AX-147213896	A	A	A	A	A	A	A	A	A	A	A	A	A	A	A	A	A	A	A	A	A	A	A	A	A	A	A	A	A	A	A	A	A	A	A	A	A	A	A	A	A	A	A	A	A	A	A	A	A
AX-147213897	B	B	B	B	B	B	B	B	B	B	D	B	?	B	D	B	B	D	B	B	B	D	B	B	B	B	B	?	D	B	D	B	?	D	B	B	B	B	B	B	B	B	B	B	B	B	B	B	B
AX-147213898	C	C	A	C	A	C	A	A	A	A	C	A	A	A	C	A	A	C	A	A	A	C	A	A	A	C	A	C	C	A	C	A	A	C	A	A	C	A	C	A	A	C	A	C	A	A	A	C	C
AX-147213902	B	?	B	D	D	D	D	B	?	B	D	D	?	B	B	D	B	B	D	B	B	?	B	?	B	D	B	B	B	?	B	D	B	B	B	D	D	B	D	B	D	B	B	?	D	D	D	B	?
AX-147213904	A	A	A	A	A	A	A	A	A	A	A	A	A	A	A	A	A	A	A	A	A	A	A	A	A	A	A	A	A	A	A	A	A	A	A	A	A	A	A	A	A	A	A	A	A	A	A	A	A
AX-147213906	B	B	A	B	A	B	A	A	A	A	B	A	B	A	B	H	B	B	A	A	A	B	A	B	A	B	A	B	B	A	B	B	A	B	A	A	B	A	B	A	A	B	B	B	A	A	A	B	B
AX-147213907	A	A	B	A	A	A	A	A	A	A	A	A	A	A	A	A	A	A	A	A	A	A	A	A	B	A	A	A	A	A	A	A	B	A	A	A	A	A	A	A	A	A	A	A	A	B	A	A	A
AX-147213909	B	B	B	B	B	B	B	B	B	B	B	D	B	B	B	D	D	D	B	D	D	B	B	B	B	B	D	B	B	B	B	B	B	B	B	B	B	B	B	B	B	B	B	D	B	B	B	B	B
AX-147213913	A	A	A	A	A	A	A	A	A	A	A	A	A	A	A	A	A	A	A	A	A	A	A	A	A	A	A	A	A	A	A	A	A	A	A	A	A	A	A	A	A	A	A	A	A	A	A	A	A
AX-147213915	B	B	B	B	B	B	B	B	B	B	B	B	B	B	B	B	B	B	B	B	B	B	B	B	B	B	B	B	B	B	B	B	B	B	B	B	B	B	B	B	B	B	B	A	B	B	B	B	B
AX-147213917	A	A	A	A	A	A	A	A	A	A	A	A	A	A	A	A	A	A	A	A	A	A	A	A	A	A	A	A	A	A	A	A	A	A	A	A	A	A	A	A	A	A	A	A	A	A	A	A	A
AX-147213925	B	B	B	B	B	B	B	B	B	B	B	B	B	B	B	B	B	B	B	B	B	B	B	B	B	B	B	B	B	B	B	B	B	B	B	B	B	B	B	B	B	B	B	B	B	B	B	D	D
AX-147213926	B	B	B	B	B	B	B	B	B	B	B	B	B	B	B	B	B	B	B	B	B	B	B	B	B	B	B	B	B	B	B	B	B	B	B	B	B	B	B	B	B	B	B	B	B	B	B	D	D
AX-147213934	B	B	B	B	B	B	B	B	B	B	B	B	B	B	B	B	B	B	B	B	B	B	B	B	B	B	B	B	B	B	B	B	B	B	B	B	B	B	B	B	B	B	B	B	B	B	B	A	A
AX-147213944	B	D	D	B	D	B	D	D	D	D	D	D	D	D	D	D	B	D	D	D	D	D	B	D	D	D	D	D	D	D	D	B	D	B	D	D	D	D	B	D	D	B	D	B	D	D	D	B	B
AX-147213945	B	B	B	B	B	B	B	B	B	B	B	B	B	B	B	B	B	B	B	B	B	B	B	B	B	B	B	B	B	B	B	A	B	B	B	B	B	B	B	B	B	B	B	B	B	B	B	B	B
AX-147213946	A	A	A	A	A	A	A	A	A	A	A	A	A	A	A	A	A	A	A	A	A	A	A	A	A	A	A	A	A	A	A	A	A	?	A	A	A	A	A	A	A	A	A	C	A	A	A	A	A
AX-147213956	A	A	A	C	A	A	A	A	A	A	A	A	A	A	A	A	A	A	A	A	A	A	A	A	A	C	A	A	A	A	A	A	A	A	A	A	A	A	C	A	A	A	A	A	A	A	A	A	A
AX-147213962	A	A	A	A	A	A	A	A	A	A	A	A	A	A	A	A	A	A	A	A	A	A	A	A	A	A	A	A	A	A	A	A	A	A	A	A	A	A	A	A	A	A	A	A	C	A	A	A	A
AX-147213964	B	B	B	B	B	B	B	B	B	B	B	D	B	B	B	B	B	B	B	B	B	B	B	B	B	B	B	B	B	B	B	B	B	B	B	B	B	B	B	B	B	B	B	B	B	B	B	B	B
AX-147213986	B	B	B	B	B	B	B	B	B	B	B	B	B	B	B	B	D	B	B	B	B	B	D	B	B	B	B	B	B	?	B	B	B	D	B	B	B	B	B	B	B	B	B	B	B	B	B	B	B
AX-147213987	B	B	B	B	B	B	B	B	B	B	B	B	B	B	B	B	D	B	B	B	B	B	D	B	B	B	B	B	B	B	B	B	B	D	B	B	B	B	B	B	B	B	B	B	B	B	B	B	B
AX-147213995	D	D	B	D	D	D	D	D	D	D	D	D	D	D	D	D	D	D	D	D	D	D	D	D	B	D	D	D	D	D	D	D	B	D	D	D	D	D	D	D	D	D	B	D	D	B	D	tetrasomic	tetrasomic
AX-147213996	D	D	B	D	D	D	D	D	D	D	D	D	D	D	D	D	D	D	D	D	D	D	D	D	B	D	D	D	D	D	D	D	B	D	D	D	D	D	D	D	D	D	B	D	D	B	D	tetrasomic	tetrasomic
AX-147213997	H	H	A	H	H	H	H	H	H	H	H	H	H	H	H	H	H	H	H	H	H	H	H	H	A	H	H	H	H	H	H	H	A	H	H	H	H	H	H	H	H	H	A	H	H	A	H	B	B
AX-147213998	A	A	C	A	A	A	A	A	A	A	A	A	A	A	A	A	A	A	A	A	A	A	A	A	C	A	A	A	A	A	A	C	C	A	A	A	A	A	A	A	A	A	C	A	A	C	A	A	A
AX-147213999	H	H	B	H	H	H	H	H	H	H	H	H	H	H	H	H	H	H	H	H	H	H	H	H	B	H	H	H	H	H	H	H	B	H	H	H	H	H	H	H	H	H	B	H	?	B	H	A	A
AX-147214000	D	D	D	D	D	D	D	D	D	D	D	D	D	D	D	D	D	D	D	D	D	D	D	D	D	D	D	D	D	D	D	D	D	D	D	D	D	D	D	D	D	D	B	D	D	D	D	tetrasomic	tetrasomic
AX-147214001	H	A	A	H	A	H	A	A	A	A	A	A	A	A	A	A	H	A	A	A	A	A	H	A	A	A	A	A	A	A	A	B	A	H	A	A	A	H	H	A	A	H	?	H	A	A	A	H	H
AX-147214002	C	A	A	C	A	C	A	A	A	A	A	A	A	A	A	A	C	A	A	A	A	A	C	A	A	A	A	A	A	A	A	C	A	C	A	A	A	A	C	A	A	C	?	C	A	A	A	tetrasomic	tetrasomic
AX-147214003	C	A	A	C	A	C	A	A	A	A	A	A	A	A	A	A	C	A	A	A	A	A	C	A	A	A	A	A	A	A	A	C	A	C	A	A	A	A	C	A	A	C	A	C	A	A	A	C	C
AX-147214004	H	A	A	H	A	H	A	A	A	A	A	A	A	A	A	A	H	A	A	A	A	A	H	A	A	A	A	A	A	A	A	H	A	H	A	A	A	A	H	A	A	H	A	H	A	A	A	B	B
AX-147214014	A	A	A	A	A	A	A	A	A	A	A	A	A	A	A	A	A	A	A	A	A	A	A	A	A	A	A	A	A	A	A	A	A	A	A	A	A	A	B	A	A	A	A	A	A	A	A	A	A
AX-147214018	B	A	A	B	A	B	A	A	A	A	A	A	A	A	A	A	B	A	A	A	A	A	B	H	A	A	A	A	A	A	A	B	A	B	A	A	A	H	B	A	A	B	A	B	A	A	A	B	B
AX-147214022	A	A	A	A	A	A	A	A	A	A	A	A	A	A	A	A	A	A	A	A	A	A	A	A	A	A	A	A	A	A	A	C	A	A	A	A	A	A	A	A	A	A	C	A	A	A	A	A	A
AX-147214023	A	A	A	A	A	A	A	A	A	A	A	A	A	A	A	A	A	A	A	A	A	A	A	A	A	A	A	A	A	A	A	C	A	A	A	A	A	A	A	A	A	A	C	A	A	A	A	A	A
AX-147214030	B	B	B	B	B	B	B	B	B	B	B	B	B	B	B	B	B	B	B	B	B	B	B	B	B	B	B	B	B	B	B	B	B	B	B	B	B	B	B	B	B	B	B	B	B	B	B	B	B
AX-147214051	B	B	B	B	B	B	B	B	B	B	B	B	B	B	B	B	B	B	B	B	B	B	B	B	B	B	B	B	B	B	B	B	B	B	B	B	B	B	B	B	B	B	B	B	B	B	B	B	B
AX-147214052	A	A	A	A	A	A	A	A	A	A	A	A	C	A	C	A	A	A	A	A	A	A	A	C	C	A	A	A	A	A	A	A	A	A	A	A	A	C	A	C	A	A	A	A	A	A	A	A	A
AX-147214066	B	B	B	B	B	B	B	B	B	B	B	B	B	B	B	B	B	B	B	B	B	B	B	B	B	B	B	B	B	B	B	B	B	B	B	B	B	B	B	B	B	B	B	B	B	B	B	B	H
AX-147214071	D	D	D	D	D	D	D	D	D	D	D	D	D	D	D	D	D	D	D	D	D	D	D	D	D	D	D	D	D	D	D	D	D	D	D	D	D	D	D	D	D	D	D	D	D	D	D	B	B
AX-147214081	B	B	B	B	B	B	B	B	B	B	B	B	B	B	B	B	B	B	B	B	B	B	B	B	B	B	B	B	B	B	B	B	B	B	B	H	B	B	B	B	B	B	A	B	B	B	B	B	B
AX-147214085	B	B	B	B	B	B	B	B	B	B	B	B	B	B	B	B	B	B	B	B	B	B	B	B	B	B	B	B	B	B	B	A	B	B	B	B	B	B	B	B	B	B	B	B	B	B	B	B	B
AX-147214086	B	A	A	B	A	B	A	A	A	A	A	A	A	A	A	A	B	A	A	A	A	A	B	H	A	A	A	A	A	A	A	A	A	B	A	A	A	H	B	A	A	B	A	B	A	A	A	B	B
AX-147214097	B	B	B	B	B	B	B	B	B	B	B	B	B	B	B	B	B	B	B	B	B	B	B	B	B	B	B	B	B	B	B	A	B	B	B	B	B	B	B	B	B	B	B	B	B	B	B	B	B
AX-147214099	B	B	B	B	B	B	B	B	B	B	B	B	B	B	B	B	A	B	B	B	B	B	A	H	B	B	B	B	B	H	B	H	B	A	B	B	B	H	B	H	B	B	B	B	B	?	B	B	B
AX-147214100	A	B	B	B	B	A	B	B	B	B	B	B	B	B	B	B	A	B	B	B	B	B	A	B	B	B	B	B	B	B	B	B	B	A	B	B	B	H	B	B	B	A	B	B	B	B	B	A	A
AX-147214106	A	A	A	A	A	A	A	A	A	A	A	A	A	A	A	A	A	A	A	A	A	A	A	A	A	A	A	A	A	A	A	A	A	A	A	A	A	A	A	A	A	A	A	A	A	A	C	A	A
AX-147214109	B	B	D	B	B	B	B	B	B	B	B	B	B	B	B	B	B	B	B	B	B	B	B	B	D	B	B	B	B	B	B	D	D	B	B	B	B	B	B	B	B	?	D	B	B	?	B	B	B
AX-147214117	A	A	A	C	A	A	A	A	A	A	A	A	A	A	A	A	A	A	A	A	A	A	A	A	A	A	A	A	A	A	A	A	A	A	A	A	A	A	C	A	A	A	A	A	A	A	A	A	A
AX-147214121	A	A	A	A	A	A	A	A	A	A	A	A	A	A	A	A	A	A	A	A	A	A	A	A	A	A	A	A	A	A	A	A	A	A	A	A	A	A	A	A	A	A	A	A	A	A	A	B	B
AX-147214133	A	B	B	B	B	A	B	B	B	B	B	B	B	B	B	B	A	B	B	B	B	B	A	H	B	B	B	B	B	B	B	B	B	A	B	B	B	H	B	B	B	A	B	B	B	B	B	B	B
AX-147214137	A	A	A	A	A	A	A	A	A	A	A	A	A	A	A	A	A	A	A	A	A	A	A	A	A	A	A	A	A	A	A	A	A	A	A	A	A	A	A	A	A	A	A	A	A	A	A	A	A
AX-147214138	B	B	B	B	B	B	B	B	B	B	B	B	B	B	B	B	B	B	B	B	B	B	B	B	B	B	B	B	B	B	B	A	B	B	B	B	B	B	B	B	B	B	B	B	B	B	B	B	B
AX-147214145	B	B	B	B	B	B	B	B	B	B	B	B	B	B	B	B	B	B	B	B	B	B	B	B	B	B	B	B	B	B	B	B	B	B	B	B	B	B	B	B	B	B	B	B	B	B	B	A	A
AX-147214146	C	C	C	C	C	C	C	C	C	C	C	C	C	C	C	C	C	C	C	C	C	C	C	C	C	C	C	C	C	C	C	A	C	C	C	C	C	C	C	C	C	C	A	C	C	C	C	C	C
AX-147214157	A	A	A	A	A	A	A	A	A	A	A	A	A	A	A	A	A	A	A	A	A	A	A	A	A	A	A	A	A	A	A	A	A	A	A	A	A	A	A	A	A	A	A	A	A	A	A	C	A
AX-147214159	B	B	B	B	B	B	B	B	B	B	B	B	B	B	B	B	D	B	B	B	B	B	D	B	B	B	B	B	B	B	B	B	B	D	B	B	B	B	B	B	B	B	B	B	B	B	B	B	B
AX-147214161	A	A	B	B	B	A	A	B	A	B	B	H	B	B	A	H	B	B	A	A	A	B	B	B	B	A	A	B	A	B	A	B	B	B	B	B	A	B	B	B	A	A	B	B	A	B	A	B	B
AX-147214170	B	B	A	A	A	B	B	A	B	A	A	H	A	A	B	H	B	A	B	B	B	A	B	H	A	B	B	A	B	A	B	A	A	B	A	A	B	H	A	A	B	B	A	A	B	A	B	A	A
AX-147214172	B	B	B	B	B	B	B	B	B	B	B	B	B	B	B	B	B	B	B	B	B	B	B	B	B	B	B	B	B	B	B	D	B	B	B	B	B	B	B	B	B	B	B	B	B	B	B	B	B
AX-147214182	B	B	B	B	B	B	B	B	B	B	B	B	B	B	B	B	B	B	B	B	B	B	B	B	B	B	B	B	B	B	B	D	B	B	B	B	B	B	B	B	B	B	D	B	B	B	B	B	B
AX-147214184	A	A	A	A	A	A	A	A	A	A	A	A	A	A	A	A	A	A	A	A	A	A	A	A	A	A	A	A	A	A	A	A	A	A	A	A	A	A	A	A	A	A	B	A	A	A	A	A	A
AX-147214190	B	B	B	B	B	B	B	B	B	B	B	B	B	B	B	B	A	B	B	B	B	B	A	B	B	B	B	B	B	B	B	B	B	A	B	B	B	H	B	B	B	B	B	B	B	B	B	B	B
AX-147214191	A	A	B	A	B	A	A	B	A	B	B	H	B	B	A	H	A	B	A	A	A	B	A	B	B	A	A	B	A	B	A	B	B	A	B	B	A	B	A	B	A	A	B	B	A	B	A	A	A
AX-147214194	B	B	A	B	A	B	B	A	B	A	A	H	A	A	B	H	B	A	B	B	B	A	B	A	A	B	B	A	B	A	B	B	A	B	A	A	B	H	B	A	B	B	B	B	B	A	B	B	B
AX-147214200	B	B	B	B	B	B	B	B	B	B	B	B	B	B	B	B	B	B	B	B	B	B	B	B	B	B	B	B	B	B	B	B	B	B	B	B	B	B	B	B	B	B	B	D	B	B	B	B	B
AX-147214202	B	B	A	B	A	B	B	A	B	A	A	H	A	A	B	H	B	A	B	B	B	A	B	A	A	B	B	A	B	A	B	B	A	B	A	A	B	H	B	A	B	B	B	B	B	A	B	B	B
AX-147214205	B	B	A	B	A	B	B	A	B	A	A	H	A	A	B	H	B	A	B	B	B	A	B	A	A	B	B	A	B	A	B	A	A	B	A	A	B	A	B	A	B	B	A	A	B	A	B	B	B
AX-147214207	A	A	A	A	A	A	A	A	A	A	A	A	A	A	A	A	A	A	A	A	A	A	A	A	A	A	A	A	A	A	A	A	A	A	A	A	A	A	A	A	A	A	A	C	A	A	A	A	A
AX-147214208	B	B	A	B	A	B	B	A	B	A	A	H	A	A	B	H	B	A	B	B	B	A	B	A	A	B	B	A	B	A	B	A	A	B	A	A	B	A	B	A	B	B	A	A	B	A	B	B	B
AX-147214211	A	A	A	A	A	A	A	A	A	A	A	A	A	A	A	A	A	A	A	A	A	A	A	A	A	A	A	A	A	A	A	C	A	A	A	A	A	A	A	A	A	A	C	A	A	A	A	A	A
AX-147214215	A	A	A	A	A	A	A	A	A	A	A	A	A	A	A	A	A	A	A	A	C	A	A	A	A	A	A	A	A	A	A	A	A	A	A	A	A	A	A	A	A	A	A	A	A	A	A	C	A
AX-147214222	A	A	A	A	A	A	A	A	A	A	A	A	A	A	A	A	A	A	A	A	A	A	A	A	A	A	A	A	A	A	A	C	A	A	A	A	A	A	A	A	A	A	A	C	A	A	A	A	A
AX-147214228	A	A	B	B	B	A	A	B	A	B	B	H	B	B	A	H	B	B	A	A	A	B	B	B	B	A	A	B	A	B	A	B	B	B	B	B	A	B	B	B	A	A	B	B	A	B	A	B	B
AX-147214232	A	A	A	A	A	A	A	A	A	A	A	A	A	A	A	A	A	A	A	A	A	A	A	A	A	A	A	A	A	A	A	A	A	A	A	A	A	A	A	A	A	A	A	A	A	A	A	A	A
AX-147214238	A	A	A	A	A	A	A	A	A	A	A	A	A	A	A	A	A	A	A	A	A	A	A	A	A	A	A	A	A	A	A	A	A	A	A	A	A	A	A	A	A	A	A	A	A	A	A	A	A
AX-147214241	A	A	A	A	A	A	A	A	A	A	A	A	A	A	A	A	C	A	A	A	A	A	C	A	A	A	A	A	A	A	A	A	A	C	A	A	A	A	A	A	A	A	A	A	A	A	A	A	A
AX-147214243	B	B	B	?	B	B	B	B	B	B	B	B	B	B	B	B	D	B	B	B	B	B	D	B	B	B	B	B	B	B	B	B	B	?	B	?	B	B	?	B	B	B	B	B	B	B	B	B	B
AX-147214245	A	A	A	A	A	A	A	A	A	A	A	A	A	A	A	A	A	A	A	A	A	A	A	A	A	A	A	A	A	A	A	A	A	A	A	A	A	A	A	A	A	A	A	A	A	A	A	C	C
AX-147214260	D	D	B	B	B	D	D	B	D	B	B	D	B	B	D	D	B	B	D	D	D	B	B	B	B	D	D	B	D	B	D	B	B	B	B	B	D	B	B	B	D	D	B	B	D	B	D	B	B
AX-147214267	B	B	B	B	B	B	B	B	B	B	B	B	B	B	B	B	B	B	B	B	B	B	B	B	B	B	B	B	B	B	B	B	B	B	B	B	B	B	B	B	B	B	D	B	B	D	B	B	B
AX-147214272	D	D	B	B	B	D	D	B	D	B	B	?	B	B	D	?	B	B	D	D	D	B	B	B	B	D	D	B	D	B	D	B	B	B	B	B	D	B	B	B	D	D	B	B	D	B	D	B	B
AX-147214280	A	A	A	A	A	A	A	A	A	A	A	A	A	A	A	A	A	A	A	A	A	A	A	A	A	A	A	A	A	A	A	C	A	A	A	A	A	A	A	A	A	A	C	A	A	A	A	A	A
AX-147214284	B	B	B	B	B	B	B	B	B	B	B	B	B	B	B	B	B	B	B	B	B	B	B	B	B	B	B	B	B	B	B	B	B	B	B	B	B	B	B	B	B	B	B	B	B	B	B	D	D
AX-147214285	B	B	B	D	B	B	B	B	B	B	B	B	B	B	B	B	B	B	B	B	B	B	B	B	B	D	B	B	B	B	B	D	B	B	B	B	B	B	D	B	B	B	D	B	B	B	B	B	B
AX-147214286	D	D	D	B	D	D	D	D	D	D	D	D	D	D	D	D	D	D	D	D	D	D	D	D	D	B	D	D	D	D	D	B	D	D	tetrasomic	D	D	D	B	tetrasomic	D	D	B	D	D	D	D	D	D
AX-147214287	A	A	A	C	A	A	A	A	A	A	A	A	A	A	A	A	A	A	A	A	A	A	A	A	A	C	A	A	A	A	A	C	A	A	A	A	A	A	C	A	A	A	C	A	A	A	A	A	A
AX-147214289	B	B	B	A	B	B	B	B	B	B	B	B	B	B	B	B	B	B	B	B	B	B	B	B	B	A	B	B	B	B	B	H	B	B	B	B	B	B	A	B	B	B	A	B	B	B	B	B	B
AX-147214290	A	A	A	B	A	A	A	A	A	A	A	A	A	A	A	A	A	A	A	A	A	A	A	A	A	B	A	A	A	A	A	B	A	A	A	A	A	A	B	A	A	A	B	A	A	A	A	A	A
AX-147214292	D	D	D	B	D	D	D	D	D	D	D	D	D	D	D	D	D	D	D	D	D	D	D	D	D	B	D	D	D	D	D	D	D	D	D	D	D	D	B	D	D	D	B	D	D	D	D	D	D
AX-147214294	A	A	A	C	A	A	A	A	A	A	A	A	A	A	A	A	A	A	A	A	A	A	A	A	A	C	A	A	A	A	A	C	A	A	A	A	A	A	C	A	A	A	C	A	A	A	A	A	A
AX-147214296	A	A	A	A	A	A	A	A	A	A	A	A	A	A	A	A	A	A	A	A	A	A	A	A	A	?	A	A	A	?	A	C	A	A	A	A	A	A	?	A	A	A	C	A	A	A	A	A	A
AX-147214298	B	B	D	B	B	B	D	B	D	D	B	B	D	B	B	B	B	B	B	B	B	B	B	D	D	B	B	B	B	B	B	D	D	B	B	B	B	D	B	D	B	B	D	B	D	D	B	B	B
AX-147214299	C	C	C	A	C	C	C	C	C	C	C	C	C	C	C	C	C	C	C	C	C	C	C	C	C	A	C	C	C	C	C	A	C	C	C	C	C	C	A	C	C	C	A	C	C	C	C	C	C
AX-147214300	B	B	B	D	B	B	B	B	B	B	B	B	B	B	B	B	B	B	B	B	B	B	B	B	B	D	B	B	B	B	B	?	B	B	B	B	B	B	D	B	B	B	D	B	B	B	B	B	B
AX-147214301	B	B	B	A	B	B	B	B	B	B	B	B	B	B	B	B	B	B	B	B	B	B	B	B	B	A	B	B	B	B	B	A	B	B	B	B	B	B	A	B	B	B	A	B	B	B	B	B	B
AX-147214302	A	A	A	B	A	A	A	A	A	A	A	A	A	A	A	A	A	A	A	A	A	A	A	A	A	B	A	A	A	A	A	B	A	A	A	A	A	A	B	A	A	A	B	A	A	A	A	A	A
AX-147214303	B	B	B	D	B	B	B	B	B	B	B	B	B	B	B	B	B	B	B	B	B	B	B	B	B	D	B	B	B	B	B	D	B	B	B	B	B	B	D	B	B	B	D	B	B	B	B	B	B
AX-147214305	D	D	D	tetrasomic	D	D	D	D	D	D	D	D	D	D	D	D	D	D	D	D	D	D	D	D	D	tetrasomic	D	D	D	D	D	B	D	D	D	D	D	D	tetrasomic	D	D	D	B	D	D	D	D	D	D
AX-147214306	A	A	A	A	A	A	A	A	A	A	A	A	A	A	A	A	A	A	A	A	A	A	A	A	A	A	A	A	A	A	A	C	A	A	A	A	A	A	A	A	A	A	C	A	A	A	A	A	A
AX-147214307	D	D	B	tetrasomic	D	D	B	D	B	B	D	D	B	D	D	D	D	D	D	D	D	D	D	B	B	tetrasomic	D	D	D	D	D	B	B	D	D	D	D	B	tetrasomic	B	D	D	B	D	B	B	D	D	D
AX-147214308	H	H	B	A	H	H	B	H	B	B	H	H	B	H	H	H	H	H	H	H	H	H	H	B	?	A	H	H	H	H	H	A	B	H	H	H	H	B	A	B	H	H	A	H	B	B	H	H	H
AX-147214309	D	D	B	D	D	D	B	D	B	B	D	D	B	D	D	D	D	D	D	D	D	D	D	B	B	D	D	D	D	D	D	B	B	D	D	D	D	B	D	B	D	D	B	D	B	B	D	D	D
AX-147214313	B	B	B	B	B	B	B	B	B	B	B	B	B	B	B	B	B	B	B	B	B	B	B	B	B	B	B	B	B	B	B	D	B	B	B	B	B	B	B	B	B	B	D	B	B	B	B	B	B
AX-147214321	B	B	B	B	B	B	B	B	B	B	B	B	B	B	B	B	B	B	B	B	B	B	B	B	B	B	B	B	B	B	B	B	B	B	B	B	B	B	B	B	B	B	B	A	B	B	B	B	B
AX-147214324	B	B	B	B	B	B	B	B	B	B	B	B	B	B	B	B	B	B	B	B	B	B	B	B	B	B	B	B	B	B	B	B	B	B	B	B	B	B	B	B	B	B	B	D	B	B	B	B	B
AX-147214325	A	A	A	A	A	A	A	A	A	A	A	A	A	A	A	A	A	A	A	A	A	A	A	A	A	A	A	A	A	A	A	A	A	A	A	A	A	A	A	A	A	A	A	C	A	A	A	A	A
AX-147214329	A	A	A	A	A	A	A	A	A	A	A	A	A	A	A	A	A	A	A	A	A	A	A	A	A	A	A	A	A	A	A	A	A	A	A	A	A	A	A	A	A	A	A	C	A	A	A	A	A
AX-147214331	A	A	A	A	A	A	A	A	A	A	A	A	A	A	A	A	A	A	A	A	A	A	A	A	A	A	A	A	A	A	A	A	A	A	A	A	A	A	A	A	A	A	A	C	A	A	A	A	A
AX-147214332	A	A	A	A	A	A	A	A	A	A	A	A	A	A	A	A	A	A	A	A	A	A	A	A	A	A	A	A	A	A	A	A	A	A	A	A	A	A	A	A	A	A	A	C	A	A	A	A	A
AX-147214333	A	A	A	A	A	A	A	A	A	A	A	A	A	A	A	A	A	A	A	A	A	A	A	A	A	A	A	A	A	A	A	A	A	A	A	A	A	A	A	A	A	A	A	C	A	A	A	A	A
AX-147214336	B	B	B	B	B	B	B	B	B	B	B	B	B	B	B	B	B	B	B	B	B	B	B	B	B	B	B	B	B	B	B	B	B	B	B	B	B	B	B	B	B	B	B	D	B	B	B	B	B
AX-147214338	A	A	A	A	A	A	A	A	A	A	A	A	A	A	A	A	A	A	A	A	A	A	A	A	A	A	A	A	A	A	A	A	A	A	A	A	A	A	A	A	A	A	A	C	A	A	A	A	A
AX-147214339	A	A	A	A	A	A	A	A	A	A	A	A	A	A	A	A	A	A	A	A	A	A	A	A	A	A	A	A	A	A	A	A	A	A	A	A	A	A	A	A	A	A	A	C	A	A	A	A	A
AX-147214340	A	A	A	A	A	A	A	A	A	A	A	A	A	A	A	A	A	A	A	A	A	A	A	A	A	A	A	A	A	A	A	A	A	A	A	A	A	A	A	A	A	A	A	C	A	A	A	A	A
AX-147214341	B	B	B	B	B	B	B	B	B	B	B	B	B	B	B	B	B	B	B	B	B	B	B	B	B	B	B	B	B	B	B	B	B	B	B	B	B	B	B	B	B	B	B	D	B	B	B	B	B
AX-147214343	B	B	B	B	B	B	B	B	B	B	B	B	B	B	B	B	B	B	B	B	B	B	B	B	B	B	B	B	B	B	B	B	B	B	B	B	B	B	B	B	B	B	B	D	B	B	B	B	B
AX-147214345	A	A	A	A	A	A	A	A	A	A	A	A	A	A	A	A	A	A	A	A	A	A	A	A	A	A	A	A	A	A	A	A	A	A	A	A	A	A	A	A	A	A	A	C	A	A	A	A	A
AX-147214346	A	A	A	A	A	A	A	A	A	A	A	A	A	A	A	A	A	A	A	A	A	A	A	A	A	A	A	A	A	A	A	A	A	A	A	A	A	A	A	A	A	A	A	C	A	A	A	A	A
AX-147214351	A	A	A	A	A	A	A	A	A	A	A	A	A	A	A	A	A	A	A	A	A	A	A	A	A	A	A	A	A	A	A	A	A	C	A	A	A	A	A	A	A	A	A	C	A	A	A	A	A
AX-147214352	B	B	B	B	B	B	B	B	B	B	B	B	B	B	B	B	B	B	B	B	B	B	B	B	B	B	B	B	B	B	B	B	B	B	B	B	B	B	B	B	B	B	B	B	B	B	B	B	B
AX-147214353	A	A	A	A	A	A	A	A	A	A	A	A	A	A	A	A	A	A	A	A	A	A	A	A	A	A	A	A	A	A	A	A	A	A	A	A	A	A	A	A	A	A	A	B	A	A	A	A	A
AX-147214355	A	A	A	A	A	A	A	A	A	A	A	A	A	A	A	A	A	A	A	A	A	A	A	A	A	A	A	A	A	A	A	A	A	A	A	A	A	A	A	A	A	A	A	C	A	A	A	A	A
AX-147214356	B	B	B	B	B	B	B	B	B	B	B	B	B	B	B	B	B	B	B	B	B	B	B	B	B	B	B	B	B	B	B	B	B	B	B	B	B	B	B	B	B	B	B	D	B	B	B	B	B
AX-147214357	B	B	B	B	B	B	B	B	B	B	B	B	B	B	B	B	B	B	B	B	B	B	B	B	B	B	B	B	B	B	B	B	B	B	B	B	B	B	B	B	B	B	B	D	B	B	B	B	B
AX-147214359	B	B	B	B	B	B	B	B	B	B	B	B	B	B	B	B	B	B	B	B	B	B	B	B	B	B	B	B	B	B	B	B	B	B	B	B	B	B	B	B	B	B	B	D	B	B	B	B	B
AX-147214360	D	D	D	D	D	D	D	D	D	D	D	D	D	D	D	D	D	D	D	D	D	D	D	D	D	D	D	D	D	D	D	D	D	D	D	D	D	D	D	D	D	D	D	tetrasomic	D	D	D	D	D
AX-147214362	B	B	B	B	B	B	B	B	B	B	B	B	B	B	B	B	B	B	B	B	B	B	B	B	B	B	B	B	B	B	B	B	B	B	B	B	B	B	B	B	B	B	B	D	B	B	B	B	B
AX-147214363	A	A	A	A	A	A	A	A	A	A	A	A	A	A	A	A	A	A	A	A	A	A	A	A	A	A	A	A	A	A	A	A	A	A	A	A	A	A	A	A	A	A	A	tetrasomic	A	A	A	A	A
AX-147214364	B	B	B	B	B	B	B	B	B	B	B	B	B	B	B	B	B	B	B	B	B	B	B	B	B	B	B	B	B	B	B	B	B	B	B	B	B	B	B	B	B	B	B	D	B	B	B	B	B
AX-147214365	B	B	B	B	B	B	B	B	B	B	B	B	B	B	B	B	B	B	B	B	B	B	B	B	B	B	B	B	B	B	B	B	B	B	B	B	B	B	B	B	B	B	B	B	B	B	B	B	B
AX-147214368	A	A	A	A	A	A	A	A	A	A	A	A	A	A	A	A	A	A	A	A	A	A	A	A	A	A	A	A	A	A	A	A	A	A	A	A	A	A	A	A	A	A	A	C	A	A	A	A	A
AX-147214370	A	A	A	A	A	A	A	A	A	A	A	A	A	A	A	A	A	A	A	A	A	A	A	A	A	A	A	A	A	A	A	A	A	A	A	A	A	A	A	A	A	A	A	C	A	A	A	A	A
AX-147214371	B	B	B	B	B	B	B	B	B	B	B	B	B	B	B	B	B	B	B	B	B	B	B	B	B	B	B	B	B	B	B	B	B	B	B	B	B	B	B	B	B	B	B	D	B	B	B	B	B
AX-147214375	A	A	A	A	A	A	A	A	A	A	A	A	A	A	A	A	A	A	A	A	A	A	A	A	A	A	A	A	A	A	A	A	A	A	A	A	A	A	A	A	A	A	A	C	A	A	A	A	A
AX-147214377	A	A	A	A	A	A	A	A	A	A	A	A	A	A	A	A	A	A	A	A	A	A	A	A	A	A	A	A	A	A	A	A	A	A	A	A	A	A	A	A	A	A	A	C	A	A	A	A	A
AX-147214378	B	B	B	B	B	B	B	B	B	B	B	B	B	B	B	B	B	B	B	B	B	B	B	B	B	B	B	B	B	B	B	B	B	B	B	B	B	B	B	B	B	B	B	D	B	B	B	B	B
AX-147214379	A	A	A	A	A	A	A	A	A	A	A	A	A	A	A	A	A	A	A	A	A	A	A	A	A	A	A	A	A	A	A	A	A	A	A	A	A	A	A	A	A	A	A	C	A	A	A	A	A
AX-147214380	A	A	A	A	A	A	A	A	A	A	A	A	A	A	A	A	A	A	A	A	A	A	A	A	A	A	A	A	A	A	A	A	A	A	A	A	A	A	A	A	A	A	A	B	A	A	A	A	A
AX-147214382	A	A	A	A	A	A	A	A	A	A	A	A	A	A	A	A	A	A	A	A	A	A	A	A	A	A	A	A	A	A	A	A	A	A	A	A	A	A	A	A	A	A	A	C	A	A	A	A	A
AX-147214384	A	A	A	A	A	A	A	A	A	A	A	A	A	A	A	A	A	A	A	A	A	A	A	A	A	A	A	A	A	A	A	A	A	A	A	A	A	A	A	A	A	A	A	B	A	A	A	A	A
AX-147214387	A	A	A	A	A	A	A	A	A	A	A	A	A	A	A	A	A	A	A	A	A	A	A	A	A	A	A	A	A	A	A	A	A	A	A	A	A	A	A	A	A	A	A	C	A	A	A	A	A
AX-147214388	B	B	B	B	B	B	B	B	B	B	B	B	B	B	B	B	B	B	B	B	B	B	B	B	B	B	B	B	B	B	B	B	B	B	B	B	B	B	B	B	B	B	B	D	B	B	B	B	B
AX-147214389	B	B	B	B	B	B	B	B	B	B	B	B	B	B	B	B	B	B	B	B	B	B	B	B	B	B	B	B	B	B	B	B	B	B	B	B	B	B	B	B	B	B	B	D	B	B	B	B	B
AX-147214391	B	B	B	B	B	B	B	B	B	B	B	B	B	B	B	B	B	B	B	B	B	B	B	B	B	B	B	B	B	B	B	B	B	B	B	B	B	B	B	B	B	B	B	D	B	B	B	B	B
AX-147214395	B	B	B	B	B	B	B	B	B	B	B	B	B	B	B	B	B	B	B	B	B	B	B	B	B	B	B	B	B	B	B	B	B	B	B	B	B	B	B	B	B	B	B	D	B	B	B	B	B
AX-147214398	B	B	B	B	B	B	B	B	B	B	B	B	B	B	B	B	B	B	B	B	B	B	B	B	B	B	B	B	B	B	B	B	B	B	B	B	B	B	B	B	B	B	B	D	B	B	B	B	B
AX-147214399	A	A	A	B	A	A	A	A	A	A	A	A	A	A	A	A	A	A	A	A	A	A	A	A	A	A	A	A	A	A	A	A	A	A	A	A	A	A	B	A	A	A	A	H	A	A	A	A	A
AX-147214400	A	A	A	A	A	A	A	A	A	A	A	A	A	A	A	A	A	A	A	A	A	A	A	A	A	A	A	A	A	A	A	A	A	A	A	A	A	A	A	A	A	A	A	A	A	A	A	A	A
AX-147214401	B	B	B	B	B	B	B	B	B	B	B	B	B	B	B	B	B	B	B	B	B	B	B	B	B	B	B	B	B	B	B	B	B	B	B	B	B	B	B	B	B	B	B	A	B	B	B	B	B
AX-147214402	A	A	A	A	A	A	A	A	A	A	A	A	A	A	A	A	A	A	A	A	A	A	A	A	A	A	A	A	A	A	A	A	A	A	A	A	A	A	A	A	A	A	A	C	A	A	A	A	A
AX-147214403	B	B	B	B	B	B	B	B	B	B	B	B	B	B	B	B	B	B	B	B	B	B	B	B	B	B	B	B	B	B	B	B	B	B	B	B	B	B	B	B	B	B	B	D	B	B	B	B	B
AX-147214404	B	B	B	B	B	B	B	B	B	B	B	B	B	B	B	B	B	B	B	B	B	B	B	B	B	B	B	B	B	B	B	B	B	B	B	B	B	B	B	B	B	B	B	D	B	B	B	B	B
AX-147214405	B	B	B	B	B	B	B	B	B	B	B	B	B	B	B	B	B	B	B	B	B	B	B	B	B	B	B	B	B	B	B	B	B	B	B	B	B	B	B	B	B	B	B	D	B	B	B	B	B
AX-147214406	B	B	B	B	B	B	B	B	B	B	B	B	B	B	B	B	B	B	B	B	B	B	B	B	B	B	B	B	B	B	B	B	B	B	B	B	B	B	B	B	B	B	B	D	B	B	B	B	B
AX-147214407	B	B	B	B	B	B	B	B	B	B	B	B	B	B	B	B	B	B	B	B	B	B	B	B	B	B	B	B	B	B	B	B	B	B	B	B	B	B	B	B	B	B	B	D	B	B	B	B	B
AX-147214409	A	A	A	A	A	A	A	A	A	A	A	A	A	A	A	A	A	A	A	A	A	A	A	A	A	A	A	A	A	A	A	A	A	A	A	A	A	A	A	A	A	A	A	B	A	A	A	A	A
AX-147214412	B	B	B	B	B	B	B	B	B	B	B	B	B	B	B	B	B	B	B	B	B	B	B	B	B	B	B	B	B	B	B	B	B	B	B	B	B	B	B	B	B	B	B	B	B	B	B	D	D
AX-147214413	B	B	B	B	B	B	B	B	B	B	B	B	B	B	B	B	B	B	B	B	B	B	B	B	B	B	B	B	B	B	B	B	B	B	B	B	B	B	B	B	B	B	B	D	B	B	B	B	B
AX-147214415	B	B	B	B	B	B	B	B	B	B	B	B	B	B	B	B	B	B	B	B	B	B	B	B	B	B	B	B	B	B	B	B	B	B	B	B	B	B	B	B	B	B	B	D	B	B	B	B	B
AX-147214418	A	A	A	A	A	A	A	A	A	A	A	A	A	A	A	A	A	A	A	A	A	A	A	A	A	A	A	A	A	A	A	A	A	A	A	A	A	A	A	A	A	A	A	C	A	A	A	A	A
AX-147214419	B	B	B	B	B	B	B	B	B	B	B	B	B	B	B	B	B	B	B	B	B	B	B	B	B	B	B	B	B	B	B	B	B	B	B	B	B	B	B	B	B	B	B	D	B	B	B	B	B
AX-147214421	A	A	B	A	A	A	B	A	B	B	A	A	B	A	A	H	H	A	A	A	A	A	A	B	B	A	A	A	A	A	A	A	B	A	A	A	A	B	A	B	A	A	A	H	B	B	A	A	A
AX-147214422	B	B	A	B	B	B	A	B	A	A	B	B	A	B	B	H	H	B	B	B	B	B	B	A	A	B	B	B	B	B	B	B	A	B	B	B	B	A	B	A	B	B	B	B	A	A	B	B	B
AX-147214423	A	A	A	A	A	A	A	A	A	A	A	A	A	A	A	A	A	A	A	A	A	A	A	A	A	A	A	A	A	A	A	A	A	A	A	A	A	A	A	A	A	A	A	C	A	A	A	A	A
AX-147214428	A	A	C	A	C	A	A	C	A	C	C	C	C	C	A	?	A	C	A	A	A	C	A	C	C	A	A	C	A	?	A	C	C	A	C	C	A	C	A	C	?	A	C	A	A	C	A	A	A
AX-147214429	B	B	B	B	B	B	B	B	B	B	B	B	B	B	B	B	B	B	B	B	B	B	B	B	B	B	B	B	B	B	B	B	B	B	B	B	B	B	B	B	B	B	B	D	B	B	B	B	B
AX-147214430	B	B	B	B	B	B	B	B	B	B	B	B	B	B	B	B	B	B	B	B	B	B	B	B	B	B	B	B	B	B	B	B	B	B	B	B	B	B	B	B	B	B	B	D	B	B	B	B	B
AX-147214432	A	A	A	A	A	A	A	A	A	A	A	A	A	A	A	A	A	A	A	A	A	A	A	A	A	A	A	A	A	A	A	A	A	A	A	A	A	A	A	A	A	A	A	C	A	A	A	A	A
AX-147214433	A	A	A	A	A	A	A	A	A	A	A	A	A	A	A	A	A	A	A	A	A	A	A	A	A	A	A	A	A	A	A	A	A	A	A	A	A	A	A	A	A	A	A	C	A	A	A	A	A
AX-147214438	B	B	B	B	B	B	B	B	B	B	B	B	B	B	B	B	B	B	B	B	B	B	B	B	B	B	B	B	B	B	B	B	B	B	B	B	B	B	B	B	B	B	B	D	B	B	B	B	B
AX-147214439	C	C	C	C	C	C	C	C	C	C	C	C	C	C	C	C	C	C	C	C	C	C	C	C	C	C	C	C	C	C	C	C	C	C	C	C	C	C	C	C	C	C	C	tetrasomic	C	C	C	C	C
AX-147214440	B	B	B	B	B	B	B	B	B	B	B	B	B	B	B	B	B	B	B	B	B	B	B	B	B	B	B	B	B	B	B	A	B	B	B	B	B	B	B	B	B	B	A	B	B	B	B	B	B
AX-147214441	B	B	B	B	B	B	B	B	B	B	B	B	B	B	B	B	B	B	B	B	B	B	B	B	B	B	B	B	B	B	B	B	B	B	B	B	B	B	B	B	B	B	B	tetrasomic	B	B	B	B	B
AX-147214443	A	A	A	A	A	A	A	A	A	A	A	A	A	A	A	A	A	A	A	A	A	A	A	A	A	A	A	A	A	A	A	A	A	A	A	A	A	A	A	A	A	A	A	C	A	A	A	A	A
AX-147214444	A	A	A	A	A	A	A	A	A	A	A	A	A	A	A	A	A	A	A	A	A	A	A	A	A	A	A	A	A	A	A	A	A	A	A	A	A	A	A	A	A	A	A	C	A	A	A	A	A
AX-147214446	B	B	B	B	B	B	B	B	B	B	B	B	B	B	B	B	B	B	B	B	B	B	B	B	B	B	B	B	B	B	B	B	B	B	B	B	B	B	B	B	B	B	B	D	B	B	B	B	B
AX-147214448	D	D	D	D	D	D	D	D	D	D	D	D	D	D	D	D	D	D	D	D	D	D	D	D	D	D	D	D	D	D	D	D	D	D	D	D	D	D	D	D	D	D	D	tetrasomic	D	D	D	D	D
AX-147214449	A	A	B	A	B	A	A	B	A	B	B	H	B	B	A	H	A	B	A	A	A	B	A	B	B	A	A	B	A	B	A	B	B	A	B	B	A	B	A	B	B	A	B	A	A	B	A	B	B
AX-147214455	?	C	A	A	A	?	C	A	C	A	A	C	A	A	C	?	A	A	A	?	C	?	A	A	A	C	C	?	C	A	C	C	A	A	A	A	C	A	A	A	A	C	A	C	C	A	C	C	A
AX-147214456	A	A	A	A	A	A	A	A	A	A	A	A	A	A	A	A	A	A	A	A	A	A	A	A	A	A	A	A	A	A	A	A	A	A	A	A	A	A	A	A	A	A	A	C	A	A	A	A	A
AX-147214457	A	A	A	A	A	A	A	A	A	A	A	A	A	A	A	A	A	A	A	A	A	A	A	A	A	A	A	A	A	A	A	A	A	A	A	A	A	A	A	A	A	A	A	B	A	A	A	A	A
AX-147214459	B	B	D	B	D	B	B	D	B	D	D	D	D	D	B	?	B	D	B	B	B	D	B	D	B	B	B	D	B	D	B	D	D	B	D	D	B	D	B	D	D	B	D	B	B	D	B	B	B
AX-147214462	B	B	B	B	B	B	B	B	B	B	B	B	B	B	B	B	B	B	B	B	B	B	B	B	B	B	B	B	B	B	B	B	B	B	B	B	B	B	B	B	B	B	B	D	B	B	B	B	B
AX-147214463	B	B	B	B	B	B	B	B	B	B	B	B	B	B	B	B	B	B	B	B	B	B	B	B	B	B	B	B	B	B	B	B	B	B	B	B	B	B	B	B	B	B	B	D	B	B	B	B	B
AX-147214464	A	A	A	A	A	A	A	A	A	A	A	A	A	A	A	A	A	A	A	A	A	A	A	A	A	A	A	A	A	A	A	A	A	A	A	A	A	A	A	A	A	A	A	C	A	A	A	A	A
AX-147214465	B	B	B	B	B	B	B	B	B	B	B	B	B	B	B	B	B	B	B	B	B	B	B	B	B	B	B	B	B	B	B	B	B	B	B	B	B	B	B	B	B	B	B	D	B	B	B	B	B
AX-147214466	B	B	B	B	B	B	B	B	B	B	B	B	B	B	B	B	B	B	B	B	B	B	B	B	B	B	B	B	B	B	B	B	B	B	B	B	B	B	B	B	B	B	B	D	B	B	B	B	B
AX-147214467	A	A	A	A	A	A	A	A	A	A	A	A	A	A	A	A	A	A	A	A	A	A	A	A	A	A	A	A	A	A	A	A	A	A	A	A	A	A	A	A	A	A	A	C	A	A	A	A	A
AX-147214468	A	A	A	A	A	A	A	A	A	A	A	A	A	A	A	A	A	A	A	A	A	A	A	A	A	A	A	A	A	A	A	A	A	A	A	A	A	A	A	A	A	A	A	C	A	A	A	A	A
AX-147214469	A	A	A	A	A	A	A	A	A	A	A	A	A	A	A	A	A	A	A	A	A	A	A	A	A	A	A	A	A	C	A	A	A	A	A	A	A	A	A	A	A	A	A	C	A	A	A	A	A
AX-147214470	B	B	B	B	B	B	B	B	B	B	B	B	B	B	B	B	B	B	B	B	B	B	B	B	B	B	B	B	B	B	B	B	B	B	B	B	B	B	B	B	B	B	B	A	B	B	B	B	B
AX-147214472	B	B	B	B	B	B	B	B	B	B	B	B	B	B	B	B	B	B	B	B	B	B	B	B	B	B	B	B	B	B	B	B	B	B	B	B	B	B	B	B	B	B	B	D	B	B	B	B	B
AX-147214474	A	A	A	A	A	A	A	A	A	A	A	A	A	A	A	A	A	A	A	A	A	A	A	A	A	A	A	A	A	A	A	A	A	A	A	A	A	A	A	A	A	A	A	C	A	A	A	C	A
AX-147214475	B	B	B	B	B	B	B	B	B	B	B	B	B	B	B	B	B	B	B	B	B	B	B	B	B	B	B	B	B	B	B	B	B	B	B	?	B	B	B	B	B	B	B	D	B	B	B	B	B
AX-147214476	B	B	B	B	B	B	B	B	B	B	B	B	B	B	B	B	B	B	B	B	B	B	B	B	B	B	B	B	B	B	B	B	B	B	B	B	B	B	B	B	B	B	B	A	B	B	B	B	B
AX-147214479	B	B	B	B	B	B	B	B	B	B	B	B	B	B	B	B	B	B	B	B	B	B	B	B	B	B	B	B	B	B	B	B	B	B	B	B	B	B	B	B	B	B	B	D	B	B	B	B	B
AX-147214480	A	A	A	A	A	A	A	A	A	A	A	A	A	A	A	A	A	A	A	A	A	A	A	A	A	A	A	A	A	A	A	A	A	A	A	A	A	A	A	A	A	A	A	B	A	A	A	A	A
AX-147214481	A	A	A	A	A	A	A	A	A	A	A	A	A	A	A	A	A	A	A	A	A	A	A	A	A	A	A	A	A	A	A	A	A	A	A	A	A	A	A	A	A	A	A	C	A	A	A	A	A
AX-147214482	A	A	B	B	B	A	A	B	A	B	B	H	B	B	A	?	B	B	B	A	A	B	B	B	B	A	A	B	A	B	A	B	B	B	B	B	A	B	B	B	B	A	B	B	A	B	A	B	B
AX-147214484	A	A	A	A	A	A	A	A	A	A	A	A	A	A	A	A	A	A	A	A	A	A	A	A	A	A	A	A	A	A	A	A	A	A	A	A	A	A	A	A	A	A	A	C	A	A	A	A	A
AX-147214485	A	A	A	A	A	A	A	A	A	A	A	A	A	A	A	A	A	A	A	A	A	A	A	A	A	A	A	A	A	A	A	A	A	A	A	A	A	A	A	A	A	A	A	C	A	A	A	A	A
AX-147214487	A	A	A	A	A	A	A	A	A	A	A	A	A	A	A	A	A	A	A	A	A	A	A	A	A	A	A	A	A	A	A	A	A	A	A	A	A	A	A	A	A	A	A	C	A	A	A	A	A
AX-147214488	B	B	B	B	B	B	B	B	B	B	B	B	B	B	B	B	B	B	B	B	B	B	B	B	B	B	B	B	B	B	B	B	B	B	B	B	B	B	B	B	B	B	B	D	B	B	B	B	B
AX-147214489	A	A	A	A	A	A	A	A	A	A	A	A	A	A	A	A	A	A	A	A	A	A	A	A	A	A	A	A	A	A	A	A	A	A	A	A	A	A	A	A	A	A	A	C	A	A	A	A	A
AX-147214490	B	B	B	B	B	B	B	B	B	B	B	B	B	B	B	B	B	B	B	B	B	B	B	B	B	B	B	B	B	B	B	B	B	B	B	B	B	B	B	B	B	B	B	D	B	B	B	B	B
AX-147214491	B	B	B	B	B	B	B	B	B	B	B	B	B	B	B	B	B	B	B	B	B	B	B	B	B	B	B	B	B	B	B	B	B	B	B	B	B	B	B	B	B	B	B	D	B	B	B	B	B
AX-147214495	A	A	A	A	A	A	A	A	A	A	A	A	A	A	A	A	A	A	A	A	A	A	A	A	A	A	A	A	A	A	A	A	A	A	A	A	A	A	A	A	A	A	A	A	A	A	A	A	A
AX-147214498	A	A	A	A	A	A	A	A	A	A	A	A	A	A	A	A	A	A	A	A	A	A	A	A	A	A	A	A	A	A	A	A	A	A	A	A	A	A	A	A	A	A	A	C	A	A	A	A	A
AX-147214499	A	A	A	A	A	A	A	A	A	A	A	A	A	A	A	A	A	A	A	A	A	A	A	A	A	A	A	A	A	A	A	A	A	A	A	A	A	A	A	A	A	A	A	C	A	A	A	A	A
AX-147214502	B	B	B	B	B	B	B	B	B	B	B	B	B	B	B	B	B	B	B	B	B	B	B	B	B	B	B	B	B	B	B	B	B	B	B	B	B	B	B	B	B	B	B	D	B	B	B	B	B
AX-147214503	B	B	B	B	B	B	B	B	B	B	B	B	B	B	B	B	B	B	B	B	B	B	B	B	B	B	B	B	B	B	B	B	B	B	B	B	B	B	B	B	B	B	B	D	B	B	B	B	B
AX-147214504	B	B	B	B	B	B	B	B	B	B	B	B	B	B	B	B	B	B	B	B	B	B	B	B	B	B	B	B	B	B	B	B	B	B	B	B	B	B	B	B	B	B	B	D	B	B	B	B	B
AX-147214506	A	A	A	A	A	A	A	A	A	A	A	A	A	A	A	A	A	A	A	A	A	A	A	A	A	A	A	A	A	A	A	A	A	A	A	A	A	A	A	A	A	A	A	B	A	A	A	A	A
AX-147214507	A	A	A	A	A	A	A	A	A	A	A	A	A	A	A	A	A	A	A	A	A	A	A	A	A	A	A	A	A	A	A	A	A	A	A	A	A	A	A	A	A	A	A	C	A	A	A	A	A
AX-147214508	B	B	B	B	B	B	B	B	B	B	B	B	B	B	B	B	B	B	B	B	B	B	B	B	B	B	B	B	B	B	B	B	B	B	B	B	B	B	B	B	B	B	B	D	B	B	B	B	B
AX-147214511	A	A	A	A	A	A	A	A	A	A	A	A	A	A	A	A	A	A	A	A	A	A	A	A	A	A	A	A	A	A	A	C	A	A	A	A	A	A	A	A	A	A	A	C	A	A	A	A	A
AX-147214512	A	A	A	A	A	A	A	A	A	A	A	A	A	A	A	A	A	A	A	A	A	A	A	A	A	A	A	A	A	A	A	A	A	A	A	A	A	A	A	A	A	A	A	C	A	A	A	A	A
AX-147214515	B	B	B	B	B	B	B	B	B	B	B	B	B	B	B	B	B	B	B	B	B	B	B	B	B	B	B	B	B	B	B	B	B	B	B	B	B	B	B	B	B	B	B	D	B	B	B	B	B
AX-147214518	A	A	B	A	A	A	B	A	B	B	A	A	B	A	A	H	H	A	A	A	A	A	A	B	B	A	A	A	A	A	A	A	B	A	A	A	A	B	A	B	A	A	A	A	B	B	A	A	A
AX-147214519	A	A	A	A	A	A	A	A	A	A	A	A	A	A	A	A	A	A	A	A	A	A	A	A	A	A	A	A	A	A	A	A	A	A	A	A	A	A	A	A	A	A	A	C	A	A	A	A	A
AX-147214520	B	B	B	B	B	B	B	B	B	B	B	B	B	B	B	B	B	B	B	B	B	B	B	B	B	B	B	B	B	B	B	B	B	B	B	B	B	B	B	B	B	B	B	D	B	B	B	B	B
AX-147214523	B	B	B	B	B	B	B	B	B	B	B	B	B	B	B	B	B	B	B	B	B	B	B	B	B	B	B	B	B	B	B	B	B	B	B	B	B	B	B	B	B	B	B	D	B	B	B	B	B
AX-147214524	B	B	B	B	B	B	B	B	B	B	B	B	B	B	B	B	B	B	B	B	B	B	B	B	B	B	B	B	B	B	B	B	B	B	B	B	B	B	B	B	B	B	B	D	B	B	B	B	B
AX-147214526	A	A	A	A	A	A	A	A	A	A	A	A	A	A	A	A	A	A	A	A	A	A	A	A	A	A	A	A	A	A	A	A	A	A	A	A	A	A	A	A	A	A	A	C	A	A	A	A	A
AX-147214532	B	B	B	B	B	B	B	B	B	B	B	B	B	B	B	B	B	B	B	B	B	B	B	B	B	B	B	B	B	B	B	B	B	B	B	B	B	B	B	B	B	B	B	A	B	B	B	B	B
AX-147214533	B	B	B	B	B	B	B	B	B	B	B	B	B	B	B	B	B	B	B	B	B	B	B	B	B	B	B	B	B	B	B	B	B	B	B	B	B	B	B	B	B	B	B	A	B	B	B	B	B
AX-147214534	A	A	A	A	A	A	A	A	A	A	A	A	A	A	A	A	A	A	A	A	A	A	A	A	A	A	A	A	A	A	A	A	A	A	A	A	A	A	A	A	A	A	A	C	A	A	A	A	A
AX-147214535	B	B	A	B	A	B	B	A	B	A	A	H	A	A	B	H	B	A	B	B	B	A	B	A	A	B	B	A	B	A	B	B	?	?	A	H	B	A	B	A	?	B	A	B	B	A	B	B	B
AX-147214536	B	B	B	B	B	B	B	B	B	B	B	B	B	B	B	B	B	B	B	B	B	B	B	B	B	B	B	B	B	B	B	B	B	B	B	B	B	B	B	B	B	B	B	D	B	B	B	B	B
AX-147214537	B	B	B	B	B	B	B	B	B	B	B	B	B	B	B	B	B	B	B	B	B	B	B	B	B	B	B	B	B	D	B	B	B	B	B	D	B	B	B	B	B	B	B	D	B	B	B	B	B
AX-147214538	B	B	B	B	B	B	B	B	B	B	B	B	B	B	B	B	B	B	B	B	B	B	B	B	B	B	B	B	B	B	B	B	B	B	B	B	B	B	B	B	B	B	B	D	B	B	B	B	B
AX-147214539	B	B	B	B	B	B	B	B	B	B	B	B	B	B	B	B	B	B	B	B	B	B	B	B	B	B	B	B	B	B	B	B	B	B	B	B	B	B	B	B	B	B	B	D	B	B	B	B	B
AX-147214540	B	B	B	B	B	B	B	B	B	B	B	B	B	B	B	B	B	B	B	B	B	B	B	B	B	B	B	B	B	B	B	B	B	B	B	B	B	B	B	B	B	B	B	D	B	B	B	B	B
AX-147214541	B	B	B	B	B	B	B	B	B	B	B	B	B	B	B	B	B	B	B	B	B	B	B	B	B	B	B	B	B	B	B	B	B	B	B	B	B	B	B	B	B	B	B	B	B	B	B	D	D
AX-147214542	D	D	B	D	D	D	B	D	B	B	D	D	B	D	D	D	D	D	D	D	D	D	D	B	B	D	D	D	D	D	D	D	B	D	D	D	D	B	D	B	D	D	D	D	B	B	D	D	D
AX-147214543	A	A	A	A	A	A	A	A	A	A	A	A	A	A	A	A	A	A	A	A	A	A	A	A	A	A	A	A	A	A	A	A	A	A	A	A	A	A	A	A	A	A	A	C	A	A	A	A	A
AX-147214546	A	A	A	A	A	A	A	A	A	A	A	A	A	A	A	A	A	A	A	A	A	A	A	A	A	A	A	A	A	A	A	A	A	A	A	A	A	A	A	A	A	A	A	C	A	A	A	A	A
AX-147214547	A	A	A	A	A	A	A	A	A	A	A	A	A	A	A	A	A	A	A	A	A	A	A	A	A	A	A	A	A	A	A	C	A	A	A	A	A	A	A	A	A	A	A	A	A	A	A	A	A
AX-147214548	B	B	D	B	B	B	D	B	D	D	B	B	D	B	B	B	B	B	B	B	B	B	B	D	D	B	B	B	B	B	B	B	D	B	B	B	B	D	B	D	B	B	B	B	D	D	B	B	B
AX-147214549	A	A	A	A	A	A	A	A	A	A	A	A	A	A	A	A	A	A	A	A	A	A	A	A	A	A	A	A	A	A	A	A	A	A	A	A	A	A	A	A	A	A	A	C	A	A	A	C	A
AX-147214554	A	A	A	A	A	A	A	A	A	A	A	A	A	A	A	A	A	A	A	A	A	A	A	A	A	A	A	A	A	A	A	A	A	A	A	A	A	A	A	A	A	A	A	C	A	A	A	A	A
AX-147214556	B	B	B	B	B	B	B	B	B	B	B	B	B	B	B	B	B	B	B	B	B	B	B	B	B	B	B	B	B	B	B	B	B	B	B	B	B	B	B	B	B	B	B	D	B	B	B	B	B
AX-147214557	A	A	A	A	A	A	A	A	A	A	A	A	A	A	A	A	A	A	A	A	A	A	A	A	A	A	A	A	A	A	A	A	A	A	A	A	A	A	A	A	A	A	A	C	A	A	A	A	A
AX-147214558	A	A	A	A	A	A	A	A	A	A	A	A	A	A	A	A	A	A	A	A	A	A	A	A	A	A	A	A	A	A	A	A	A	A	A	A	A	A	A	A	A	A	A	C	A	A	A	A	A
AX-147214559	B	B	B	B	B	B	B	B	B	B	B	B	B	B	B	B	B	B	B	B	B	B	B	B	B	B	B	B	B	B	B	B	B	B	B	B	B	B	B	B	B	B	B	D	B	B	B	B	B
AX-147214560	A	A	A	A	A	A	A	A	A	A	A	A	A	A	A	A	A	A	A	A	A	A	A	A	A	A	A	A	A	A	A	A	A	A	A	A	A	A	A	A	A	A	A	C	A	A	A	A	A
AX-147214562	A	A	A	A	A	A	A	A	A	A	A	A	A	A	A	A	A	A	A	A	A	A	A	A	A	A	A	A	A	A	A	A	A	A	A	A	A	A	A	A	A	A	A	C	A	A	A	A	A
AX-147214563	B	B	B	B	B	B	B	B	B	B	B	B	B	B	B	B	B	B	B	B	B	B	B	B	B	B	B	B	B	B	B	B	B	B	B	B	B	B	B	B	B	B	B	D	B	B	B	B	B
AX-147214564	A	A	A	A	A	A	A	A	A	A	A	A	A	A	A	A	A	A	A	A	A	A	A	A	A	A	A	A	A	A	A	A	A	A	A	A	A	A	A	A	A	A	A	C	A	A	A	A	A
AX-147214565	A	A	A	A	A	A	A	A	A	A	A	A	A	A	A	A	A	A	A	A	A	A	A	A	A	A	A	A	A	A	A	A	A	A	A	A	A	A	A	A	A	A	A	C	A	A	A	A	A
AX-147214567	B	B	B	B	B	B	B	B	B	B	B	B	B	B	B	B	B	B	B	B	B	B	B	B	B	B	B	B	B	B	B	B	B	B	B	B	B	B	B	B	B	B	B	D	B	B	B	B	B
AX-147214568	B	B	B	B	B	B	B	B	B	B	B	B	B	B	B	B	B	B	B	B	B	B	B	B	B	B	B	B	B	B	B	B	B	B	B	B	B	B	B	B	B	B	B	D	B	B	B	B	B
AX-147214571	B	B	B	B	B	B	B	B	B	B	B	B	B	B	B	B	B	B	B	B	B	B	B	B	B	B	B	B	B	B	B	D	B	B	B	B	B	B	B	B	B	B	B	B	B	B	B	B	B
AX-147214572	A	A	A	A	A	A	A	A	A	A	A	A	A	A	A	A	A	A	A	A	A	A	A	A	A	A	A	A	A	A	A	A	A	A	A	A	A	A	A	A	A	A	A	B	A	A	A	A	A
AX-147214576	B	B	B	B	B	B	B	B	B	B	B	B	B	B	B	B	B	B	B	B	B	B	B	B	B	B	B	B	B	B	B	B	B	D	B	D	B	B	B	B	B	B	B	D	B	B	B	B	B
AX-147214578	B	B	B	B	B	B	B	B	B	B	B	B	B	B	B	B	B	B	B	B	B	B	B	B	B	B	B	B	B	B	B	B	B	B	B	B	B	B	B	B	B	B	B	D	B	B	B	B	B
AX-147214580	B	B	B	B	B	B	B	B	B	B	B	B	B	B	B	B	B	B	B	B	B	B	B	B	B	B	B	B	B	B	B	B	B	B	B	B	B	B	B	B	B	B	B	A	B	B	B	B	B
AX-147214581	B	B	B	B	B	B	B	B	B	B	B	B	B	B	B	B	B	B	B	B	B	B	B	B	B	B	B	B	B	B	B	B	B	B	B	B	B	B	B	B	B	B	B	A	B	B	B	B	B
AX-147214582	A	A	A	A	A	A	A	A	A	A	A	A	A	A	A	A	A	A	A	A	A	A	A	A	A	A	A	A	A	A	A	A	A	A	A	A	A	A	A	A	A	A	A	C	A	A	A	A	A
AX-147214585	A	A	A	A	A	A	A	A	A	A	A	A	A	A	A	A	A	A	A	A	A	A	A	A	A	A	A	A	A	A	A	A	A	A	A	A	A	A	A	A	A	A	A	C	A	A	A	A	A
AX-147214587	B	B	B	B	B	B	B	B	B	B	B	B	B	B	B	B	B	B	B	B	B	B	B	B	B	B	B	B	B	B	B	B	B	B	B	B	B	B	B	B	B	B	B	D	B	B	B	B	B
AX-147214588	A	A	A	A	A	A	A	A	A	A	A	A	A	A	A	A	A	A	A	A	A	A	A	A	A	A	A	A	A	A	A	A	A	A	A	A	A	A	A	A	A	A	A	C	A	A	A	A	A
AX-147214589	B	B	B	B	B	B	B	B	B	B	B	B	B	B	B	B	B	B	B	B	B	B	B	B	B	B	B	B	B	B	B	B	B	B	B	B	B	B	B	B	B	B	B	D	B	B	B	B	B
AX-147214591	A	A	B	A	B	A	A	A	A	B	A	A	B	B	A	A	A	A	A	A	B	A	A	A	A	A	A	B	A	A	A	A	B	A	A	A	A	B	A	A	A	A	B	A	A	B	B	A	A
AX-147214592	B	B	B	B	B	B	B	B	B	B	B	B	B	B	B	B	B	B	B	B	B	B	B	B	B	B	B	B	B	B	B	B	B	B	B	B	B	B	B	B	B	B	B	B	B	B	B	D	B
AX-147214593	D	D	B	D	B	D	D	D	D	B	D	D	B	B	D	D	D	D	D	D	B	D	D	D	D	D	D	B	D	D	D	D	B	D	D	D	D	B	D	D	D	D	B	D	D	B	B	D	D
AX-147214594	A	A	B	A	B	A	A	A	A	B	A	A	B	B	A	A	A	A	A	A	B	A	A	A	A	A	A	B	A	A	A	A	B	A	A	A	A	B	A	A	A	A	B	A	A	B	B	A	A
AX-147214597	A	A	A	A	A	A	A	A	A	A	A	A	A	A	A	A	A	A	A	A	A	A	A	A	A	A	A	A	A	A	A	A	A	A	A	A	A	A	A	A	A	A	A	C	A	A	A	A	A
AX-147214598	B	B	B	B	B	B	B	B	B	B	B	B	B	B	B	B	B	B	B	B	B	B	B	B	B	B	B	B	B	B	B	B	B	B	B	B	B	B	B	B	B	B	B	D	B	B	B	B	B
AX-147214599	B	B	B	B	B	B	B	B	B	B	B	B	B	B	B	B	B	B	B	B	B	B	B	B	B	B	B	B	B	B	B	B	B	B	B	B	B	B	B	B	B	B	B	D	B	B	B	B	B
AX-147214600	B	B	B	B	B	B	B	B	B	B	B	B	B	B	B	B	B	B	B	B	B	B	B	B	B	B	B	B	B	B	B	B	B	B	B	B	B	B	B	B	B	B	B	D	B	B	B	B	B
AX-147214602	A	A	A	A	A	A	A	A	A	A	A	A	A	A	A	A	A	A	A	A	A	A	A	A	A	A	A	A	A	A	A	A	A	A	A	A	A	A	A	A	A	A	A	C	A	A	A	A	A
AX-147214603	B	B	B	B	B	B	B	B	B	B	B	B	B	B	B	B	B	B	B	B	B	B	B	B	B	B	B	B	B	B	B	B	B	B	B	B	B	B	B	B	B	B	B	D	B	B	B	B	B
AX-147214609	B	B	B	B	B	B	B	B	B	B	B	B	B	B	B	B	B	B	B	B	B	B	B	B	B	B	B	B	B	B	B	B	B	B	B	B	B	B	B	B	B	B	B	B	B	B	B	B	B
AX-147214612	A	A	A	A	A	A	A	A	A	A	A	A	A	A	A	A	A	A	A	A	A	A	A	A	A	A	A	A	A	A	A	A	A	A	A	A	A	A	A	A	A	A	A	C	A	A	A	A	A
AX-147214613	A	A	A	A	A	A	A	A	A	A	A	A	A	A	A	A	A	A	A	A	A	A	A	A	A	A	A	A	A	A	A	A	A	A	A	A	A	A	A	A	A	A	A	C	A	A	A	A	A
AX-147214615	A	A	A	A	A	A	A	A	A	A	A	A	A	A	A	A	A	A	A	A	A	A	A	A	A	A	A	A	A	A	A	A	A	A	A	A	A	A	A	A	A	A	A	C	A	A	A	A	A
AX-147214616	B	B	B	B	B	B	B	B	B	B	B	B	B	B	B	B	B	B	B	B	B	B	B	B	B	B	B	B	B	B	B	B	B	B	B	B	B	B	B	B	B	B	B	D	B	B	B	B	B
AX-147214617	A	A	A	A	A	A	A	A	A	A	A	A	A	A	A	A	A	A	A	A	A	A	A	A	A	A	A	A	A	A	A	A	A	A	A	A	A	A	A	A	A	A	A	C	A	A	A	A	A
AX-147214618	A	A	A	A	A	A	A	A	A	A	A	A	A	A	A	A	A	A	A	A	A	A	A	A	A	A	A	A	A	A	A	A	A	A	A	A	A	A	A	A	A	A	A	C	A	A	A	A	A
AX-147214619	A	A	A	A	A	A	A	A	A	A	A	A	A	A	A	A	A	A	A	A	A	A	A	A	A	A	A	A	A	A	A	A	A	A	A	A	A	A	A	A	A	A	A	B	A	A	A	A	A
AX-147214621	A	A	A	A	A	A	A	A	A	A	A	A	A	A	A	A	A	A	A	A	A	A	A	A	A	A	A	A	A	A	A	A	A	A	A	A	A	A	A	A	A	A	A	C	A	A	A	A	A
AX-147214622	B	B	B	B	B	B	B	B	B	B	B	B	B	B	B	B	B	B	B	B	B	B	B	B	B	B	B	B	B	B	B	B	B	B	B	B	B	B	B	B	B	B	B	D	B	B	B	B	B
AX-147214624	B	B	B	B	B	B	B	B	B	B	B	B	B	B	B	B	B	B	B	B	B	B	B	B	B	B	B	B	B	B	B	B	B	B	B	B	B	B	B	B	B	B	B	D	B	B	B	B	B
AX-147214626	A	A	A	?	A	A	A	A	A	A	A	A	A	A	A	A	A	A	A	A	A	A	A	A	A	A	A	A	A	A	A	A	A	A	A	A	A	A	A	A	A	A	A	B	A	A	A	A	A
AX-147214627	A	A	A	A	A	A	A	A	A	A	A	A	A	A	A	A	A	A	A	A	A	A	A	A	A	A	A	A	A	A	A	A	A	A	A	A	A	A	A	A	A	A	A	C	A	A	A	A	A
AX-147214628	B	B	A	B	B	B	B	B	B	B	B	B	B	B	B	B	B	B	B	B	B	B	B	B	B	B	B	B	B	B	B	B	A	B	B	B	B	A	B	B	B	B	B	A	B	A	B	B	B
AX-147214629	A	A	A	A	A	A	A	A	A	A	A	A	A	A	A	A	A	A	A	A	A	A	A	A	A	A	A	A	A	A	A	A	A	A	A	A	A	A	A	A	A	A	A	C	A	A	A	A	A
AX-147214631	B	B	B	B	B	B	B	B	B	B	B	B	B	B	B	B	B	B	B	B	B	B	B	B	B	B	B	B	B	B	B	B	B	B	B	B	B	B	B	B	B	B	B	D	B	B	B	B	B
AX-147214634	B	B	B	B	B	B	B	B	B	B	B	B	B	B	B	B	B	B	B	B	B	B	B	B	B	B	B	B	B	B	B	B	B	B	B	B	B	B	B	B	B	B	B	D	B	B	B	B	B
AX-147214635	B	B	B	B	B	B	B	B	B	B	B	B	B	B	B	B	B	B	B	B	B	B	B	B	B	B	B	B	B	B	B	B	B	B	B	B	B	B	B	B	B	B	B	D	B	B	B	B	B
AX-147214638	A	A	A	A	A	A	A	A	A	A	A	A	A	A	A	A	A	A	A	A	A	A	A	A	A	A	A	A	A	A	A	A	A	A	A	A	A	A	A	A	A	A	A	C	A	A	A	A	A
AX-147214641	B	B	B	B	B	B	B	B	B	B	B	B	B	B	B	B	B	B	B	B	B	B	B	B	B	B	B	B	B	B	B	B	B	B	B	B	B	B	B	B	B	B	B	D	B	B	B	B	B
AX-147214642	B	B	B	B	B	B	B	B	B	B	B	B	B	B	B	B	B	B	B	B	B	B	B	B	B	B	B	B	B	B	B	B	B	B	B	B	B	B	B	B	B	B	B	B	B	B	B	D	B
AX-147214643	B	B	B	B	B	B	B	B	B	B	B	B	B	B	B	B	B	B	B	B	B	B	B	B	B	B	B	B	B	B	B	B	B	B	B	B	B	B	B	B	B	B	B	D	B	B	B	B	B
AX-147214644	B	B	B	B	B	B	B	B	B	B	B	B	B	B	B	B	B	B	B	B	B	B	B	B	B	B	B	B	B	B	B	B	B	B	B	B	B	B	B	B	B	B	B	D	B	B	B	B	B
AX-147214646	B	B	B	B	B	B	B	B	B	B	B	B	B	B	B	B	B	B	B	B	B	B	B	B	B	B	B	B	B	B	B	B	B	B	B	B	B	B	B	B	B	B	B	D	B	B	B	B	B
AX-147214648	B	B	B	B	B	B	B	B	B	B	B	B	B	B	B	B	B	B	B	B	B	B	B	B	B	B	B	B	B	B	B	B	B	B	B	B	B	B	B	B	B	B	B	D	B	B	B	B	B
AX-147214649	A	A	A	A	A	A	A	A	A	A	A	A	A	A	A	A	A	A	A	A	A	A	A	A	A	A	A	A	A	A	A	A	A	A	A	A	A	A	A	A	A	B	A	A	A	A	A	A	A
AX-147214650	A	A	A	A	A	A	A	A	A	A	A	A	A	A	A	A	A	A	A	A	A	A	A	A	A	A	A	A	A	A	A	A	A	A	A	A	A	A	A	A	A	A	A	C	A	A	A	A	A
AX-147214656	A	A	A	A	A	A	A	A	A	A	A	A	A	A	A	A	A	A	A	A	A	A	A	A	A	A	A	A	A	A	A	A	A	A	A	A	A	A	A	A	A	A	A	C	A	A	A	A	A
AX-147214659	B	B	B	B	B	B	B	B	B	B	B	B	B	B	B	B	B	B	B	B	B	B	B	B	B	B	B	B	B	B	B	B	B	B	B	B	B	B	B	B	B	B	B	A	B	B	B	B	B
AX-147214660	B	B	B	B	B	B	B	B	B	B	B	B	B	B	B	B	B	B	B	B	B	B	B	B	B	B	B	B	B	B	B	B	B	B	B	B	B	B	B	B	B	B	B	D	B	B	B	B	B
AX-147214667	B	B	B	B	B	B	B	B	B	B	B	B	B	B	B	B	B	B	B	B	B	B	B	B	B	B	B	B	B	B	B	B	B	B	B	B	B	B	B	B	B	B	B	D	B	B	B	B	B
AX-147214668	B	B	B	B	B	B	B	B	B	B	B	B	B	B	B	B	B	B	B	B	B	B	B	B	B	B	B	B	B	B	B	B	B	B	B	B	B	B	B	B	B	B	B	D	B	B	B	B	B
AX-147214669	B	B	B	B	B	B	B	B	B	B	B	B	B	B	B	B	B	B	B	B	B	B	B	B	B	B	B	B	B	B	B	B	B	B	B	B	B	B	B	B	B	B	B	D	B	B	B	B	B
AX-147214671	B	B	B	B	B	B	B	B	B	B	B	B	B	B	B	B	B	B	B	B	B	B	B	B	B	B	B	B	B	B	B	B	B	B	B	B	B	B	B	B	B	B	B	D	B	B	B	B	B
AX-147214672	A	A	A	A	A	A	A	A	A	A	A	A	A	A	A	A	A	A	A	A	A	A	A	A	A	A	A	A	A	A	A	A	A	A	A	A	A	A	A	A	A	A	A	C	A	A	A	A	A
AX-147214673	A	A	A	A	A	A	A	A	A	A	A	A	A	A	A	A	A	A	A	A	A	A	A	A	A	A	A	A	A	A	A	A	A	A	A	A	A	A	A	A	A	A	A	B	A	A	A	A	A
AX-147214675	B	B	B	B	B	B	B	B	B	B	B	B	B	B	B	B	B	B	B	B	B	B	B	B	B	B	B	B	B	B	B	B	B	B	B	B	B	B	B	B	B	B	B	D	B	B	B	B	B
AX-147214676	B	B	B	B	B	B	B	B	B	B	B	B	B	B	B	B	B	B	B	B	B	B	B	B	B	B	B	B	B	B	B	B	B	B	B	B	B	B	B	B	B	B	B	D	B	B	B	B	B
AX-147214678	B	B	B	B	B	B	B	B	B	B	B	B	B	B	B	B	B	B	B	B	B	B	B	B	A	B	B	B	B	B	B	A	B	B	B	B	B	B	B	B	B	B	A	B	B	A	B	B	B
AX-147214680	A	A	A	A	A	A	A	A	A	A	A	A	A	A	A	A	A	A	A	A	A	A	A	A	A	A	A	A	A	A	A	A	A	A	A	A	A	A	A	A	A	A	A	C	A	A	A	A	A
AX-147214682	B	B	B	B	B	B	B	B	B	B	B	B	B	B	B	B	B	B	B	B	B	B	B	B	B	B	B	B	B	B	B	B	B	B	B	B	B	B	B	B	B	B	B	D	B	B	B	B	B
AX-147214683	B	B	B	B	B	B	B	B	B	B	B	B	B	B	B	B	B	B	B	B	B	B	B	B	B	B	B	B	B	B	B	B	B	B	B	B	B	B	B	B	B	B	B	D	B	B	B	B	B
AX-147214686	A	A	A	A	A	A	A	A	A	A	A	A	A	A	A	A	A	A	A	A	A	A	A	A	A	A	A	A	A	A	A	A	A	A	A	A	A	A	A	A	A	A	A	C	A	A	A	A	A
AX-147214691	A	A	A	A	A	A	A	A	A	A	A	A	A	A	A	A	A	A	A	A	A	A	A	A	A	A	A	A	A	A	A	A	A	A	A	A	A	A	A	A	A	A	A	C	A	A	A	A	A
AX-147214692	A	A	A	A	A	A	A	A	A	A	A	A	A	A	A	A	A	A	A	A	A	A	A	A	A	A	A	A	A	A	A	A	A	A	A	A	A	A	A	A	A	A	A	B	A	A	A	A	A
AX-147214695	A	A	A	A	A	A	A	A	A	A	A	A	A	A	A	A	A	A	A	A	A	A	A	A	A	A	A	A	A	A	A	A	A	A	A	A	A	A	A	A	A	A	A	C	A	A	A	A	A
AX-147214696	A	A	A	A	A	A	A	A	A	A	A	A	A	A	A	A	A	A	A	A	A	A	A	A	A	A	A	A	A	A	A	A	A	A	A	A	A	A	A	A	A	A	A	C	A	A	A	A	A
AX-147214697	A	A	A	A	A	A	A	A	A	A	A	A	A	A	A	A	A	A	A	A	A	A	A	A	A	A	A	A	A	A	A	A	A	A	A	A	A	A	A	A	A	A	A	C	A	A	A	A	A
AX-147214698	B	B	B	B	B	B	B	B	B	B	B	B	B	B	B	B	B	B	B	B	B	B	B	B	B	B	B	B	B	B	B	B	B	B	B	B	B	B	B	B	B	B	B	D	B	B	B	B	B
AX-147214700	B	B	B	B	B	B	B	B	B	B	B	B	B	B	B	B	B	B	B	B	B	B	B	B	B	B	B	B	B	B	B	B	B	B	B	B	B	B	B	B	B	B	B	D	B	B	B	B	B
AX-147214704	B	B	B	B	B	B	B	B	B	B	B	B	B	B	B	B	B	B	B	B	B	B	B	B	B	B	B	B	B	B	B	B	B	B	B	B	B	B	B	B	B	B	B	D	B	B	B	B	B
AX-147214705	A	A	A	A	A	A	A	A	A	A	A	A	A	A	A	A	A	A	A	A	A	A	A	A	A	A	A	A	A	A	A	A	A	A	A	A	A	A	A	A	A	A	A	C	A	A	A	A	A
AX-147214707	A	A	A	A	A	A	A	A	A	A	A	A	A	A	A	A	A	A	A	A	A	A	A	A	A	A	A	A	A	A	A	A	A	A	A	A	A	A	A	A	A	A	A	C	A	A	A	A	A
AX-147214708	A	A	A	A	A	A	A	A	A	A	A	A	A	A	A	A	A	A	A	A	A	A	A	A	A	A	A	A	A	A	A	A	A	A	A	A	A	A	A	A	A	A	A	C	A	A	A	A	A
AX-147214709	B	B	B	B	B	B	B	B	B	B	B	B	B	B	B	B	B	B	B	B	B	B	B	B	B	B	B	B	B	B	B	B	B	B	B	B	B	B	B	B	B	B	B	B	B	B	B	B	B
AX-147214711	A	A	A	A	A	A	A	A	A	A	A	A	A	A	A	A	A	A	A	A	A	A	A	A	A	A	A	A	A	A	A	A	A	A	A	A	A	A	A	A	A	A	A	C	A	A	A	A	A
AX-147214712	A	A	A	A	A	A	A	A	A	A	A	A	A	A	A	A	A	A	A	A	A	A	A	A	A	A	A	A	A	A	A	A	A	A	A	A	A	A	A	A	A	A	A	C	A	A	A	A	A
AX-147214713	A	A	A	A	A	A	A	A	A	A	A	A	A	A	A	A	A	A	A	A	A	A	A	A	A	A	A	A	A	A	A	A	A	A	A	A	A	A	A	A	A	A	A	C	A	A	A	A	A
AX-147214719	B	B	B	B	B	B	B	B	B	B	B	B	B	B	B	B	B	B	B	B	B	B	B	B	B	B	B	B	B	B	B	B	B	B	B	B	B	B	B	B	B	B	B	A	B	B	B	B	B
AX-147214720	B	B	B	B	B	B	B	B	B	B	B	B	B	B	B	B	B	B	B	B	B	B	B	B	B	B	B	B	B	B	B	B	B	B	B	B	B	B	B	B	B	B	B	D	B	B	B	B	B
AX-147214722	A	A	A	A	A	A	A	A	A	A	A	A	A	A	A	A	A	A	A	A	A	A	A	A	A	A	A	A	A	A	A	A	A	A	A	A	A	A	A	A	A	A	A	C	A	A	A	A	A
AX-147214723	B	B	B	B	B	B	B	B	B	B	B	B	B	B	B	B	B	B	B	B	B	B	B	B	B	B	B	B	B	B	B	B	B	B	B	B	B	B	B	B	B	B	B	D	B	B	B	B	B
AX-147214725	B	B	B	A	B	B	B	B	B	B	B	B	B	B	B	B	B	B	B	B	B	B	B	B	B	B	B	B	B	B	B	B	B	B	B	B	B	B	A	B	B	B	B	B	B	B	B	B	B
AX-147214726	B	B	B	B	B	B	B	B	B	B	B	B	B	B	B	B	B	B	B	B	B	B	B	B	B	B	B	B	B	B	B	B	B	B	B	B	B	B	B	B	B	B	B	D	B	B	B	B	B
AX-147214727	B	B	B	B	B	B	B	B	B	B	B	B	B	B	B	B	B	B	B	B	B	B	B	B	B	B	B	B	B	B	B	A	B	B	B	B	B	B	B	B	B	B	A	B	B	A	B	B	B
AX-147214730	A	A	A	A	A	A	A	A	A	A	A	A	A	A	A	A	A	A	A	A	A	A	A	A	A	A	A	A	A	A	A	A	A	A	A	A	A	A	A	A	A	A	A	C	A	A	A	A	A
AX-147214731	A	A	A	A	A	A	A	A	A	A	A	A	A	A	A	A	A	A	A	A	A	A	A	A	A	A	A	A	A	A	A	A	A	A	A	A	A	A	A	A	A	A	A	C	A	A	A	A	A
AX-147214732	A	A	A	A	A	A	A	A	A	A	A	A	A	A	A	A	A	A	A	A	A	A	A	A	A	A	A	A	A	A	A	A	A	A	A	A	A	A	A	A	A	A	A	C	A	A	A	A	A
AX-147214733	B	B	B	B	B	B	B	B	B	B	B	B	B	B	B	B	B	B	B	B	B	B	B	B	B	B	B	B	B	B	B	B	B	B	B	B	B	B	B	B	B	B	B	D	B	B	B	B	B
AX-147214734	A	A	A	A	A	A	A	A	A	A	A	A	A	A	A	A	A	A	A	A	A	A	A	A	A	A	A	A	A	A	A	A	A	A	A	A	A	A	A	A	A	A	A	C	A	A	A	A	A
AX-147214736	B	B	B	B	B	B	B	B	B	B	B	B	B	B	B	B	B	B	B	B	B	B	B	B	B	B	B	B	B	B	B	B	B	B	B	B	B	B	B	B	B	B	B	D	B	B	B	B	B
AX-147214738	A	A	A	A	A	A	A	C	A	A	A	?	A	A	A	A	A	A	A	A	A	C	A	A	A	?	A	?	?	C	A	C	A	C	A	A	A	A	A	A	A	A	C	C	?	C	?	A	A
AX-147214739	B	B	B	B	B	B	B	B	B	B	B	B	B	B	B	B	B	B	B	B	B	B	B	B	B	B	B	B	B	B	B	D	B	B	B	B	B	B	B	B	B	B	D	tetrasomic	B	D	B	B	B
AX-147214743	A	A	A	A	A	A	A	A	A	A	A	A	A	A	A	A	A	A	A	A	A	A	A	A	A	A	A	A	A	A	A	A	A	A	A	A	A	A	A	A	A	A	A	C	A	A	A	A	A
AX-147214745	B	B	B	B	B	B	B	B	B	B	B	B	B	B	B	B	B	B	B	B	B	B	B	B	B	B	B	B	B	B	B	B	B	B	B	B	B	B	B	B	B	B	B	D	B	B	B	B	B
AX-147214746	B	B	B	B	B	B	B	B	B	B	B	B	B	B	B	B	B	B	B	B	B	B	B	B	B	B	B	B	B	B	B	B	B	B	B	B	B	B	B	B	B	B	B	D	B	B	B	B	B
AX-147214747	B	B	B	B	B	B	B	B	B	B	B	B	B	B	B	B	B	B	B	B	B	B	B	B	B	B	B	B	B	B	B	B	B	B	B	B	B	B	B	B	B	B	B	D	B	B	B	B	B
AX-147214749	B	B	B	B	B	B	B	B	B	B	B	B	B	B	B	B	B	B	B	B	B	B	B	B	B	B	B	B	B	B	B	B	B	B	B	B	B	B	B	B	B	A	B	B	B	B	B	B	B
AX-147214750	A	A	A	A	A	A	A	A	A	A	A	A	A	A	A	A	A	A	A	A	A	A	A	A	A	A	A	A	A	A	A	A	A	A	A	A	A	A	A	A	A	A	A	C	A	A	A	A	A
AX-147214751	A	A	A	A	A	A	A	A	A	A	A	A	A	A	A	A	A	A	A	A	A	A	A	A	A	A	A	A	A	A	A	A	A	A	A	A	A	A	A	A	A	A	A	A	A	A	A	C	A
AX-147214752	B	B	B	B	B	B	B	B	B	B	B	B	B	B	B	B	B	B	B	B	B	B	B	B	B	B	B	B	B	B	B	B	B	B	B	D	B	B	B	B	B	B	B	D	B	B	B	B	B
AX-147214754	B	B	B	B	B	B	B	B	B	B	B	B	B	?	B	B	B	B	B	B	B	B	B	B	B	B	B	B	B	B	B	D	B	B	B	B	B	B	B	B	B	B	D	B	B	B	B	B	B
AX-147214755	A	A	A	A	A	A	A	A	A	A	A	A	A	A	A	A	A	A	A	A	A	A	A	A	A	A	A	A	A	A	A	A	A	A	A	A	A	A	A	A	A	A	A	A	A	A	A	A	A
AX-147214757	B	B	B	B	B	B	B	B	B	B	B	B	B	B	B	B	B	B	B	B	B	B	B	B	B	B	B	B	B	B	B	B	B	B	B	B	B	B	B	B	B	B	B	B	B	B	B	B	B
AX-147214759	A	A	A	A	A	A	A	A	A	A	A	A	A	A	A	A	A	A	A	A	A	A	A	A	A	A	A	A	A	A	A	A	A	A	A	A	A	A	A	A	A	A	A	B	A	A	A	A	A
AX-147214760	B	B	B	B	B	B	B	B	B	B	B	B	B	B	B	B	B	B	B	B	B	B	B	B	B	B	B	B	B	B	B	B	B	B	B	B	B	B	B	B	B	B	B	D	B	B	B	B	B
AX-147214761	B	B	B	B	B	B	B	B	B	B	B	B	B	B	B	B	B	B	B	B	B	B	B	B	B	B	B	B	B	B	B	B	B	B	B	B	B	B	B	B	B	B	B	D	B	B	B	B	B
AX-147214762	B	B	B	B	B	B	B	B	B	B	B	B	B	B	B	B	B	B	B	B	B	B	B	B	B	B	B	B	B	B	B	B	B	B	B	B	B	B	B	B	B	B	B	D	B	B	B	B	B
AX-147214763	B	B	B	B	B	B	B	B	B	B	B	B	B	B	B	B	B	B	B	B	B	B	B	B	B	B	B	B	B	B	B	B	B	B	B	B	B	B	B	B	B	B	B	A	B	B	B	B	B
AX-147214764	B	B	B	B	B	B	B	B	B	B	B	B	B	B	B	B	B	B	B	B	B	B	B	B	B	B	B	B	B	B	B	B	B	B	B	B	B	B	B	B	B	B	B	D	B	B	B	B	B
AX-147214767	A	A	A	A	A	A	A	A	A	A	A	A	A	A	A	A	A	A	A	A	A	A	A	A	A	A	A	A	A	A	A	A	A	A	A	A	A	A	A	A	A	A	A	C	A	A	A	A	A
AX-147214768	A	A	A	A	A	A	A	A	A	A	A	A	A	A	A	A	A	A	A	A	A	A	A	A	A	A	A	A	A	A	A	A	A	A	A	A	A	A	A	A	A	A	A	C	A	A	A	A	A
AX-147214769	C	C	C	C	C	C	C	C	C	C	C	C	C	C	C	C	C	C	C	C	C	C	C	C	C	C	C	C	C	C	C	C	C	C	C	C	C	C	C	C	C	C	C	A	C	C	C	C	C
AX-147214770	B	B	B	B	B	B	B	B	B	B	B	B	B	B	B	B	B	B	B	B	B	B	B	B	B	B	B	B	B	B	B	B	B	B	B	B	B	B	B	B	B	B	B	D	B	B	B	B	B
AX-147214775	B	B	B	B	B	B	B	B	B	B	B	B	B	B	B	B	B	B	B	B	B	B	B	B	B	B	B	B	B	B	B	B	B	B	B	B	B	B	B	B	B	B	B	D	B	B	B	B	B
AX-147214777	B	B	B	B	B	B	B	B	B	B	B	B	B	B	B	B	B	B	B	B	B	B	B	B	B	B	B	B	B	B	B	B	B	B	B	B	B	B	B	B	B	B	B	A	B	B	B	B	B
AX-147214778	A	A	A	A	A	A	A	A	A	A	A	A	A	A	A	A	A	A	A	A	A	A	A	A	A	A	A	A	A	A	A	A	A	A	A	A	A	A	A	A	A	A	A	B	A	A	A	A	A
AX-147214779	A	A	A	A	A	A	A	A	A	A	A	A	A	A	A	A	A	A	A	A	A	A	A	A	A	A	A	A	A	A	A	A	A	A	A	A	A	A	A	A	A	A	A	C	A	A	A	A	A
AX-147214780	A	A	A	A	A	A	A	A	A	A	A	A	A	A	A	A	A	A	A	A	A	A	A	A	A	A	A	A	A	A	A	A	A	A	A	A	A	A	A	A	A	A	A	C	A	A	A	A	A
AX-147214782	B	B	B	B	B	B	B	B	B	B	B	B	B	B	B	B	B	B	B	B	B	B	B	B	B	B	B	B	B	B	B	B	B	B	B	B	B	B	B	B	B	B	B	D	B	B	B	B	B
AX-147214783	B	B	B	B	B	B	B	B	B	B	B	B	B	B	B	B	B	B	B	B	B	B	B	B	B	B	B	B	B	B	B	B	B	B	B	B	B	B	B	B	B	B	B	D	B	B	B	B	B
AX-147214784	A	A	A	A	A	A	A	A	A	A	A	A	A	A	A	A	A	A	A	A	A	A	A	A	A	A	A	A	A	A	A	A	A	A	A	A	A	A	A	A	A	A	A	B	A	A	A	A	A
AX-147214785	B	B	B	B	B	B	B	B	B	B	B	B	B	B	B	B	B	B	B	B	B	B	B	B	B	B	B	B	B	B	B	B	B	B	B	B	B	B	B	B	B	B	B	D	B	B	B	B	B
AX-147214786	B	B	B	B	B	B	B	B	B	B	B	B	B	B	B	B	B	B	B	B	B	B	B	B	B	B	B	B	B	B	B	B	B	B	B	B	B	B	B	B	B	B	B	D	B	B	B	B	B
AX-147214787	B	B	B	B	B	B	B	B	B	B	B	B	B	B	B	B	B	B	B	B	B	B	B	B	B	B	B	B	B	B	B	B	B	B	B	B	B	B	B	B	B	B	B	D	B	B	B	B	B
AX-147214788	B	B	B	B	B	B	B	B	B	B	B	B	B	B	B	B	B	B	B	B	B	B	B	B	B	B	B	B	B	B	B	B	B	B	B	B	B	B	B	B	B	B	B	D	B	B	B	B	B
AX-147214791	C	C	C	C	A	C	C	A	C	C	A	C	A	A	C	C	C	A	C	C	C	A	C	A	C	C	C	A	C	A	C	C	C	C	C	A	C	C	C	C	C	C	C	C	C	C	C	C	C
AX-147214792	A	A	A	A	A	A	A	A	A	A	A	A	A	A	A	A	A	A	A	A	A	A	A	A	A	A	A	A	A	A	A	A	A	C	A	A	A	A	A	A	A	A	A	A	A	A	A	C	A
AX-147214794	B	B	B	B	B	B	B	B	B	B	B	B	B	B	B	B	B	B	B	B	B	B	B	B	B	B	B	B	B	B	B	B	B	B	B	B	B	B	B	B	B	B	B	D	B	B	B	B	B
AX-147214795	A	A	A	A	A	A	A	A	A	A	A	A	A	A	A	A	A	A	A	A	A	A	A	A	A	A	A	A	A	A	A	A	A	A	A	A	A	A	A	A	A	A	A	B	A	A	A	A	A
AX-147214796	B	B	B	B	B	B	B	B	B	B	B	B	B	B	B	B	B	B	B	B	B	B	B	B	B	B	B	B	B	B	B	B	B	B	B	B	B	B	B	B	B	B	B	D	B	B	B	B	B
AX-147214797	A	A	A	A	A	A	A	A	A	A	A	A	A	A	A	A	A	A	A	A	A	A	A	A	A	A	A	A	A	A	A	A	A	A	A	A	A	A	A	A	A	A	A	C	A	A	A	A	A
AX-147214806	B	B	B	B	B	B	B	B	B	B	B	B	B	B	B	B	B	B	B	B	B	B	B	B	B	B	B	B	B	B	B	B	B	B	B	B	B	B	B	B	B	B	B	D	B	B	B	B	B
AX-147214807	A	A	A	A	A	A	A	A	A	A	A	A	A	A	A	A	A	A	A	A	A	A	A	A	A	A	A	A	A	A	A	A	A	A	A	A	A	A	A	A	A	A	A	C	A	A	A	A	A
AX-147214808	B	B	B	B	B	B	B	B	B	B	B	B	B	B	B	B	B	B	B	B	B	B	B	B	B	B	B	B	B	B	B	B	B	B	B	B	B	B	B	B	B	B	B	A	B	B	B	B	B
AX-147214809	B	B	B	B	B	B	B	?	B	B	B	B	B	B	B	B	B	B	B	B	B	B	B	B	B	B	B	B	B	B	B	B	B	B	B	B	B	B	B	B	B	B	B	D	B	B	B	B	B
AX-147214810	B	B	B	B	B	B	B	B	B	B	B	B	B	B	B	B	B	B	B	B	B	B	B	B	B	B	B	B	B	B	B	B	B	B	B	B	B	B	B	B	B	B	B	A	B	B	B	tetrasomic	B
AX-147214811	A	A	A	A	A	A	A	A	A	A	A	A	A	A	A	A	A	A	A	A	A	A	A	A	A	A	A	A	A	A	A	A	A	A	A	A	A	A	A	A	A	A	A	C	A	A	A	A	A
AX-147214812	A	A	A	A	A	A	A	A	A	A	A	A	A	A	A	A	A	A	A	A	A	A	A	A	A	A	A	A	A	A	A	A	A	A	A	C	A	A	A	A	A	A	A	C	A	C	C	A	A
AX-147214813	B	B	B	B	B	B	B	B	B	B	B	B	B	B	B	B	B	B	B	B	B	B	B	B	B	B	B	B	B	B	B	B	B	B	B	B	B	B	B	B	B	B	B	D	B	B	B	B	B
AX-147214817	A	A	A	A	A	A	A	A	A	A	A	A	A	A	A	A	A	A	A	A	A	A	A	A	A	A	A	A	A	A	A	A	A	A	A	A	A	A	A	A	A	A	A	C	A	A	A	A	A
AX-147214819	B	B	B	B	B	B	B	B	B	B	B	B	B	B	B	B	B	B	B	B	B	B	B	B	B	B	B	B	B	B	B	B	B	B	B	B	B	B	B	B	B	B	B	D	B	B	B	B	B
AX-147214820	A	A	A	A	A	A	A	A	A	A	A	A	A	A	A	A	A	A	A	A	A	A	A	A	A	A	A	A	A	A	A	A	A	A	A	A	A	A	A	A	A	A	A	C	A	A	A	A	A
AX-147214821	A	A	A	A	A	A	A	A	A	A	A	A	A	A	A	A	A	A	A	A	A	A	A	A	A	A	A	A	A	A	A	A	A	A	A	A	A	A	A	A	A	A	A	C	A	A	A	A	A
AX-147214822	A	A	A	A	A	A	A	A	A	A	A	A	A	A	A	A	A	A	A	A	A	A	A	A	A	A	A	A	A	A	A	A	A	A	A	A	A	A	A	A	A	A	A	C	A	A	A	A	A
AX-147214823	B	B	B	B	B	B	B	B	B	B	B	B	B	B	B	B	B	B	B	B	B	B	B	B	B	B	B	B	B	B	B	B	B	B	B	B	B	B	B	B	B	B	B	D	B	B	B	B	B
AX-147214825	B	B	B	B	B	B	B	B	B	B	B	B	B	B	B	B	B	B	B	B	B	B	B	B	B	B	B	B	B	B	B	B	B	B	B	B	B	B	B	B	B	B	B	D	B	B	B	B	B
AX-147214826	A	A	A	A	A	A	A	A	A	A	A	A	A	A	A	A	A	A	A	A	A	A	A	A	A	A	A	A	A	A	A	A	A	A	A	A	A	A	A	A	A	A	A	C	A	A	A	A	A
AX-147214830	B	B	B	B	B	B	B	B	B	B	B	B	B	B	B	B	B	B	B	B	B	B	B	B	B	B	B	B	B	B	B	B	B	B	B	B	B	B	B	B	B	B	B	D	B	B	B	B	B
AX-147214832	B	B	B	B	B	B	B	B	B	B	B	B	B	B	B	B	B	B	B	B	B	B	B	B	B	B	B	B	B	B	B	B	B	B	B	B	B	B	B	B	B	B	B	D	B	B	B	B	B
AX-147214836	A	A	A	A	A	A	A	A	A	A	A	A	A	A	A	A	A	A	A	A	A	A	A	A	A	A	A	A	A	A	A	A	A	A	A	A	A	A	A	A	A	A	A	C	A	A	A	A	A
AX-147214837	A	A	A	A	A	A	A	A	A	A	A	A	A	A	A	A	A	A	A	A	A	A	A	A	A	A	A	A	A	A	A	A	A	A	A	A	A	A	A	A	A	A	A	C	A	A	A	A	A
AX-147214838	A	A	A	A	A	A	A	A	A	A	A	A	A	A	A	A	A	A	A	A	A	A	A	A	A	A	A	A	A	A	A	A	A	A	A	A	A	A	A	A	A	A	A	C	A	A	A	A	A
AX-147214841	B	B	B	B	B	B	B	B	B	B	B	B	B	B	B	B	B	B	B	B	B	B	B	B	B	B	B	B	B	B	B	B	B	B	B	B	B	B	B	B	B	B	B	A	B	B	B	B	B
AX-147214844	B	B	B	B	B	B	B	B	B	B	B	B	B	B	B	B	B	B	B	B	B	B	B	B	B	B	B	B	B	B	B	B	B	B	B	B	B	B	B	B	B	B	B	D	B	B	B	B	B
AX-147214847	B	B	B	B	B	B	B	B	B	B	B	B	B	B	B	B	B	B	B	B	B	B	B	B	B	B	B	B	B	B	B	B	B	B	B	B	B	B	B	B	B	B	B	D	B	B	B	B	B
AX-147214848	B	B	B	B	B	B	B	B	B	B	B	B	B	B	B	B	B	B	B	B	B	B	B	B	B	B	B	B	B	B	B	B	B	B	B	B	B	B	B	B	B	B	B	D	B	B	B	B	B
AX-147214849	B	B	A	B	B	B	B	B	B	B	B	B	B	B	B	B	B	B	B	B	B	B	B	B	A	B	B	B	B	B	B	B	A	B	B	B	B	B	B	A	B	B	B	A	B	A	B	B	B
AX-147214852	A	A	A	A	A	A	A	A	A	A	A	A	A	A	A	A	A	A	A	A	A	A	A	A	A	A	A	A	A	A	A	A	A	A	A	A	A	A	A	A	A	A	A	A	A	A	A	A	A
AX-147214857	A	A	A	A	A	A	A	A	A	A	A	A	A	A	A	A	A	A	A	A	A	A	A	A	A	A	A	A	A	A	A	B	A	A	A	A	A	A	A	A	A	A	B	A	A	A	A	A	A
AX-147214866	B	B	A	B	B	B	B	B	B	B	B	B	B	B	B	B	B	B	B	B	B	B	B	B	A	B	B	B	B	B	B	B	A	B	B	?	B	B	B	B	B	B	A	B	B	B	B	B	B
AX-147214868	B	B	B	B	B	B	B	B	B	B	B	?	B	B	?	B	D	B	D	B	D	?	?	D	B	D	B	B	B	B	B	?	B	D	B	?	D	B	?	?	B	B	B	B	B	B	B	B	B
AX-147214874	B	B	B	B	B	B	B	B	B	B	B	B	B	B	B	B	B	B	B	B	B	B	B	B	B	B	B	B	B	B	B	B	B	B	B	B	B	B	B	B	B	B	B	B	B	B	B	B	B
AX-147214878	A	A	A	A	A	A	A	A	A	A	A	A	A	A	A	A	A	A	A	A	A	A	A	A	A	A	A	A	A	A	A	A	A	A	A	A	A	A	A	A	A	A	A	A	A	A	A	A	A
AX-147214879	B	B	B	B	B	B	B	B	B	B	B	B	B	B	D	B	B	B	D	B	B	B	D	B	B	B	B	D	B	D	B	B	B	D	B	B	D	B	B	B	B	B	B	B	B	B	B	B	B
AX-147214880	A	A	A	A	A	A	A	A	A	A	A	A	A	A	C	A	A	A	C	A	A	A	C	A	A	A	A	C	A	C	A	A	A	C	A	A	C	A	A	A	A	A	A	A	A	A	A	A	A
AX-147214881	A	A	A	A	A	A	A	A	A	A	A	A	A	A	B	A	A	A	B	A	A	A	B	A	A	A	A	B	A	B	A	A	A	B	A	A	B	A	A	A	A	A	A	A	A	A	A	A	A
AX-147214882	D	D	D	D	D	D	D	D	D	D	D	D	D	D	B	D	D	D	B	D	D	D	B	D	D	D	D	B	D	B	D	D	D	B	D	D	B	D	D	D	D	D	D	D	D	D	D	D	D
AX-147214883	A	A	A	H	A	A	A	A	A	A	A	H	A	A	B	H	H	H	B	H	H	A	B	A	A	H	H	B	A	B	A	B	A	B	A	A	B	A	H	A	A	A	B	A	A	A	A	H	H
AX-147214887	A	A	A	A	A	A	A	A	A	?	A	A	A	A	A	A	A	A	A	A	A	A	A	A	A	A	A	A	A	A	A	A	A	A	A	A	A	A	A	A	A	A	A	A	A	A	C	A	A
AX-147214888	A	A	A	A	A	A	A	A	A	A	A	A	A	A	A	A	A	A	A	A	A	A	A	A	A	A	A	A	A	A	A	C	A	A	A	A	A	A	A	A	A	A	A	A	A	A	A	A	A
AX-147214889	B	B	B	B	B	B	B	B	B	B	B	B	B	B	B	B	B	B	B	B	B	B	B	B	B	B	B	B	B	B	B	A	B	B	B	B	B	B	B	B	B	B	B	B	B	B	B	B	B
AX-147214894	B	B	B	B	B	B	B	B	B	B	B	B	B	B	B	B	B	B	B	B	B	B	B	B	D	B	B	B	B	B	B	D	B	B	B	B	B	B	B	B	B	B	B	B	B	B	B	B	B
AX-147214896	A	A	A	A	A	A	A	A	A	A	A	A	A	A	A	A	A	A	A	A	A	A	A	A	A	A	A	A	A	A	A	A	A	A	A	A	A	A	A	A	A	A	A	A	A	A	A	A	A
AX-147214905	A	A	A	A	A	A	A	A	A	A	A	A	A	A	C	A	A	A	C	A	C	A	C	A	A	A	A	C	A	C	A	C	A	?	A	C	?	A	A	A	A	A	C	A	A	A	A	A	A
AX-147214908	B	B	B	B	B	B	B	B	B	B	B	B	B	B	B	B	B	B	B	B	B	B	B	B	B	B	B	B	B	B	B	B	B	B	B	B	B	B	B	B	B	B	B	D	B	B	B	B	B
AX-147214909	B	B	B	B	B	B	B	B	B	B	B	B	B	B	B	B	B	B	B	B	B	B	B	B	B	B	B	B	B	B	B	D	B	B	B	B	B	B	B	B	B	B	D	B	B	B	B	B	B
AX-147214912	A	A	A	A	A	A	A	A	A	A	A	A	A	A	A	A	A	A	A	A	A	A	A	A	A	A	A	A	A	A	A	A	A	A	A	A	A	A	A	A	A	A	A	A	A	A	A	C	A
AX-147214913	B	A	A	B	A	B	A	A	A	B	A	A	A	A	B	A	B	A	B	A	B	A	B	H	B	B	A	B	A	A	A	A	A	B	A	A	B	B	B	A	A	B	A	B	B	A	B	B	B
AX-147214914	A	A	A	A	A	A	A	A	A	A	A	A	A	A	A	A	A	A	A	A	A	A	A	A	A	A	A	A	A	A	A	A	A	A	A	A	A	A	A	A	A	A	A	C	A	A	A	A	A
AX-147214915	A	A	A	A	A	A	A	A	A	A	A	A	A	A	A	A	A	A	A	A	A	A	A	A	A	A	A	A	A	A	A	A	A	A	A	A	A	A	A	A	A	A	A	A	A	A	A	C	A
AX-147214920	B	B	B	B	B	B	B	B	B	B	B	B	B	B	B	B	B	B	B	B	B	B	B	B	B	B	B	B	B	B	B	B	B	B	B	B	B	B	B	B	B	B	B	B	B	B	B	A	B
AX-147214926	B	B	B	B	B	B	B	B	B	B	B	B	B	B	B	B	B	B	B	B	B	B	B	B	B	B	B	B	B	B	B	B	B	B	B	B	B	B	B	B	B	B	B	B	B	B	B	B	B
AX-147214930	A	A	A	A	A	A	A	A	A	A	A	A	A	A	A	A	A	A	A	A	A	A	A	A	A	A	A	A	A	A	A	C	A	A	A	A	A	A	A	A	A	A	C	A	A	A	A	A	A
AX-147214931	B	B	B	B	B	B	B	B	B	B	B	B	B	B	D	B	B	B	D	B	B	B	D	B	B	B	B	D	B	D	B	B	B	D	B	B	D	B	B	B	B	B	B	B	B	B	B	B	B
AX-147214935	H	H	H	A	H	H	H	H	H	H	H	H	H	H	H	H	H	H	H	H	H	H	H	H	A	A	H	H	H	H	H	B	B	H	H	B	H	H	A	A	H	H	B	H	H	B	H	B	B
AX-147214936	D	D	D	D	D	D	D	D	D	D	D	D	D	D	D	D	D	D	D	D	D	D	D	D	B	D	D	D	D	D	D	D	D	D	D	D	D	D	D	B	D	D	D	D	D	D	D	D	D
AX-147214938	C	C	A	C	C	C	C	C	C	C	C	C	C	C	C	C	C	C	C	C	C	C	C	C	A	C	C	C	C	C	C	A	A	C	C	C	C	C	C	A	C	C	A	A	C	A	C	C	C
AX-147214939	D	D	B	D	D	D	D	D	D	D	D	D	D	D	D	D	D	D	D	D	D	D	D	D	B	D	D	D	D	D	D	B	B	D	D	D	D	D	D	B	D	D	B	B	D	B	D	D	D
AX-147214940	B	B	D	B	B	B	B	B	B	B	B	B	B	B	B	B	B	B	B	B	B	B	B	B	D	B	B	B	B	B	B	?	B	B	B	B	B	B	B	D	B	B	?	B	B	B	B	B	B
AX-147214941	D	D	D	D	D	D	D	D	D	D	D	D	D	D	D	D	D	D	D	D	D	D	D	D	B	D	D	D	D	D	D	D	D	D	D	D	D	D	D	B	D	D	D	D	D	D	D	D	D
AX-147214942	C	C	A	C	C	C	C	C	C	C	C	C	C	C	C	C	C	C	C	C	C	C	C	C	A	C	C	C	C	C	C	A	A	C	C	C	C	C	C	A	C	C	A	A	C	A	C	C	C
AX-147214945	A	A	A	A	A	A	A	A	A	A	A	A	A	A	A	A	A	A	A	A	A	A	A	A	A	A	A	A	A	A	A	A	A	A	A	A	A	A	A	A	A	A	A	A	A	A	A	C	A
AX-147214946	B	B	B	B	B	B	B	B	B	B	B	B	B	B	B	B	B	B	B	B	B	B	B	B	B	B	B	B	B	B	B	D	B	B	B	B	B	B	B	B	B	B	B	B	B	B	B	B	B
AX-147214955	A	A	A	A	A	A	A	A	A	A	A	A	A	A	A	A	A	A	A	A	A	A	A	A	A	A	A	A	A	A	A	A	A	A	A	A	A	A	A	A	A	A	A	A	A	A	A	A	A
AX-147214956	A	A	A	A	A	A	A	A	A	A	A	A	A	A	A	A	A	A	A	A	A	A	A	A	A	A	A	A	A	A	A	A	C	A	A	A	A	A	A	A	A	A	A	A	A	C	A	A	A
AX-147214959	A	A	A	A	A	A	A	A	A	A	A	A	A	A	A	A	A	A	A	A	A	A	A	A	A	A	A	A	A	A	A	B	A	A	A	A	A	A	A	A	A	A	B	A	A	A	A	A	A
AX-147214960	B	B	A	B	B	B	B	B	B	B	B	B	B	B	B	B	B	B	B	B	B	B	B	B	A	B	B	B	B	B	B	B	A	B	B	B	B	B	B	A	B	B	B	A	B	A	B	B	B
AX-147214964	B	B	B	B	B	B	B	B	B	B	B	B	B	B	B	B	B	B	B	B	B	B	B	B	B	B	B	B	B	B	B	B	B	B	B	B	B	B	B	D	B	B	B	B	B	B	B	B	B
AX-147214973	A	A	A	A	A	A	A	A	A	A	A	A	A	A	A	A	A	A	A	A	A	A	A	A	A	A	A	A	A	A	A	A	A	C	A	A	A	A	A	A	A	A	A	A	A	A	A	A	A
AX-147214977	A	A	A	A	A	A	A	A	A	A	A	A	A	A	A	A	A	A	A	A	A	A	A	A	A	A	A	A	A	A	A	A	A	A	A	A	A	A	A	A	A	A	A	A	A	A	A	A	A
AX-147214982	C	C	A	C	C	A	C	C	C	C	C	C	A	C	C	?	C	C	C	C	C	C	C	A	A	C	C	C	C	C	C	A	A	C	C	C	C	A	C	?	C	C	A	?	C	A	C	A	A
AX-147214986	D	D	B	D	D	D	D	D	D	D	D	D	B	D	D	D	D	D	D	D	D	D	D	B	B	D	D	D	D	D	D	B	B	D	D	D	D	B	D	B	D	D	B	B	D	B	D	B	B
AX-147214987	A	A	B	A	A	A	A	A	A	A	A	A	B	A	A	A	A	A	A	A	A	A	A	B	B	A	A	A	A	A	A	B	B	A	A	A	A	B	A	B	A	A	B	H	A	B	A	B	B
AX-147214988	B	B	D	B	B	B	B	B	B	B	B	B	D	B	B	B	B	B	B	B	B	B	B	D	D	B	B	B	B	B	B	D	D	B	B	B	B	D	B	D	B	B	D	D	B	D	B	D	D
AX-147214990	B	B	B	B	B	B	B	B	B	B	B	B	B	B	B	B	B	B	B	B	B	B	B	B	B	B	B	B	B	B	B	B	B	B	B	B	B	B	B	B	B	B	B	B	B	B	B	B	B
AX-147214992	C	C	A	C	C	C	C	C	C	C	C	C	A	C	C	?	C	C	C	C	C	C	C	A	A	C	C	C	C	C	C	A	A	C	C	C	C	A	C	A	C	C	A	?	C	A	C	A	A
AX-147215001	A	A	C	A	A	A	A	A	A	A	A	A	C	A	A	A	A	A	A	A	A	A	A	C	C	A	A	A	A	A	A	A	C	A	A	A	A	C	A	C	A	A	A	C	A	C	A	A	A
AX-147215003	B	A	A	B	A	B	A	A	A	A	A	A	A	A	B	A	B	A	B	A	A	A	B	H	A	B	A	B	A	B	A	B	A	B	A	A	B	A	B	A	A	B	A	B	B	A	B	B	B
AX-147215006	B	B	B	B	B	B	B	B	B	B	B	B	B	B	B	B	B	B	B	B	B	B	B	B	B	B	B	B	B	B	B	B	B	B	B	B	B	B	B	B	B	B	B	B	B	B	B	B	B
AX-147215015	A	A	A	A	A	A	A	A	A	A	A	A	A	A	A	A	A	A	A	A	A	A	A	A	A	A	A	A	A	A	A	B	A	A	A	A	A	A	A	A	A	A	B	A	A	A	A	A	A
AX-147215018	B	A	A	B	A	B	A	A	A	A	A	A	A	A	B	A	B	A	B	A	A	A	B	H	A	A	A	B	A	B	A	A	A	B	A	A	A	A	B	A	A	B	A	B	B	A	B	B	B
AX-147215019	D	D	D	D	D	D	D	D	D	D	D	D	D	D	D	D	D	D	D	D	D	D	D	D	D	D	D	D	D	D	D	B	D	D	D	D	D	D	D	D	D	D	B	D	D	D	D	D	D
AX-147215020	B	B	B	B	B	B	B	B	B	B	?	B	B	B	B	B	B	B	B	B	B	B	B	B	B	B	B	B	B	B	B	D	B	B	B	B	B	B	B	B	B	B	D	B	B	B	B	B	B
AX-147215022	A	A	A	A	A	A	A	A	A	A	A	A	A	A	A	A	A	A	A	A	A	A	A	A	A	A	A	A	A	A	A	C	A	A	A	A	A	A	A	A	A	A	C	A	A	A	A	A	A
AX-147215023	A	A	A	A	A	A	A	A	A	A	A	A	A	A	A	A	A	A	A	A	A	A	A	A	A	A	A	A	A	A	A	A	A	A	A	A	A	A	A	A	A	A	C	A	A	A	A	A	A
AX-147215031	A	A	A	A	A	A	A	A	A	A	A	A	A	A	A	A	A	A	A	A	A	A	A	A	A	A	A	A	A	A	A	A	A	A	A	A	A	A	A	A	A	A	A	A	A	A	A	A	A
AX-147215037	B	B	B	B	B	B	B	B	B	B	B	B	B	B	B	B	B	B	B	B	B	B	B	B	B	B	B	B	B	B	B	B	B	B	B	B	B	B	B	B	B	B	B	B	B	B	B	B	B
AX-147215042	B	B	B	B	B	D	B	B	B	B	B	B	B	B	B	B	B	B	B	B	B	B	B	B	B	B	B	B	B	B	B	B	B	B	B	B	B	B	B	B	B	D	B	B	B	B	B	B	B
AX-147215049	A	A	C	A	A	A	A	A	A	A	A	A	A	A	A	A	A	A	A	A	A	A	A	A	A	A	A	A	A	A	A	A	C	A	A	A	A	A	A	A	A	A	A	C	A	C	A	A	A
AX-147215057	B	B	H	B	B	B	B	B	B	B	B	B	B	B	B	B	B	B	B	B	B	B	B	B	B	B	B	B	B	B	B	B	A	B	B	B	B	B	B	B	B	B	B	B	B	B	B	B	B
AX-147215061	B	B	B	B	B	B	B	B	B	B	B	B	B	B	B	B	B	B	B	B	B	B	B	B	B	B	B	B	B	B	B	B	B	B	B	B	B	B	B	B	B	B	B	B	B	B	B	B	B
AX-147215063	A	B	B	B	B	A	B	B	B	B	B	B	B	B	A	B	A	B	B	B	B	B	B	B	A	B	B	A	B	B	B	B	B	A	B	B	B	B	B	B	B	A	B	A	B	B	A	A	A
AX-147215064	B	B	B	B	B	B	B	B	B	B	B	B	B	B	B	B	B	B	B	B	B	B	B	B	B	B	B	B	B	B	B	B	B	B	B	B	B	B	B	B	B	B	B	B	B	B	B	B	B
AX-147215070	B	B	B	B	B	B	B	B	D	B	B	B	B	B	D	B	B	B	B	B	B	B	B	B	B	B	B	B	B	B	B	B	B	B	B	B	B	B	B	B	B	B	B	B	B	B	B	B	B
AX-147215078	B	B	B	B	B	B	B	B	B	B	B	B	B	B	B	B	B	B	B	B	B	B	B	B	B	B	B	B	B	B	B	B	B	B	B	B	B	B	B	B	B	B	B	B	B	B	B	B	B
AX-147215084	A	A	A	A	A	A	A	A	A	A	A	A	A	A	A	A	A	A	A	A	A	A	A	A	A	A	A	A	A	A	A	A	A	A	A	A	A	A	A	A	A	A	A	A	A	A	A	A	A
AX-147215090	B	B	B	B	B	B	B	B	B	B	B	B	B	B	B	B	B	B	B	B	B	B	B	B	B	B	B	B	D	B	B	B	B	D	B	B	B	B	B	B	B	B	B	B	B	B	B	B	B
AX-147215091	A	A	B	B	A	B	A	A	A	B	A	A	B	B	B	H	B	A	A	A	B	A	A	A	B	A	A	B	A	H	A	B	B	B	A	H	A	B	B	A	A	B	B	B	B	B	A	B	B
AX-147215092	B	B	D	B	B	B	B	B	B	D	B	B	D	D	B	B	B	B	B	B	D	B	B	B	B	B	B	B	B	B	B	B	D	B	B	B	B	D	B	B	B	B	D	B	D	D	B	B	B
AX-147215094	?	B	D	B	B	B	B	B	B	D	B	B	D	D	B	B	B	B	B	B	D	B	B	B	B	B	B	B	B	B	B	B	D	B	B	B	B	D	B	B	B	B	D	B	D	D	B	B	B
AX-147215095	B	B	B	B	B	B	B	B	B	B	B	B	B	B	B	B	B	B	B	B	B	B	B	B	B	B	B	B	B	B	B	B	B	B	B	B	B	B	B	B	B	B	B	B	B	B	B	B	B
AX-147215096	B	B	B	B	B	B	B	B	B	B	B	B	B	B	B	B	B	B	B	B	B	B	B	B	B	B	B	B	B	B	B	B	B	B	B	B	B	B	B	B	B	B	B	B	B	B	B	B	B
AX-147215098	B	B	D	D	B	B	B	B	B	B	B	B	B	B	B	B	B	B	?	B	B	B	B	B	D	D	B	?	B	B	B	D	?	?	B	B	B	D	D	B	?	B	D	D	B	D	?	D	D
AX-147215099	B	B	D	D	B	B	B	B	B	B	B	B	B	B	B	B	B	B	B	B	B	B	B	B	D	B	B	B	B	B	B	D	D	B	B	B	B	D	D	B	B	B	D	D	B	D	B	D	D
AX-147215100	B	B	D	D	B	?	B	B	B	B	B	B	B	B	B	B	B	B	D	B	B	B	B	B	D	B	B	B	B	B	B	D	D	?	B	?	B	D	D	B	B	B	D	D	B	D	B	D	D
AX-147215101	B	B	D	D	B	B	B	B	B	B	B	B	B	B	B	B	B	B	B	B	B	B	B	B	D	B	B	B	B	B	B	D	D	B	B	B	B	D	D	B	B	B	D	D	B	D	B	D	D
AX-147215102	B	B	B	B	B	B	B	B	B	B	B	B	B	B	B	B	B	B	B	B	B	B	B	B	B	B	B	B	B	B	B	D	B	B	B	B	B	B	B	B	B	B	D	B	B	B	B	B	B
AX-147215103	B	B	B	B	B	B	B	B	B	B	B	B	B	B	B	B	B	B	B	B	B	B	B	B	B	B	B	B	B	B	B	D	B	B	B	B	B	B	B	B	B	B	B	B	B	B	B	B	B
AX-147215104	A	A	A	A	A	A	A	A	A	A	A	A	A	A	A	A	A	A	A	A	A	A	A	A	A	A	A	A	A	A	A	A	A	A	A	A	A	A	A	A	A	A	A	A	A	A	A	A	A
AX-147215105	A	A	A	A	A	A	A	A	A	A	A	A	A	A	A	A	A	A	A	A	A	A	A	A	A	A	A	A	A	A	A	A	A	A	A	A	A	A	A	A	A	A	A	A	A	A	A	A	A
AX-147215107	B	B	B	B	B	B	B	B	B	B	B	B	B	B	D	B	D	B	D	B	B	B	D	B	B	B	B	D	D	D	B	B	B	?	B	B	B	B	B	B	B	B	B	B	B	B	B	B	B
AX-147215108	B	B	B	B	B	B	B	B	B	B	B	B	B	B	B	B	B	B	B	B	B	B	B	B	B	B	B	B	B	B	B	B	B	B	B	B	B	B	B	B	B	B	B	B	B	B	B	B	B
AX-147215110	A	A	A	A	A	C	A	A	A	A	A	A	A	A	A	A	A	A	A	A	A	A	A	A	A	A	A	A	A	A	A	A	A	A	A	A	A	A	A	A	A	C	A	A	A	A	A	A	A
AX-147215112	B	B	B	B	B	B	B	B	B	B	B	B	B	B	B	B	B	B	B	B	B	B	B	B	B	B	B	B	B	B	B	B	B	B	B	B	B	B	B	B	B	B	B	B	B	B	B	B	B
AX-147215114	B	B	B	B	B	B	B	B	B	B	B	B	B	B	B	B	B	B	B	B	B	B	B	B	B	B	B	B	B	B	B	B	B	B	B	D	B	B	B	B	?	B	B	D	B	B	B	B	B
AX-147215120	B	B	B	B	B	B	B	B	B	B	B	B	B	B	B	B	B	B	B	B	B	B	B	B	B	B	B	B	B	B	B	B	B	B	B	B	B	B	B	B	B	B	B	B	B	B	B	B	B
AX-147215123	A	A	A	A	A	A	A	A	A	A	A	A	A	A	A	A	A	A	A	A	A	A	A	A	A	A	A	A	A	A	A	A	C	A	A	A	A	A	A	A	A	A	A	A	A	A	A	A	A
AX-147215129	C	C	C	C	C	C	C	C	C	A	C	C	A	A	C	C	C	C	C	C	A	C	C	C	C	C	C	C	C	C	C	C	C	C	C	C	C	A	C	C	C	C	A	C	A	A	C	C	C
AX-147215143	B	B	B	D	B	D	B	B	B	B	D	B	B	B	D	D	D	B	B	B	B	B	D	B	D	B	B	D	B	B	D	B	B	D	B	B	B	B	D	B	B	D	B	D	B	B	B	D	D
AX-147215147	B	B	B	B	B	B	B	B	B	B	B	B	B	B	B	B	B	B	B	B	B	B	B	B	B	B	B	B	B	B	B	B	B	B	B	B	B	B	B	B	B	B	B	A	B	B	B	B	B
AX-147215149	B	B	B	B	B	B	B	B	B	B	B	B	B	B	B	B	B	B	B	B	B	B	B	B	B	B	B	B	B	B	B	B	B	B	B	B	B	B	B	B	B	B	B	D	B	B	B	B	B
AX-147215151	B	D	B	B	D	B	D	D	D	B	B	D	B	B	B	B	B	D	D	D	B	D	B	D	B	D	D	B	D	D	B	B	B	B	D	D	D	B	B	D	D	B	B	B	B	B	B	B	B
AX-147215157	A	A	A	A	A	A	A	A	A	A	A	A	A	A	A	A	A	A	A	A	A	A	A	A	A	A	A	A	A	A	A	A	A	A	A	A	A	A	A	A	A	A	A	A	A	A	A	A	A
AX-147215163	D	D	B	tetrasomic	D	D	D	D	D	D	D	D	B	D	B	D	D	D	D	D	D	D	D	B	B	tetrasomic	D	D	D	D	D	D	B	?	D	D	D	B	tetrasomic	B	D	D	tetrasomic	B	D	B	D	D	D
AX-147215164	D	D	B	tetrasomic	D	D	D	D	D	D	D	D	B	D	B	D	D	D	D	D	D	D	D	B	B	tetrasomic	D	D	D	D	D	D	B	D	D	D	D	B	tetrasomic	B	D	D	tetrasomic	B	D	B	D	D	D
AX-147215166	C	C	A	C	C	C	C	C	C	C	C	C	A	C	A	C	C	C	C	C	C	C	C	A	A	C	C	C	C	C	C	C	A	C	C	C	C	A	C	A	C	C	C	A	C	A	C	C	C
AX-147215170	D	D	B	tetrasomic	D	D	D	D	D	D	D	D	B	D	B	D	D	D	D	D	D	D	D	B	B	tetrasomic	D	D	D	D	D	D	B	D	D	D	D	B	tetrasomic	B	D	D	tetrasomic	B	D	B	D	D	D
AX-147215171	B	B	D	B	B	B	B	B	B	B	B	B	D	B	D	B	B	B	B	B	B	B	B	D	D	B	B	B	B	B	B	B	D	B	B	B	B	D	B	D	B	B	B	D	B	D	B	B	B
AX-147215172	B	B	D	B	B	B	B	B	B	B	B	B	D	B	D	B	?	B	B	B	B	B	B	D	D	B	B	B	B	B	B	B	D	B	B	B	B	D	B	D	B	B	B	D	B	D	B	B	B
AX-147215173	C	C	A	?	C	C	C	C	C	C	C	C	A	C	A	?	C	C	C	C	C	C	C	C	A	C	C	C	C	C	C	C	A	C	C	C	C	?	?	A	C	C	A	?	C	C	C	C	C
AX-147215174	A	A	A	A	A	A	A	A	A	A	A	A	A	A	A	A	A	A	A	A	A	A	A	A	A	A	A	A	A	A	A	A	A	A	A	A	A	A	A	A	A	A	A	A	A	A	A	A	A
AX-147215175	C	C	A	tetrasomic	C	C	C	C	C	C	C	C	A	C	A	C	C	C	C	C	C	C	C	A	A	tetrasomic	C	C	C	C	C	C	A	C	C	C	C	A	tetrasomic	A	C	C	tetrasomic	A	C	A	C	C	C
AX-147215176	A	A	A	A	A	A	A	A	A	A	A	A	A	A	A	A	A	A	A	A	A	A	A	A	A	A	A	A	A	A	A	A	A	A	A	A	A	A	A	A	A	A	A	A	A	A	A	A	A
AX-147215177	A	A	A	A	A	A	A	A	A	A	A	A	A	A	A	A	A	A	A	A	A	A	A	A	A	A	A	A	A	A	A	A	A	A	A	A	A	A	A	A	A	A	A	A	A	A	A	A	C
AX-147215179	A	A	A	A	A	A	A	A	A	A	A	A	A	A	A	A	A	A	A	A	A	A	A	A	A	A	A	A	A	A	A	C	A	A	A	A	A	A	A	A	A	A	C	A	A	A	A	A	A
AX-147215180	B	B	B	B	B	B	B	B	B	B	B	B	B	B	B	B	B	B	B	B	B	B	B	B	B	B	B	B	B	B	B	A	B	B	B	B	B	B	B	B	B	B	A	B	B	B	B	B	B
AX-147215182	B	B	B	B	B	B	B	B	B	B	B	B	B	B	B	B	B	B	B	B	B	B	B	B	B	B	B	B	B	B	B	B	B	B	B	B	B	B	B	B	B	B	B	B	B	B	B	B	B
AX-147215183	B	B	B	B	B	B	B	B	B	B	B	B	A	B	A	B	B	B	B	B	B	B	B	A	A	B	B	B	B	B	B	B	B	B	B	B	B	A	B	A	B	B	B	B	B	B	B	B	B
AX-147215185	D	D	D	D	D	D	D	D	D	D	D	D	B	D	B	D	B	D	D	D	D	D	D	B	B	D	D	D	D	D	D	D	D	D	D	D	D	B	D	B	D	D	D	D	D	D	D	D	D
AX-147215186	B	B	?	B	B	B	B	B	B	B	B	B	A	B	A	B	H	B	B	B	B	B	B	A	A	B	B	B	B	B	B	B	B	B	B	B	B	A	B	A	B	B	B	B	B	B	B	B	B
AX-147215187	B	B	B	B	B	B	B	B	B	B	B	B	D	B	D	B	?	B	B	B	B	B	B	D	D	B	B	B	B	B	B	B	B	B	B	B	B	D	B	D	B	B	B	B	B	B	B	B	B
AX-147215188	A	A	H	A	A	A	A	A	A	A	A	A	B	A	B	H	H	A	A	A	A	A	A	B	B	A	A	A	A	A	A	A	A	A	A	A	A	B	A	B	A	A	A	A	A	A	A	A	A
AX-147215189	A	A	?	A	A	A	A	A	A	A	A	A	B	A	B	?	H	A	A	A	A	A	A	B	B	A	A	A	A	A	A	A	A	A	A	A	A	B	A	B	A	A	A	A	A	A	A	A	A
AX-147215190	D	D	D	D	D	D	D	D	D	D	D	D	B	D	B	D	B	D	D	D	D	D	D	B	B	D	D	D	D	D	D	D	D	D	D	D	D	B	D	B	D	D	D	D	D	D	D	D	D
AX-147215192	A	A	A	A	A	A	A	A	A	A	A	A	?	A	C	A	C	A	A	A	A	A	A	C	C	A	A	A	A	A	A	A	A	A	A	A	A	C	A	C	A	A	A	A	A	A	A	A	A
AX-147215193	B	B	B	B	B	B	B	B	B	B	B	B	A	B	A	B	H	B	B	B	B	B	B	A	A	B	B	B	B	B	B	B	B	B	B	B	B	A	B	A	B	B	B	B	B	B	B	B	B
AX-147215194	D	D	D	D	D	D	D	D	D	D	D	D	B	D	B	D	D	D	D	D	D	D	D	B	B	D	D	D	D	D	D	D	D	D	D	D	D	B	D	B	D	D	D	D	D	D	D	D	D
AX-147215195	A	A	A	A	A	A	A	A	A	A	A	A	C	A	C	A	A	A	A	A	A	A	A	C	C	A	A	A	A	A	A	A	A	A	A	A	A	C	A	C	A	A	A	A	A	A	A	A	A
AX-147215197	A	A	H	A	A	A	A	A	A	A	A	A	B	A	B	H	H	A	A	A	A	A	A	B	B	A	A	A	A	A	A	A	A	A	A	A	A	B	A	B	A	A	A	A	A	A	A	A	A
AX-147215198	D	D	D	D	D	D	D	D	D	D	D	D	B	D	B	D	B	D	D	D	D	D	D	B	B	D	D	D	D	D	D	D	D	D	D	D	D	B	D	B	D	D	D	D	D	D	D	D	D
AX-147215199	B	B	B	B	B	B	B	B	B	B	B	B	D	B	D	B	?	B	B	B	B	B	B	D	D	B	B	B	B	B	B	B	B	B	B	B	B	D	B	D	B	B	B	B	B	B	B	B	B
AX-147215203	D	D	D	D	D	D	D	D	D	D	D	D	B	D	B	D	B	D	D	D	D	D	D	B	B	D	D	D	D	D	D	D	D	D	D	D	D	B	D	B	D	D	D	D	D	D	D	D	D
AX-147215204	D	D	D	D	D	D	D	D	D	D	D	D	B	D	B	D	D	D	D	D	D	D	D	B	B	D	D	D	D	D	D	D	D	D	D	D	D	B	D	B	D	D	D	D	D	D	D	D	D
AX-147215205	A	A	A	A	A	A	A	A	A	A	A	A	A	A	A	A	A	A	A	A	A	A	A	A	A	A	A	A	A	A	A	A	A	A	A	A	A	A	A	A	A	A	A	A	A	A	A	A	A
AX-147215206	D	D	D	D	D	D	D	D	D	D	D	D	B	D	B	D	D	D	D	D	D	D	D	B	B	D	D	D	D	D	D	D	D	D	D	D	D	B	D	B	D	D	D	D	D	D	D	D	D
AX-147215207	A	A	B	B	B	A	B	B	B	B	A	B	B	B	H	H	B	B	A	B	B	B	B	B	H	A	B	A	B	B	B	B	B	A	A	B	B	B	B	H	B	A	B	B	B	B	A	H	A
AX-147215220	A	A	A	A	A	A	A	A	A	A	A	A	A	A	A	A	A	A	A	A	A	A	A	A	A	A	A	A	A	A	A	A	A	A	A	A	A	A	C	A	A	A	A	A	A	A	A	A	A
AX-147215223	B	B	B	B	B	B	B	B	B	B	B	B	B	B	B	B	B	B	B	B	B	B	B	B	B	B	B	B	B	B	B	H	B	B	B	B	B	B	B	B	B	B	A	B	B	B	B	B	B
AX-147215239	B	B	B	B	B	B	B	B	B	B	B	B	B	B	B	B	B	B	B	B	B	B	B	B	B	B	B	B	B	B	B	D	B	B	B	B	?	B	B	B	B	B	B	B	B	B	D	B	B
AX-147215242	B	B	B	B	B	B	B	B	B	B	B	B	B	B	B	B	B	B	B	B	B	B	B	B	B	B	D	B	B	B	B	B	B	B	B	B	B	B	B	B	B	B	B	B	B	B	B	B	B
AX-147215248	D	D	D	D	D	D	D	D	D	D	D	?	D	D	D	D	D	D	D	B	B	D	B	D	B	B	B	D	D	D	D	B	D	D	B	D	D	B	D	D	D	D	B	D	D	D	D	B	B
AX-147215250	A	A	A	A	A	A	A	A	A	A	A	B	A	A	A	A	A	A	A	B	B	A	H	A	B	B	B	A	A	A	A	B	A	A	B	A	A	H	A	A	A	A	B	A	A	A	A	B	B
AX-147215251	B	B	A	B	H	B	H	H	B	H	A	H	A	H	H	H	B	H	H	A	A	H	B	B	H	B	H	B	H	B	B	B	A	B	B	B	B	A	B	A	B	B	A	A	H	A	B	B	B
AX-147215264	B	B	B	B	B	B	B	B	B	B	B	B	B	B	B	B	B	B	B	B	B	B	B	B	B	B	B	B	B	B	B	B	B	B	D	B	B	B	B	B	B	B	B	D	D	B	D	B	B
AX-147215265	B	B	B	B	B	B	B	B	B	B	B	B	B	B	B	B	B	B	B	B	B	B	B	B	B	B	B	B	B	B	B	B	B	B	B	B	B	B	B	B	B	B	B	B	D	B	D	B	B
AX-147215267	B	B	B	B	B	B	B	B	B	B	B	B	B	B	B	B	B	B	B	B	B	B	B	B	B	B	B	B	B	B	B	B	B	B	D	B	B	B	B	B	B	B	B	D	B	B	B	B	B
AX-147215268	B	B	B	B	B	B	B	B	B	B	B	B	B	B	B	B	B	B	B	B	B	B	B	B	B	B	B	B	B	B	B	D	B	B	B	B	B	B	B	B	B	B	D	B	B	B	B	B	B
AX-147215270	A	A	A	A	A	A	A	A	A	A	A	A	A	A	A	A	A	A	A	A	A	A	A	A	A	A	A	A	A	A	A	A	A	A	C	A	A	A	A	A	A	A	A	C	A	A	A	A	A
AX-147215271	B	B	B	B	B	B	B	B	B	B	B	B	B	B	B	B	B	B	B	B	B	B	B	B	B	B	B	B	B	B	B	B	B	B	B	B	B	B	B	B	B	B	B	B	D	B	D	B	B
AX-147215274	B	A	A	B	A	B	B	B	B	A	B	B	B	A	A	B	B	B	B	B	B	B	B	B	A	B	B	A	B	B	B	A	A	B	B	B	B	H	B	B	A	B	A	B	?	A	?	B	B
AX-147215281	B	B	B	B	B	B	B	B	B	B	B	B	B	B	B	B	B	B	B	B	B	B	B	B	B	B	B	B	B	B	B	B	B	B	B	B	B	B	B	B	B	B	B	B	B	B	B	B	B
AX-147215284	A	A	A	A	A	A	A	A	A	A	A	A	A	A	A	A	A	A	A	A	A	A	A	A	A	A	A	A	A	A	A	A	A	A	A	A	A	A	A	A	A	A	A	A	A	A	A	A	A
AX-147215295	B	B	B	B	B	B	B	B	B	B	B	B	B	B	B	B	B	B	B	B	B	B	B	B	B	B	B	B	B	B	B	B	B	B	B	B	B	B	B	B	B	B	B	B	B	B	B	B	B
AX-147215308	H	A	H	H	A	H	H	H	H	A	H	H	H	A	A	H	H	H	H	H	H	H	H	H	A	H	H	A	H	H	H	H	B	H	H	H	H	A	H	H	B	H	H	H	H	B	H	H	H
AX-147215316	A	B	B	B	B	A	A	A	A	B	A	A	A	B	B	A	A	A	A	A	A	A	B	B	B	B	A	B	A	B	A	B	B	B	B	A	A	H	B	A	B	A	B	B	A	B	A	B	B
AX-147215320	B	B	B	B	B	B	B	B	B	B	B	B	B	B	B	B	B	B	B	B	B	B	B	B	B	B	B	B	B	B	B	B	B	B	B	B	B	B	B	B	B	B	B	B	B	B	B	B	B
AX-147215325	A	A	A	A	A	A	A	A	A	A	A	A	A	A	A	A	A	A	A	A	A	A	A	A	A	A	A	A	A	A	A	A	A	?	A	A	A	A	A	A	A	A	A	A	A	A	A	C	?
AX-147215326	B	B	B	B	B	B	B	B	B	B	B	B	B	B	B	B	B	B	B	B	B	B	B	B	B	B	B	B	B	B	B	D	B	B	B	B	B	B	B	B	B	B	D	B	B	B	B	B	B
AX-147215330	B	B	B	B	B	B	B	B	B	B	B	B	B	B	B	B	B	B	B	B	B	B	B	B	B	B	B	B	B	B	B	B	B	B	B	B	B	B	B	B	B	B	B	B	B	B	B	B	B
AX-147215334	A	A	B	A	A	A	A	A	A	B	A	A	A	A	A	A	A	A	A	A	A	A	A	A	A	A	A	A	A	A	A	B	B	A	A	A	A	H	A	A	A	A	B	B	A	B	A	A	A
AX-147215335	D	D	B	D	D	D	D	D	D	B	D	D	D	D	D	D	D	D	D	D	D	D	D	D	D	D	D	D	D	D	D	B	B	D	D	D	D	B	D	D	D	D	B	B	D	B	D	D	D
AX-147215336	B	B	D	B	B	B	B	B	B	D	B	B	B	B	B	B	B	B	B	B	B	B	B	B	B	B	B	B	B	B	B	D	D	B	B	B	B	D	B	B	B	B	D	D	B	D	B	B	B
AX-147215337	D	D	?	D	D	D	D	D	D	B	D	D	D	D	D	D	D	B	D	D	D	D	D	D	D	D	D	D	D	D	D	D	B	D	D	D	D	B	D	D	D	D	B	D	D	?	D	D	D
AX-147215338	D	D	B	D	D	D	D	D	D	B	D	D	D	D	D	D	D	D	D	D	D	D	D	D	D	D	D	D	D	D	D	B	B	D	D	D	D	B	D	D	D	D	B	B	D	B	D	D	D
AX-147215339	A	A	C	A	A	A	A	A	A	C	A	A	A	A	A	A	A	A	A	A	A	A	A	A	A	A	A	A	A	A	A	C	C	A	A	A	A	C	A	A	A	A	C	C	A	C	A	A	A
AX-147215345	B	B	B	B	B	B	B	B	B	B	B	B	B	B	B	B	B	B	B	B	B	B	B	B	B	B	B	B	B	B	B	B	B	B	B	B	B	B	B	B	B	B	B	D	B	B	B	B	B
AX-147215349	A	A	A	C	A	A	A	A	A	A	A	A	A	A	A	A	A	A	A	A	A	A	A	A	A	A	A	A	A	A	A	A	A	A	A	A	A	A	A	A	A	A	A	A	A	A	A	C	A
AX-147215353	A	A	A	A	A	A	A	A	A	A	A	A	A	A	A	A	A	A	A	A	A	A	A	A	A	A	A	A	A	A	A	A	A	C	A	A	A	A	A	A	A	A	A	A	A	A	A	C	A
AX-147215354	A	A	A	A	A	A	A	A	A	A	A	A	A	A	A	A	A	A	A	A	A	A	A	A	A	A	A	A	A	A	A	A	A	A	A	A	A	A	A	A	A	A	C	A	A	A	A	A	A
AX-147215359	B	B	B	B	B	B	B	B	B	B	B	B	B	B	B	B	B	B	B	B	B	B	B	B	B	A	B	B	B	B	B	B	B	B	A	B	B	B	B	B	B	B	B	B	A	B	A	B	B
AX-147215363	B	B	B	B	B	B	B	B	B	B	B	B	B	B	B	B	B	B	B	B	B	B	B	B	B	B	B	B	B	B	B	D	B	B	B	B	B	B	B	B	B	B	D	B	B	B	B	B	B
AX-147215365	A	A	A	A	A	A	A	A	A	A	A	A	A	A	A	A	A	A	A	A	A	A	A	A	A	A	A	A	A	A	A	A	A	A	A	A	A	A	A	A	A	A	A	A	A	A	A	A	A
AX-147215366	A	A	A	A	A	A	A	A	A	A	A	A	A	A	A	A	A	A	A	A	A	A	A	A	A	A	A	A	A	A	A	A	A	A	A	A	A	A	A	A	A	A	A	A	A	A	A	A	A
AX-147215386	B	B	B	D	B	B	B	B	B	B	B	B	B	B	B	B	B	B	B	B	B	B	B	B	B	D	B	B	B	B	B	B	B	B	B	B	B	B	D	B	B	B	B	B	B	B	B	B	B
AX-147215398	B	B	B	D	B	B	B	B	B	B	B	B	B	B	B	B	B	B	B	B	B	B	B	B	B	B	B	B	B	B	B	B	B	B	B	B	B	B	D	B	B	B	B	B	B	B	B	B	B
AX-147215409	A	A	A	A	A	A	A	A	A	A	A	A	A	A	A	A	A	A	A	A	A	A	A	A	A	A	A	A	A	A	A	A	A	A	A	A	A	A	A	A	A	A	A	A	A	A	A	A	A
AX-147215419	B	B	B	B	B	B	B	B	B	B	B	B	B	B	B	B	B	B	B	B	B	B	B	B	B	B	B	B	B	B	B	B	B	B	B	B	B	B	B	B	B	B	B	B	B	B	B	B	D
AX-147215424	D	D	B	B	B	D	D	B	D	B	B	B	B	B	B	B	B	B	B	B	B	B	B	B	B	B	B	B	B	B	B	B	B	B	B	B	B	B	B	D	B	D	B	B	D	B	B	B	B
AX-147215428	A	A	A	A	A	A	A	A	A	A	A	A	A	A	A	A	A	A	A	A	A	A	A	A	A	A	A	A	A	A	A	A	A	A	A	A	A	A	A	A	A	A	A	A	A	A	A	A	A
AX-147215433	B	B	B	B	B	B	B	B	B	B	B	B	B	B	B	B	B	B	B	B	B	B	B	B	B	B	B	B	B	B	B	B	B	B	B	B	B	B	B	B	B	B	B	B	B	B	B	B	B
AX-147215434	B	B	B	B	B	B	B	B	B	B	B	B	B	B	B	B	B	B	B	B	B	B	B	B	B	B	B	B	B	B	B	B	B	B	B	B	B	B	B	B	B	B	B	B	B	B	B	B	B
AX-147215439	B	B	B	B	B	B	B	B	B	B	B	B	B	B	B	B	B	B	B	B	B	B	B	B	B	B	B	B	B	B	B	B	B	D	B	B	B	B	B	B	B	B	B	B	B	B	B	D	B
AX-147215441	B	B	B	B	B	B	B	B	B	B	B	B	B	B	B	B	B	B	B	B	B	B	B	B	B	B	B	B	B	B	B	B	B	B	B	B	B	B	B	D	B	B	B	B	B	B	B	B	B
AX-147215449	B	B	B	B	B	B	B	B	B	B	B	B	B	B	B	B	B	B	B	B	B	B	B	B	B	B	B	B	B	B	B	D	B	B	B	B	B	B	B	B	B	B	D	B	B	B	B	B	B
AX-147215450	A	A	A	A	A	A	A	A	A	A	A	A	A	A	A	A	A	A	A	A	A	A	A	A	A	A	A	A	A	A	A	A	A	A	A	A	A	A	A	A	A	A	A	A	A	A	A	A	A
AX-147215452	B	B	A	B	A	B	A	A	A	A	A	A	A	A	A	A	A	A	A	A	A	A	A	A	A	B	A	H	A	A	A	B	A	B	B	H	A	A	B	B	A	B	B	B	B	A	B	B	B
AX-147215454	B	B	B	B	B	B	B	B	B	B	B	B	B	B	B	B	B	B	B	B	B	B	B	B	B	B	B	B	B	B	B	B	B	B	B	B	B	B	B	B	B	B	B	B	B	B	B	B	B
AX-147215466	A	A	A	A	A	A	A	A	A	A	A	A	A	A	A	A	A	A	A	A	A	A	A	A	A	A	A	A	A	A	A	A	A	A	A	A	A	A	A	A	A	A	A	A	A	A	A	A	A
AX-147215468	B	B	B	B	B	B	B	B	B	B	B	B	B	B	B	B	B	B	B	B	B	B	B	B	B	B	B	B	B	B	B	B	B	?	B	B	B	B	B	B	B	B	B	B	B	B	B	B	B
AX-147215469	B	B	B	B	B	B	B	B	B	B	B	B	B	B	B	B	B	B	B	B	B	B	B	B	B	B	B	B	B	B	B	A	B	B	B	B	B	B	B	B	B	B	A	B	B	B	B	B	B
AX-147215472	B	B	B	B	B	B	B	B	B	B	D	B	B	B	B	B	B	B	B	B	B	D	B	B	B	B	B	B	B	B	B	B	B	B	B	B	B	B	B	B	B	B	B	tetrasomic	B	B	B	B	B
AX-147215473	B	B	B	B	B	B	B	B	B	B	B	B	B	B	B	B	B	B	B	B	B	B	B	B	B	B	B	B	B	B	B	B	B	B	B	B	B	B	B	B	B	B	B	D	B	B	B	B	B
AX-147215474	A	A	A	A	A	A	A	A	A	A	C	A	A	A	A	A	A	A	A	A	A	C	A	A	A	A	A	A	A	C	A	A	A	A	A	A	?	A	A	A	A	A	A	A	A	A	A	A	A
AX-147215476	B	B	B	B	B	B	B	B	B	B	D	B	B	B	B	B	B	B	B	B	B	D	B	B	B	B	B	B	B	D	B	B	B	B	B	B	?	B	B	B	B	B	B	B	B	B	B	B	B
AX-147215478	B	B	B	B	B	B	B	B	B	B	B	B	B	B	B	B	B	B	B	B	B	D	B	B	B	B	B	B	B	D	B	B	B	B	B	B	B	B	B	B	B	B	B	B	B	B	B	B	B
AX-147215490	B	B	B	B	B	B	B	B	B	B	B	B	B	B	B	B	B	B	B	B	B	B	B	B	B	B	B	B	B	B	B	B	B	B	B	B	B	B	B	B	B	B	B	B	B	B	B	D	D
AX-147215498	B	B	B	B	B	B	B	B	B	B	B	B	B	B	B	B	B	B	B	B	B	B	B	B	B	B	B	B	B	B	B	B	B	B	B	B	B	B	B	B	B	B	B	B	B	B	B	B	B
AX-147215501	A	A	A	A	A	A	A	A	A	A	A	A	A	A	A	A	A	A	A	A	A	A	A	A	A	A	A	A	A	A	A	A	A	A	A	A	A	A	C	A	A	A	A	A	A	A	A	A	A
AX-147215502	D	D	D	D	D	D	D	D	D	D	D	D	D	D	D	D	D	D	D	D	D	D	D	D	D	D	D	D	D	D	D	D	D	D	D	D	D	D	D	D	D	D	D	D	D	D	D	D	D
AX-147215503	A	A	A	A	A	A	A	A	A	A	A	A	A	A	A	A	A	A	A	A	A	A	A	A	A	A	A	A	A	A	A	A	A	A	A	A	A	A	A	A	A	A	A	A	A	A	A	A	A
AX-147215506	B	B	B	B	B	B	B	B	B	B	B	B	B	B	B	B	B	B	B	B	B	B	B	B	B	B	B	B	B	B	B	D	B	B	B	B	B	B	B	B	B	B	D	B	B	B	B	B	B
AX-147215512	A	A	A	A	A	A	A	A	A	A	A	A	A	A	A	A	A	A	A	A	A	A	A	A	A	A	A	A	A	A	A	A	A	A	A	A	A	A	A	A	A	A	A	A	A	A	A	A	A
AX-147215517	B	B	D	B	D	B	D	D	D	D	D	D	D	D	D	D	D	D	D	D	D	D	D	D	D	D	D	D	D	B	D	D	D	B	D	D	D	D	B	D	D	B	D	B	D	D	D	B	B
AX-147215523	A	A	A	C	A	A	A	A	A	A	A	A	A	A	A	A	A	A	A	A	A	A	A	A	A	C	A	A	A	A	A	A	A	A	A	A	A	A	C	A	A	A	A	A	A	A	A	A	A
AX-147215524	A	A	B	A	B	A	B	B	B	B	B	B	B	B	B	B	B	B	B	B	B	B	B	B	B	B	B	B	B	A	B	B	B	A	B	B	B	B	A	B	B	A	B	A	B	B	B	A	A
AX-147215527	A	A	A	A	A	A	A	A	A	A	A	A	A	A	A	A	A	A	A	A	A	A	A	A	A	A	A	A	A	A	A	A	A	A	A	A	A	A	A	A	A	A	A	A	A	A	A	A	A
AX-147215531	B	B	B	B	B	B	B	B	B	B	B	B	B	B	B	B	B	B	B	B	B	B	B	B	B	B	B	B	B	B	B	B	B	B	B	B	B	B	B	B	B	B	B	B	B	B	B	B	B
AX-147215532	A	A	A	A	A	A	A	A	A	A	A	A	A	A	A	A	A	A	A	A	A	A	A	A	A	A	A	A	A	A	A	A	A	A	A	A	A	A	A	A	A	A	A	A	A	A	A	A	A
AX-147215539	B	B	B	B	B	B	B	B	B	B	B	B	B	B	B	B	B	B	B	B	B	B	B	B	B	B	B	B	B	D	B	B	B	D	B	B	B	B	B	B	B	B	B	B	B	B	B	B	B
AX-147215540	B	B	A	B	A	B	A	A	A	A	A	A	A	A	A	A	A	A	A	A	A	A	A	A	A	B	A	A	A	B	A	A	A	B	A	A	A	A	B	A	A	B	A	B	A	A	A	B	B
AX-147215542	B	B	B	B	B	B	B	B	B	B	B	B	B	B	B	B	B	B	B	B	B	B	B	B	B	B	B	B	B	D	B	B	B	D	B	B	D	B	B	B	B	B	B	B	B	B	B	B	B
AX-147215543	A	A	A	A	A	A	A	A	A	A	A	A	A	A	A	A	A	A	A	A	A	A	A	A	A	A	A	A	A	A	A	A	A	A	A	A	A	A	A	A	A	A	A	A	A	A	A	A	A
AX-147215546	A	A	A	A	A	A	A	A	A	A	A	A	A	A	A	A	A	A	A	A	A	A	A	A	A	A	A	A	A	A	A	A	A	A	A	A	A	A	A	A	A	A	A	A	A	A	A	A	A
AX-147215563	B	B	B	B	B	B	B	B	B	B	B	B	B	B	B	B	B	B	B	B	B	B	B	B	B	B	B	B	B	B	B	B	B	B	B	B	B	B	B	B	B	B	B	B	B	B	B	B	B
AX-147215565	A	A	A	A	A	A	A	A	A	A	A	A	A	A	A	A	A	A	A	A	A	A	A	A	A	A	A	A	A	A	A	A	A	A	A	A	A	A	A	A	A	A	A	A	A	A	A	A	A
AX-147215566	A	A	A	A	A	A	A	A	A	A	A	A	A	A	A	A	A	A	A	A	A	A	A	A	A	A	A	A	A	A	A	A	A	A	A	A	A	A	A	A	A	A	A	A	A	A	A	C	A
AX-147215576	B	B	B	B	B	B	B	B	B	B	B	B	B	B	B	B	B	B	B	B	B	B	B	B	B	B	B	B	B	B	B	D	B	B	B	B	B	B	B	B	B	B	D	B	B	B	B	B	B
AX-147215582	B	A	B	B	A	B	B	A	B	A	A	A	A	A	A	A	A	A	A	A	A	A	A	A	A	B	A	B	A	A	A	B	B	B	B	A	A	A	B	B	B	B	A	A	B	A	B	B	B
AX-147215587	B	B	B	B	B	B	B	B	B	B	B	B	B	B	B	B	B	B	B	B	B	B	B	B	B	B	B	B	B	B	B	B	B	B	B	B	B	B	B	B	B	B	B	B	B	B	B	B	B
AX-147215588	A	A	A	A	A	A	A	A	A	A	A	A	A	A	A	A	A	A	A	A	A	A	A	A	A	A	A	A	A	A	A	A	A	A	A	A	A	A	A	A	A	A	A	A	A	A	A	A	A
AX-147215597	B	B	B	B	B	B	B	B	B	B	B	B	B	B	B	B	B	B	B	B	B	B	B	B	B	B	B	B	B	B	B	B	B	B	B	B	B	B	B	B	B	B	B	B	B	B	B	B	B
AX-147215599	D	D	B	D	B	D	B	B	B	B	B	B	B	B	B	B	B	B	B	B	B	B	B	B	B	D	B	B	B	D	B	D	B	D	B	B	D	B	D	B	B	D	D	D	B	B	B	D	D
AX-147215602	A	A	A	A	A	A	A	A	A	A	A	A	A	A	A	A	A	A	A	A	A	A	A	A	A	A	A	A	A	A	A	A	A	A	A	A	A	A	A	A	A	A	A	A	A	A	A	A	A
AX-147215604	A	A	A	A	A	A	A	A	A	A	A	A	A	A	A	A	A	A	A	A	A	A	A	A	A	A	A	A	A	A	A	A	A	A	A	A	A	A	A	A	A	A	A	A	A	A	A	A	C
AX-147215609	B	B	B	B	B	B	B	B	B	B	B	B	B	B	B	B	B	B	B	B	B	B	B	B	B	B	B	B	B	B	B	D	B	B	B	B	B	B	B	B	B	B	D	B	B	D	B	B	B
AX-147215618	A	A	A	A	A	A	A	A	A	A	A	A	A	A	A	A	A	A	A	A	A	A	A	A	A	A	A	A	A	A	A	A	A	A	A	A	A	A	A	A	A	A	A	A	A	A	A	A	A
AX-147215634	B	B	B	B	B	B	B	B	B	B	B	B	B	B	B	B	B	B	B	B	B	B	B	B	B	B	B	B	B	B	B	A	B	B	B	B	B	B	B	B	B	B	A	B	B	B	B	B	B
AX-147215640	B	B	B	B	B	B	B	B	B	B	B	B	B	B	B	B	B	B	B	B	B	B	B	B	B	B	B	B	B	B	B	B	B	B	B	B	B	B	B	B	B	B	B	B	B	B	B	B	B
AX-147215645	B	B	B	D	B	B	B	B	B	B	B	B	B	B	B	B	B	B	B	B	B	B	B	B	B	B	B	B	B	B	B	B	B	B	B	B	B	B	B	B	B	B	B	B	B	B	B	B	B
AX-147215652	B	D	D	B	D	B	B	D	B	D	D	D	D	D	D	D	D	D	D	D	D	D	D	D	D	B	D	B	B	D	D	B	D	B	B	D	B	D	B	B	B	B	B	D	B	D	B	B	B
AX-147215661	B	A	A	B	A	B	A	A	A	A	B	A	B	A	B	H	B	B	B	A	A	B	A	B	A	B	A	A	B	B	B	A	A	B	A	A	B	A	B	A	A	B	A	B	A	A	A	B	B
AX-147215662	B	B	B	B	B	B	B	B	B	B	B	B	B	B	B	B	B	B	B	B	B	B	B	B	B	B	B	B	B	B	B	B	B	B	B	B	B	B	B	B	B	B	B	B	B	B	B	B	B
AX-147215665	B	B	D	B	B	B	B	B	B	B	B	B	B	B	B	B	B	B	B	B	B	B	B	B	B	B	B	B	B	B	B	B	D	B	B	B	B	B	B	B	B	B	B	B	B	B	B	B	B
AX-147215666	B	D	D	B	D	B	B	D	B	D	D	D	D	D	D	D	D	D	D	D	D	D	D	D	D	D	D	D	B	D	D	B	D	B	B	D	B	D	B	D	B	B	B	D	B	D	B	B	B
AX-147215667	C	A	C	C	A	C	C	A	C	A	A	A	A	A	A	A	A	A	A	A	A	A	A	A	A	A	A	A	C	A	A	C	A	C	C	A	C	A	C	C	C	C	C	A	C	A	C	C	C
AX-147215668	B	D	B	?	D	B	B	D	B	D	D	D	D	D	D	D	D	D	D	D	D	D	D	D	D	D	D	D	B	D	D	B	B	B	B	D	B	D	B	B	B	B	B	D	B	D	B	B	B
AX-147215670	D	B	B	D	B	D	D	B	D	B	B	B	B	B	B	B	B	B	B	B	B	B	B	B	B	B	B	B	D	B	B	D	B	D	D	B	D	B	D	D	D	D	D	B	D	B	D	D	D
AX-147215671	B	B	D	B	B	B	B	B	B	B	B	B	B	B	?	B	B	B	B	B	B	B	B	B	B	B	B	B	B	B	B	B	D	B	B	B	B	B	B	B	B	B	B	B	B	B	B	B	B
AX-147215672	B	B	D	B	B	B	B	B	B	B	B	B	B	B	B	B	B	B	B	B	B	B	B	B	B	B	B	B	B	B	B	B	D	B	B	B	B	B	B	B	B	B	B	B	B	B	B	B	B
AX-147215673	A	A	C	A	A	A	A	A	A	A	A	A	A	A	A	A	A	A	A	A	A	A	A	A	A	A	A	A	A	A	A	A	C	A	A	A	A	A	A	A	A	A	A	A	A	A	A	A	A
AX-147215674	B	B	B	B	B	B	B	B	B	B	B	B	B	B	B	B	B	B	B	B	B	B	B	B	B	B	B	B	B	B	B	B	B	B	B	B	B	D	B	B	B	B	B	B	B	B	B	B	B
AX-147215677	A	A	B	A	B	A	B	B	B	B	A	B	A	B	A	A	A	A	A	B	B	A	B	A	B	?	B	B	B	A	A	A	B	A	B	B	A	H	A	B	B	A	A	A	B	B	B	A	A
AX-147215678	B	B	B	B	B	B	B	B	B	B	B	B	B	B	B	B	B	B	B	B	B	B	B	B	B	B	B	B	B	B	B	B	B	B	B	B	B	B	B	B	B	B	B	B	B	B	B	B	B
AX-147215694	B	B	B	B	B	B	B	B	B	B	D	B	D	B	B	D	D	D	B	B	B	D	B	D	B	B	B	B	B	D	D	B	B	D	B	B	D	B	B	B	B	B	B	B	B	B	B	B	B
AX-147215697	B	B	B	B	B	B	B	B	B	B	B	B	B	B	B	B	B	B	B	B	B	B	B	B	B	B	B	B	B	B	B	B	B	B	B	B	B	B	D	B	B	B	B	B	B	B	B	B	B
AX-147215700	B	B	B	B	B	B	B	B	B	B	B	B	B	B	B	B	B	B	B	B	B	B	B	B	B	B	B	B	B	B	B	B	B	B	B	B	B	B	B	B	B	B	B	B	B	B	B	B	B
AX-147215707	B	B	B	B	B	B	B	B	B	B	B	B	B	B	B	B	B	B	B	B	B	B	B	B	B	B	B	B	B	B	B	B	B	B	B	B	B	B	B	B	B	B	B	B	B	B	B	B	B
AX-147215710	B	B	B	B	B	B	B	B	B	B	B	B	B	B	B	B	B	B	B	B	B	B	B	B	B	B	B	B	B	B	B	B	B	B	D	B	B	B	B	B	B	B	B	D	B	B	B	B	B
AX-147215713	A	A	A	A	A	A	A	A	A	A	A	A	A	A	A	A	A	A	A	A	A	A	A	A	A	A	A	A	A	A	A	A	A	A	A	A	A	A	A	A	A	A	A	A	A	A	A	A	A
AX-147215716	B	B	B	B	B	B	B	B	B	B	B	B	B	B	B	B	B	B	B	B	B	B	B	B	B	B	B	B	B	B	B	B	B	B	B	B	B	B	B	B	B	B	B	B	B	B	B	B	B
AX-147215718	A	A	A	A	A	A	A	A	A	A	A	A	A	A	A	A	A	A	A	A	A	A	A	A	A	A	A	A	A	A	A	A	A	A	A	A	A	A	A	A	A	A	A	A	A	A	A	A	A
AX-147215724	A	A	A	A	A	A	A	A	A	A	A	A	A	A	A	A	A	A	A	A	A	A	A	A	A	A	A	A	A	A	A	A	A	A	A	C	A	A	A	A	A	A	A	A	A	A	A	A	A
AX-147215737	A	A	A	A	A	A	A	A	A	A	A	A	A	A	A	A	A	A	A	A	A	A	A	A	A	A	A	A	A	A	A	?	A	A	A	?	A	A	A	A	A	A	A	A	A	A	A	A	A
AX-147215739	C	C	A	C	C	C	C	C	C	C	C	C	C	C	C	C	C	C	C	C	C	C	C	C	A	C	C	C	C	C	C	C	A	C	C	C	C	C	C	C	C	C	C	C	C	C	C	C	C
AX-147215743	A	A	B	A	B	A	B	B	B	B	A	B	A	B	A	H	A	A	A	B	B	A	B	A	B	A	B	B	A	B	A	A	B	A	B	B	A	B	A	B	B	A	A	A	B	B	B	A	A
AX-147215744	B	B	B	B	B	B	B	B	B	B	B	B	B	B	B	B	B	B	B	B	B	B	B	B	B	B	B	B	B	B	B	B	B	B	B	B	B	B	B	B	B	B	B	B	B	B	B	B	B
AX-147215747	B	B	A	A	A	B	A	A	A	A	A	A	A	A	A	A	A	A	A	A	A	A	A	A	A	A	A	A	A	A	A	A	A	A	A	A	A	A	A	A	A	B	A	A	A	A	A	A	A
AX-147215756	A	A	A	A	A	A	A	A	A	A	A	A	A	A	A	A	A	A	A	A	A	A	A	A	A	A	A	A	A	A	A	B	A	A	A	A	A	A	A	A	A	A	B	A	A	A	A	A	A
AX-147215761	A	A	A	A	A	A	A	A	A	A	A	A	A	A	A	A	A	A	A	A	A	A	A	A	A	A	A	A	A	?	A	C	A	A	A	A	A	A	A	A	A	A	A	A	A	A	A	A	A
AX-147215762	A	A	A	A	A	A	A	A	A	A	A	A	A	A	A	A	A	A	A	A	A	A	A	A	A	A	A	A	A	A	A	C	A	A	A	A	A	A	A	A	A	A	A	A	A	A	A	A	A
AX-147215765	B	B	B	B	B	B	B	B	B	B	B	B	B	B	B	B	B	B	B	B	B	B	B	B	B	B	B	B	B	B	B	B	B	B	B	B	B	B	B	D	B	B	B	B	B	B	B	B	B
AX-147215766	C	C	A	A	A	C	A	A	A	A	A	A	A	A	A	A	A	A	A	A	A	A	A	A	A	A	A	A	A	A	A	A	A	A	A	A	A	A	A	A	A	C	A	A	C	A	A	A	A
AX-147215770	A	A	A	A	A	A	A	A	A	A	A	A	A	A	A	A	A	A	A	A	A	A	A	A	A	A	A	A	A	A	A	A	A	A	A	A	A	A	A	A	A	A	A	A	A	A	A	A	A
AX-147215773	A	A	A	A	A	A	A	A	A	A	A	A	A	A	A	A	A	A	A	A	A	A	A	A	A	A	A	A	A	A	A	A	A	A	A	A	A	A	A	A	A	A	A	A	A	A	A	A	A
AX-147215784	B	B	A	A	A	B	A	A	A	A	A	A	A	A	A	A	A	A	A	A	A	A	A	A	A	A	A	A	A	A	A	A	A	A	A	A	A	A	A	A	A	B	A	A	B	A	A	A	A
AX-147215786	A	A	C	C	A	A	A	A	A	A	A	A	A	A	A	A	A	A	A	A	A	A	A	A	C	A	A	A	A	A	A	C	C	C	C	A	A	A	C	A	A	A	A	A	A	A	A	C	C
AX-147215787	A	A	C	A	C	A	C	C	C	C	A	C	A	C	C	C	A	A	A	C	C	A	C	A	C	A	C	C	A	C	A	A	C	A	C	C	A	C	A	C	C	A	A	A	A	C	C	A	A
AX-147215792	B	B	B	B	B	B	B	B	B	B	B	B	B	B	B	B	B	B	B	B	B	B	B	B	B	B	B	B	B	B	B	B	B	B	B	B	B	B	B	B	B	B	B	B	B	B	B	tetrasomic	B
AX-147215793	B	B	B	B	B	B	B	B	B	B	B	B	B	B	B	B	B	B	B	B	B	B	B	B	B	B	B	B	B	B	B	B	B	B	B	B	B	B	B	B	B	B	B	B	B	B	B	B	B
AX-147215801	?	?	A	A	A	?	A	A	A	A	A	A	A	A	A	A	A	A	A	A	A	A	A	A	A	A	A	A	A	A	A	B	A	A	A	A	A	A	A	?	A	?	B	A	?	A	A	A	A
AX-147215808	B	B	B	D	B	B	B	B	B	B	B	B	B	B	B	B	B	B	B	B	B	B	B	B	B	B	B	B	B	B	B	B	B	B	B	B	B	B	D	B	B	B	B	B	B	B	B	B	B
AX-147215818	A	A	A	A	A	A	A	A	A	A	A	A	A	A	A	A	A	A	A	A	A	A	A	A	A	A	A	A	A	A	A	A	A	A	A	A	A	A	A	A	A	A	A	A	A	A	A	A	C
AX-147215826	B	B	B	B	B	B	B	B	B	B	B	B	B	B	B	B	B	B	B	B	B	B	B	B	B	B	B	B	B	B	B	B	B	B	B	B	B	B	B	B	B	B	B	B	B	B	B	B	B
AX-147215827	B	B	B	B	B	B	B	B	B	B	B	B	B	B	B	B	B	B	B	B	B	B	B	B	B	B	B	B	B	D	B	B	B	B	B	B	B	B	B	B	B	B	B	B	B	B	B	B	B
AX-147215828	D	D	B	D	B	D	B	B	B	B	D	B	D	B	B	D	D	D	B	B	B	D	B	D	B	D	B	D	D	B	D	B	B	D	B	B	D	B	D	B	B	D	B	D	B	B	B	D	D
AX-147215830	A	A	B	A	A	A	A	A	A	A	A	A	A	A	A	A	A	A	A	A	A	A	A	A	B	A	A	A	A	A	A	B	B	A	A	A	A	A	A	A	A	A	A	A	A	A	A	A	A
AX-147215834	B	B	B	B	B	B	B	B	B	B	B	B	B	B	B	B	B	B	B	B	B	B	B	B	B	B	B	B	B	B	B	B	B	B	B	B	B	B	B	B	B	B	B	B	B	B	B	?	B
AX-147215849	B	B	B	B	B	B	B	B	B	B	B	B	B	B	B	B	B	B	B	B	B	B	B	B	B	B	B	B	B	B	B	B	B	B	B	B	B	B	B	B	B	B	B	B	B	B	B	B	B
AX-147215851	B	B	B	D	B	B	B	B	B	B	B	B	B	B	B	B	B	B	B	B	B	B	B	B	B	B	B	B	B	B	B	B	B	B	B	B	B	B	D	B	B	B	B	B	B	B	B	B	B
AX-147215855	B	B	B	B	B	B	B	B	B	B	B	B	B	B	B	B	B	B	B	B	B	B	B	B	B	B	B	B	B	B	B	D	B	B	B	B	B	B	B	B	B	B	D	B	B	B	B	B	B
AX-147215861	A	A	A	A	A	A	A	A	A	A	A	A	A	A	A	A	A	A	A	A	A	A	A	A	A	A	A	A	A	A	A	C	A	A	A	A	A	A	A	A	A	A	A	A	A	A	A	A	A
AX-147215862	B	B	B	B	B	B	B	B	B	B	B	B	B	B	B	B	B	B	B	B	B	B	B	B	B	B	B	B	B	B	B	B	B	B	B	B	B	B	B	B	B	B	B	B	B	B	B	B	B
AX-147215865	B	B	B	B	B	B	B	B	B	B	B	B	B	B	B	B	B	B	B	B	B	B	B	B	B	B	B	B	B	B	B	B	B	B	B	B	B	B	B	B	B	B	B	B	B	B	B	B	B
AX-147215866	A	A	A	A	A	A	A	A	A	A	A	A	A	A	A	A	A	A	A	A	A	A	A	A	A	A	A	A	A	A	A	A	A	A	A	A	A	A	A	A	A	A	A	A	A	A	A	A	A
AX-147215869	A	A	C	A	A	A	A	A	A	C	A	A	A	A	A	A	A	A	A	A	A	A	A	A	A	A	A	A	A	A	A	C	C	A	A	A	A	?	A	A	A	A	C	C	A	C	A	A	A
AX-147215870	D	D	B	D	D	D	D	D	D	B	D	D	D	D	D	D	D	D	D	D	D	D	D	D	D	D	D	D	D	D	D	B	B	D	D	D	D	?	D	D	D	D	B	?	D	B	D	D	D
AX-147215880	A	A	A	A	A	A	A	A	A	A	A	A	A	A	A	A	A	A	A	A	A	A	A	A	A	A	A	A	A	A	A	A	A	A	A	A	A	A	A	A	A	A	A	A	A	A	A	A	A
AX-147215883	B	B	B	B	B	B	B	B	B	B	B	B	B	B	B	B	B	B	B	B	B	B	B	B	B	B	B	B	B	B	B	B	B	B	B	B	B	B	B	B	B	B	B	B	B	B	B	B	B
[truncated: 13,898 more rows]
[truncated: 127 more columns]
