# Supplementary material for: Genome-wide SNP Genotyping Resolves Signatures of Selection and Tetrasomic Recombination in Peanut
Source: Mol Plant. 2017 Feb 13;10(2):309–22. doi: 10.1016/j.molp.2016.11.015 (PMC5315502; doi:10.1016/j.molp.2016.11.015)
Supplement: Supplemental File 1. Scripts Used in Custom Analyses [file mmc11.zip › haplotype_frequency.py]

##written by Josh Clevenger
##Universty of Georgia
##input is a marker matrix of marker scores from SNP array
##unfortunately right now chromosomes need to be inputted one at a time

import sys
import math
from collections import defaultdict

##caluclate pairwise diverity (pi) of haplotypes
def pairwise_diversity(haps, Hapfreqs):
     diff = 0.0
     count = 0.0
     haps = list(set(haps))
     for x in range(len(haps)):
          seq1 = haps[x].split()
          for y in range(x+1,len(haps)):
               seq2 = haps[y].split()
               count += 1.0
               tdiff = 0.0
               for i in range(len(seq1)):
                    if seq1[i] != seq2[i]:
                         tdiff += 1.0
               diff += float((tdiff/20.0)*Hapfreqs[haps[x]]*Hapfreqs[haps[y]])
     diff = diff*2.0
     return diff

##get all unique haplotypes from a population
def get_haplotypes(haps, PI):
     Hapfreqs = defaultdict(float)

     uniqHaps = set(haps)

     for s in uniqHaps:
          Hapfreqs[s] = 0.0
     Hapfreqs[PI] = 1.0
     for hap in haps:

          if hap in Hapfreqs:
               Hapfreqs[hap] += 1.0

     for key in Hapfreqs:
          
          Hapfreqs[key] = float(Hapfreqs[key]/len(haps))

     return Hapfreqs, uniqHaps

##get the frequency of haplotypes in a population
def get_hapfreqs(haps):
     Hapfreqs = defaultdict(float)

     uniqHaps = set(haps)

     for s in uniqHaps:
          Hapfreqs[s] = 0.0
     for hap in haps:

          if hap in Hapfreqs:
               Hapfreqs[hap] += 1.0

     for key in Hapfreqs:
          
          Hapfreqs[key] = float(Hapfreqs[key]/len(haps))

          
     return Hapfreqs

##get haplotype frequency from ordered mini core haplotypes
def get_cycles(haps, Hapfreqs):
     cycleFreqs = defaultdict(list)
     ancestors = []
     for key in Hapfreqs:
          cycleFreqs[key] = [Hapfreqs[key][0], float(haps.count(''.join(Hapfreqs[key][0]))/float(len(haps)))]
          ancestors.append(''.join(Hapfreqs[key][0]))
     cycleFreqs[10] = ['other',0.0]
     for hap in haps:
          if hap not in ancestors:
               cycleFreqs[10][1] += 1.0
     cycleFreqs[10][1] = float(cycleFreqs[10][1]/float(len(haps)))

     return cycleFreqs
##order the population haplotypes based on the mini core frequency
def order_ancestors(Hapfreqs, PI):

     orderFreqs = defaultdict(list)
     x = 1
     other = 0.0
     orderFreqs[x] = [PI,Hapfreqs[PI]]
     del Hapfreqs[PI]
     x += 1
     for w in sorted(Hapfreqs, key=Hapfreqs.get, reverse=True):
          if x < 10:
               orderFreqs[x] = [w,Hapfreqs[w]]
          if x >= 10:
               other += Hapfreqs[w]
          x += 1
     if x < 10:
          while x < 10:
               orderFreqs[x] = ['', 0.0]
               x += 1
     orderFreqs[10] = ['other',other]       

     return orderFreqs

##input marker file
snpfile = open(sys.argv[1], "r")

##output haplotypes
outfile = open("B10.haplotypes", "w")

##output haplotype frequency
outfile2 = open("B10.hapfreq", "w")

##output cycle 1,2,3 frequency
out123 = open("B10.cycle123", "w")

##output cycle 4,5,6 frequency
out456 = open("B10.cycle456", "w")

##output cycle 7,8 frequency
out78 = open("B10.cycle78", "w")

##output pairwise haplotype diversity (pi)
outfile3 = open("B10.pi", "w")

markers = {}
start = 0
window = 20
uniqHaps = []
Hapfreqs = defaultdict()
Orderfreqs = defaultdict()
cycle123 = defaultdict(list)
cycle456 = defaultdict(list)
cycle78 = defaultdict(list)
minicore = defaultdict(list)
c123Freqs = defaultdict(list)
c456Freqs = defaultdict(list)
c78Freqs = defaultdict(list)
ancFreqs = defaultdict(list)

markers['SWS'] = []
markers['S18'] = []
markers['Bas'] = []
markers['Dix'] = []
markers['Jen'] = []
markers['203'] = []
markers['VaB'] = []

all = 0

##loop populates the dictionaries of each population with marker scores
for line in snpfile:

     line=line.strip()
     line=line.split('\t')

     if line[0].startswith('marker'):
          continue

     all += 1
     markers['SWS'].append(line[55])
     markers['S18'].append(line[3])
     markers['Bas'].append(line[54])
     markers['Dix'].append(line[2])
     markers['Jen'].append(line[57])
     markers['203'].append(line[34])
     markers['VaB'].append(line[6])

     cycle123[1].append(line[38])
     cycle123[2].append(line[10])
     cycle123[3].append(line[51])
     cycle123[4].append(line[8])
     cycle123[5].append(line[7])

     cycle456[1].append(line[12])
     cycle456[2].append(line[56])
     cycle456[3].append(line[5])
     cycle456[4].append(line[21])
     cycle456[5].append(line[28])
     cycle456[6].append(line[9])
     cycle456[7].append(line[13])
     cycle456[8].append(line[15])
     cycle456[9].append(line[19])
     cycle456[10].append(line[58])
     cycle456[11].append(line[11])
     cycle456[12].append(line[27])

     cycle78[1].append(line[14])
     cycle78[2].append(line[60])
     cycle78[3].append(line[16])
     cycle78[4].append(line[62])
     cycle78[5].append(line[18])
     cycle78[6].append(line[23])
     cycle78[7].append(line[20])
     cycle78[8].append(line[59])
     cycle78[9].append(line[31])
     cycle78[10].append(line[50])
     cycle78[11].append(line[22])
     cycle78[12].append(line[24])
     cycle78[13].append(line[17])

     for x in range(67,len(line)):
          minicore[x-67].append(line[x])

snpfile.close()

print("Position\tRank\tFrequency")

for x in range(0,all-window,5):

     PI = []
     haps = []
     minihaps = []
     all_haps = []
     h_c123 = []
     h_c456 = []
     h_c78 = []
     h_mini = []
     haplotypes = 0
     ca = 0
     c123 = 0
     c456 = 0
     c78 = 0
     miniPi = 0.0
     ancPi = 0.0
     c123Pi = 0.0
     c456Pi = 0.0
     c78Pi = 0.0

     for key in minicore:
          t_mini = []
          for y in range(x,x+window):
               t_mini.append(minicore[key][y])
          h_mini.append(''.join(t_mini))

     for key in markers:
          temp = []
          if key == '203':
               for y in range(x,x+window):
                    PI.append(markers[key][y])
                     
               PI = ''.join(PI)
               haps.append(''.join(PI))
               continue
          for y in range(x,x+window):
               temp.append(markers[key][y])
          haps.append(''.join(temp))
     ca = len(set(haps))

     for key in cycle123:
          t_c123 = []
          for y in range(x,x+window):
               t_c123.append(cycle123[key][y])
          h_c123.append(''.join(t_c123))
     c123 = len(set(h_c123))

     for key in cycle456:
          t_c456 = []
          for y in range(x,x+window):
               t_c456.append(cycle456[key][y])
          h_c456.append(''.join(t_c456))
     c456 = len(set(h_c456))

     for key in cycle78:
          t_c78 = []
          for y in range(x,x+window):
               t_c78.append(cycle78[key][y])
          h_c78.append(''.join(t_c78))
     c78 = len(set(h_c78))

     Hapfreqs, uniqHaps = get_haplotypes(h_mini, PI)
     haplotypes = len(uniqHaps)
     Orderfreqs = order_ancestors(Hapfreqs, PI)
     ancFreqs = get_cycles(haps, Orderfreqs)
     c123Freqs = get_cycles(h_c123, Orderfreqs)
     c456Freqs = get_cycles(h_c456, Orderfreqs)
     c78Freqs = get_cycles(h_c78, Orderfreqs)
     miniPi = pairwise_diversity(h_mini, get_hapfreqs(h_mini))
     ancPi = pairwise_diversity(haps, get_hapfreqs(haps))
     c123Pi = pairwise_diversity(h_c123, get_hapfreqs(h_c123))
     c456Pi = pairwise_diversity(h_c456, get_hapfreqs(h_c456))
     c78Pi = pairwise_diversity(h_c78, get_hapfreqs(h_c78))

     for key in ancFreqs:
          print("%i\t%s\t%f" % (x,key,ancFreqs[key][1]))

     for key in c123Freqs:
          out123.write("%i\t%s\t%f\n" % (x,key,c123Freqs[key][1]))
   
     for key in c456Freqs:
          out456.write("%i\t%s\t%f\n" % (x,key,c456Freqs[key][1]))

     for key in c78Freqs:
          out78.write("%i\t%s\t%f\n" % (x,key,c78Freqs[key][1]))
     

     outfile.write("%i\t%i\t%i\t%i\t%i\n" % (x,haplotypes,ca,c456,c78))
     outfile2.write("%i\t%f\t%f\t%f\t%f\n" % (x,float(haplotypes/111.0),float(ca/7.0),float(c456/12.0),float(c78/13.0)))
     outfile3.write("%i\t%f\t%f\t%f\n" % (x,math.log((ancPi+0.001)/(miniPi+0.001),2),math.log((c456Pi+0.001)/(miniPi+0.001),2),math.log((c78Pi+0.001)/(miniPi+0.001),2)))

snpfile.close()
outfile.close()
outfile2.close()
outfile3.close()
