# Supplementary material for: Genome-wide SNP Genotyping Resolves Signatures of Selection and Tetrasomic Recombination in Peanut
Source: Mol Plant. 2017 Feb 13;10(2):309–22. doi: 10.1016/j.molp.2016.11.015 (PMC5315502; doi:10.1016/j.molp.2016.11.015)
Supplement: Supplemental File 1. Scripts Used in Custom Analyses [file mmc11.zip › simulate_allele_fixation.py]

##Written by Josh Clevenger
##University of Georgia
##Simulates the allele fixation due to drift by recreating the historical pedigree of runnter type peanuts with parental genotypes

import numpy
import random
from random import randint
from collections import defaultdict

##function takes 2 parents, the distribution of observed recombination distances, and a unique seed
##creates 50 progeny from the mating of the 2 parents
def make_progeny(parent1, parent2, r_distro, ranseed):
     progeny = defaultdict(lambda: defaultdict(list))
     ranseed = randint(0,100000)
     random.seed(ranseed)
     for chr in parent1:
          ranseed = randint(0,100000)
          random.seed(ranseed)
          x = 0
          while x < len(parent1[chr]):         
               switch=randint(0,1)
               distance=int(r_distro[randint(0,len(r_distro)-1)])
               start = int(parent1[chr][x][0])
               movement = 0
               while movement < distance and x < len(parent1[chr]):

                    movement = parent2[chr][x][0] - start

                    if switch==0:
                         progeny[chr][x].append(parent1[chr][x][0])
                         progeny[chr][x].append(parent1[chr][x][1])
                         x=x+1

                    if switch==1:
                         progeny[chr][x].append(parent2[chr][x][0])
                         progeny[chr][x].append(parent2[chr][x][1])
                         x=x+1
          
     return progeny

##function takes a population and calculates the amount of fixation in the population
def calculate_fixation(progeny, markers):
     poly = 0.0
     for chr in progeny[1]:

          for x in range(len(progeny[1][chr])):
               fixed = 0
               y=0
               while fixed == 0 and y < 49:
                    y += 1  
                    if progeny[y][chr][x][1] != progeny[y-1][chr][x][1]: 
                         fixed = 1
               if fixed == 1:
                    poly += 1.0
     return poly/markers

##input marker file
snpfile=open("BreedingMiniCorePolyFinal.txt", "r")
##input distribution of observed recombination distances
distrofile = open("temp", "r")

###population dictionaries which are embedded dictionaries (3 levels) with the final value a lis
firstcross = defaultdict(lambda: defaultdict(lambda: defaultdict(list)))
secondcross = defaultdict(lambda: defaultdict(lambda: defaultdict(list)))
others = defaultdict(lambda: defaultdict(lambda: defaultdict(list)))

##recombination distribution list
r_distro = []
##float to hold the number of markers
markers = 0.0

start = 0

##input markers and population ancestor dictionaries
for line in snpfile:

     line=line.strip()
     line=line.split('\t')

     if line[0].startswith('marker'):
          continue

     markers += 1.0

     if start == 0:
          chr = line[64]
          x = 0
          start = 1
     
     if chr == line[64]:
          firstcross['DG'][line[64]][x].append(int(line[65]))
          firstcross['DG'][line[64]][x].append(line[2])
          firstcross['B'][line[64]][x].append(int(line[65]))
          firstcross['B'][line[64]][x].append(line[54])
          secondcross['SWS'][line[64]][x].append(int(line[65]))
          secondcross['SWS'][line[64]][x].append(line[55])
          secondcross['S18'][line[64]][x].append(int(line[65]))
          secondcross['S18'][line[64]][x].append(line[3])

          others['PI203396'][line[64]][x].append(int(line[65]))
          others['PI203396'][line[64]][x].append(line[34])
          others['PI259785'][line[64]][x].append(int(line[65]))
          others['PI259785'][line[64]][x].append(line[1])
          others['VA67'][line[64]][x].append(int(line[65]))
          others['VA67'][line[64]][x].append(line[6])
          others['J'][line[64]][x].append(int(line[65]))
          others['J'][line[64]][x].append(line[57])
          
          x+= 1
          continue
     if chr != line[64]:
          x = 0
          chr = line[64]
          firstcross['DG'][line[64]][x].append(int(line[65]))
          firstcross['DG'][line[64]][x].append(line[2])
          firstcross['B'][line[64]][x].append(int(line[65]))
          firstcross['B'][line[64]][x].append(line[54])
          secondcross['SWS'][line[64]][x].append(int(line[65]))
          secondcross['SWS'][line[64]][x].append(line[55])
          secondcross['S18'][line[64]][x].append(int(line[65]))
          secondcross['S18'][line[64]][x].append(line[3])

          others['PI203396'][line[64]][x].append(int(line[65]))
          others['PI203396'][line[64]][x].append(line[34])
          others['PI259785'][line[64]][x].append(int(line[65]))
          others['PI259785'][line[64]][x].append(line[1])
          others['VA67'][line[64]][x].append(int(line[65]))
          others['VA67'][line[64]][x].append(line[6])
          others['J'][line[64]][x].append(int(line[65]))
          others['J'][line[64]][x].append(line[57])

          x += 1

snpfile.close()

#print(firstcross['B'])

##populate distribtution list
for line in distrofile:

     line=line.strip()
     line =float(line)     
     r_distro.append(int(line))

distrofile.close()

fixed1 = []
fixed2 = []
fixed3 = []
fixed4 = []
fixed5 = []
fixed6 = []
fixed7 = []
fixed8 = []

##simulation loop
for x in range(10000):

     progeny_c1 = defaultdict(lambda: defaultdict(list))
     progeny_c2 = defaultdict(lambda: defaultdict(list))
     progeny_c3 = defaultdict(lambda: defaultdict(list))
     progeny_c4 = defaultdict(lambda: defaultdict(list))
     progeny_c5 = defaultdict(lambda: defaultdict(list))
     progeny_c8 = defaultdict(lambda: defaultdict(list))
     progeny_c6 = defaultdict(lambda: defaultdict(list))
     progeny_c7 = defaultdict(lambda: defaultdict(list))

     ##set random seed
     ranseed = randint(0,100000)
     random.seed(ranseed)

     ##make first two crosses and generate progeny
     for x in range(25):
          progeny_c1[x] = make_progeny(firstcross['B'],secondcross['S18'],r_distro,ranseed)
     for x in range(25,50):
          progeny_c1[x] = make_progeny(firstcross['DG'],secondcross['SWS'],r_distro,ranseed)

     ##make cycle 2 progeny from random mating of cycle 1 progeny
     t1 = 0
     t2 = 0
     for x in range(50):
          ranseed = randint(0,100000)
          random.seed(ranseed)
          t1 = randint(0,49)
          t2 = randint(0,49)
          print(t1)
          print(t2)
          if t1 != t2:
               progeny_c2[x] = make_progeny(progeny_c1[t1],progeny_c1[t2],r_distro,ranseed)
          else:
               ranseed = randint(0,50000)
               random.seed(ranseed)
               t1 = randint(0,49)
               t2 = randint(0,49)
               progeny_c2[x] = make_progeny(progeny_c1[t1],progeny_c1[t2],r_distro,ranseed) 

     t3 = 0
     ##make cycle 3 progeny from random mating of cycle 2 progeny/Jenkins Jumbo introduced as a parent
     for x in range(50):
          ranseed = randint(0,10000)
          random.seed(ranseed)
          t3 = randint(0,4)
          t1 = randint(0,49)
          t2 = randint(0,49)

          if t3 == 2:
               progeny_c3[x] = make_progeny(others['J'],progeny_c2[t2],r_distro,ranseed)
          else:
               progeny_c3[x] = make_progeny(progeny_c2[t1],progeny_c2[t2],r_distro,ranseed)

     ranseed = randint(0,1000)

     ##make cycle 4 progeny from mating of cycle 3 progeny/PI203396 and Virginia Bunch 67 introduced as a parent
     for x in range(50):
          ranseed = randint(0,10000)
          random.seed(ranseed)

          t3 = randint(0,4)
          t1 = randint(0,49)
          t2 = randint(0,49)
          if t3 == 1:
               progeny_c4[x] = make_progeny(others['VA67'],progeny_c3[t2],r_distro,ranseed)
          elif t3 == 3:
               progeny_c4[x] = make_progeny(others['PI203396'],progeny_c3[t2],r_distro,ranseed)
          else:
               progeny_c4[x] = make_progeny(progeny_c3[t1],progeny_c3[t2],r_distro,ranseed)

     ranseed = randint(0,1000)

     ##make cycle 5 progeny from mating of cycle 4 progeny/PI259785, PI203396, and Virginia Bunch 67 introduced as a parent     
     for x in range(50):
          ranseed = randint(0,10000)
          random.seed(ranseed)

          t3 = randint(0,6)
          t1 = randint(0,49)
          t2 = randint(0,49)
          if t3 == 5:
               progeny_c5[x] = make_progeny(others['VA67'],progeny_c4[t2],r_distro,ranseed)
          elif t3 == 3 or t3 == 1:
               progeny_c5[x] = make_progeny(others['PI203396'],progeny_c4[t2],r_distro,ranseed)
          elif t3 == 2:
               progeny_c5[x] = make_progeny(others['PI259785'],progeny_c4[t2],r_distro,ranseed)
          else:
               progeny_c5[x] = make_progeny(progeny_c4[t1],progeny_c4[t2],r_distro,ranseed)

     ##cycle 6 from mating of cycle 5 progeny
     for x in range(50):
          ranseed = randint(0,10000)
          random.seed(ranseed)

          t3 = randint(0,3)
          t1 = randint(0,49)
          t2 = randint(0,49)
          if t3 == 2:
               progeny_c6[x] = make_progeny(others['PI203396'],progeny_c5[t2],r_distro,ranseed)
          else:
               progeny_c6[x] = make_progeny(progeny_c5[t1],progeny_c5[t2],r_distro,ranseed)

     ##cycle 7 from mating of cycle 6 progeny

     for x in range(50):
          ranseed = randint(0,10000)
          random.seed(ranseed)

          t1 = randint(0,49)
          t2 = randint(0,49)
          progeny_c7[x] = make_progeny(progeny_c6[t1],progeny_c6[t2],r_distro,ranseed)

     ##cycle 8 from mating of cycle 7 progeny
     for x in range(50):
          ranseed = randint(0,10000)
          random.seed(ranseed)

          t1 = randint(0,49)
          t2 = randint(0,49)
          progeny_c8[x] = make_progeny(progeny_c7[t1],progeny_c7[t2],r_distro,ranseed)


     fixed1.append(calculate_fixation(progeny_c1,markers))
     fixed2.append(calculate_fixation(progeny_c2,markers))
     fixed3.append(calculate_fixation(progeny_c3,markers))
     fixed4.append(calculate_fixation(progeny_c4,markers))
     fixed5.append(calculate_fixation(progeny_c5,markers))
     fixed6.append(calculate_fixation(progeny_c6,markers))
     fixed7.append(calculate_fixation(progeny_c7,markers))
     fixed8.append(calculate_fixation(progeny_c8,markers))

print(numpy.percentile(fixed1,1))
print(numpy.mean(fixed1))
print(numpy.std(fixed1))
print(numpy.percentile(fixed2,1))
print(numpy.mean(fixed2))
print(numpy.std(fixed2))
print(numpy.percentile(fixed3,1))
print(numpy.mean(fixed3))
print(numpy.std(fixed3))
print(numpy.percentile(fixed4,1))
print(numpy.mean(fixed4))
print(numpy.std(fixed4))
print(numpy.percentile(fixed5,1))
print(numpy.mean(fixed5))
print(numpy.std(fixed5))
print(numpy.percentile(fixed6,1))
print(numpy.mean(fixed6))
print(numpy.std(fixed6))
print(numpy.percentile(fixed7,1))
print(numpy.mean(fixed7))
print(numpy.std(fixed7))
print(numpy.percentile(fixed8,1))
print(numpy.mean(fixed8))
print(numpy.std(fixed8))
