# Supplementary material for: Genome-wide SNP Genotyping Resolves Signatures of Selection and Tetrasomic Recombination in Peanut
Source: Mol Plant. 2017 Feb 13;10(2):309–22. doi: 10.1016/j.molp.2016.11.015 (PMC5315502; doi:10.1016/j.molp.2016.11.015)
Supplement: Supplemental File 1. Scripts Used in Custom Analyses [file mmc11.zip › simulate_neutral_selection.py]

##Written by Josh Clevenger
##University of Georgia
##Simulates the neutral selection of an allele given the mating of two parents that are polymorphic using pedigree selection

import sys
import random
import numpy
import math
from collections import defaultdict

##select parents and progeny with selected allele from pedigree selection
def get_random_mating(population, marker):
     mate1 = 0
     mate2 = 0
     tests = 0
     selected1 = 0
     selected2 = 0
     popsize = 400
     selection_intensity = 0.30
     for x in range(50):
          mate1 = random.randint(1, 63)
          mate2 = random.randint(1, 63)
          if mate1 != mate2:
               if population[mate1][marker] != population[mate2][marker]:
                    tests += 1
                    temp = random.randint(1, popsize)
                    if temp % 2 == 0 and (temp < (popsize*0.3) or temp > (popsize*0.6)):
                         selected1 += 1
                    elif temp % 2 != 0 and (temp > (popsize*.06) or temp < (popsize*0.3)):
                         selected2 += 1
                    else:
                         found = 0
                         tpop = 120
                         while (found == 0):
                              temp = random.randint(1, tpop)
                              if temp % 2 == 0 and (temp < (tpop*0.4) or temp > (tpop*0.5)):
                                   selected1 += 1
                                   found = 1
                              elif temp % 2 != 0 and (temp > (tpop*0.5) or temp < (tpop*0.4)):
                                   selected2 += 1
                                   found = 1
                              if tpop <= 4:
                                   found = 1
                              tpop = int(tpop*selection_intensity)

     if selected1 >= selected2:
          return tests, selected1
     elif selected2 > selected1:
          return tests, selected2
     
                         

sum = 0.0
total = []

population = defaultdict(list)
distribution = defaultdict(list)

snpfile = open(sys.argv[1], "r")
all = 0


##populate markers
for line in snpfile:

     line=line.strip()
     line=line.split('\t')

     if line[0].startswith('marker'):
          continue

     for x in range(1,64):
          population[x].append(line[x])

snpfile.close()

##simulate all markers 100 times each
for y in range(100):
     ##simulate for each marker
     for x in range(len(population[1])):
          tests = 0
          selected = 0

          tests, selected = get_random_mating(population, x)
          distribution[tests].append(selected)


for test in distribution:
     print("%i\t%f" % (test,numpy.percentile(distribution[test],99)))
